# Supplementary material for: Gene expression atlas of fruit ripening and transcriptome assembly from RNA-seq data in octoploid strawberry (Fragaria × ananassa)
Source: Sci Rep. 2017 Oct 23;7:13737. doi: 10.1038/s41598-017-14239-6 (PMC5653846; doi:10.1038/s41598-017-14239-6)
Supplement: Supplementary file 2 — File_S1 [file 41598_2017_14239_MOESM2_ESM.xlsx]

## Sheet: Data
gene_id	NCBI-reference	Shulaev - reference	LOC	tss_id	locus	LG	init	end	GA_FPKM	GA_conf_lo	GA_conf_hi	GA_status	WA_FPKM	WA_conf_lo	WA_conf_hi	WA_status	TA_FPKM	TA_conf_lo	TA_conf_hi	TA_status	RA_FPKM	RA_conf_lo	RA_conf_hi	RA_status	GR_FPKM	GR_conf_lo	GR_conf_hi	GR_status	WR_FPKM	WR_conf_lo	WR_conf_hi	WR_status	TR_FPKM	TR_conf_lo	TR_conf_hi	TR_status	RR_FPKM	RR_conf_lo	RR_conf_hi	RR_status	LF_FPKM	LF_conf_lo	LF_conf_hi	LF_status	RO_FPKM	RO_conf_lo	RO_conf_hi	RO_status
XLOC_000001	XM_004292970.2	gene00967	LOC101307964	TSS1	Fvb0:110593-114038	Fvb0	110593	114038	0.270858	0.0707261	0.47099	OK	0.141525	0	0.287569	OK	0.719574	0.371748	1.0674	OK	0.432994	0.174008	0.69198	OK	0.393693	0.149001	0.638385	OK	0.907338	0.525304	1.28937	OK	0.834096	0.470503	1.19769	OK	0.621099	0.311409	0.930789	OK	0.612929	0.303177	0.922682	OK	10.7612	8.88994	12.6324	OK
XLOC_000002	XM_004292971.2	gene00968	LOC101308258	TSS2	Fvb0:122853-125817	Fvb0	122853	125817	0.234844	0.0425002	0.427188	OK	0.235908	0.0428553	0.42896	OK	0.238125	0.00740586	0.468843	OK	0.12225	0	0.268969	OK	0.109815	0	0.267339	OK	0.128526	0	0.305677	OK	0.0851226	0	0.2304	OK	0.127954	0	0.301168	OK	0.203173	0.0253779	0.380968	OK	0.798305	0.448647	1.14796	OK
XLOC_000003	XM_004291451.2	gene00971	LOC101299349	TSS3	Fvb0:134203-136895	Fvb0	134203	136895	0.471379	0.151514	0.791244	OK	0.0371593	0	0.141579	OK	0.531456	0.225925	0.836986	OK	0.880359	0.481043	1.27967	OK	0.187275	0	0.383825	OK	11.8057	9.67834	13.9331	OK	14.2884	11.4296	17.1471	OK	52.8333	44.2999	61.3667	OK	0.113854	0	0.278024	OK	0.262955	0.0219681	0.503943	OK
XLOC_000004	XM_004291452.2	gene00972	LOC101299637	TSS4,TSS5	Fvb0:139538-146946	Fvb0	139538	146946	11.157	8.80878	13.5051	OK	69.5893	58.1309	81.0477	OK	80.8177	67.7629	93.8725	OK	95.5653	79.9964	111.134	OK	9.35861	7.49664	11.2206	OK	20.0114	16.5406	23.4823	OK	22.5346	18.5709	26.4984	OK	31.5607	26.2608	36.8606	OK	5.19697	3.91189	6.48205	OK	15.0804	12.2284	17.9324	OK
XLOC_000005	XM_004291454.2	gene00973	LOC101300212	TSS6,TSS7	Fvb0:147251-149623	Fvb0	147251	149623	39.4538	32.5547	46.353	OK	37.8831	31.3459	44.4202	OK	46.191	38.2241	54.1578	OK	31.2295	25.7305	36.7286	OK	56.4549	46.9828	65.9269	OK	43.8141	36.2597	51.3685	OK	30.6961	25.2333	36.159	OK	21.3706	17.341	25.4001	OK	282.421	236.613	328.23	OK	22.2335	18.0316	26.4354	OK
XLOC_000006	XM_004291455.2	gene00975	LOC101300501	TSS8,TSS9	Fvb0:155786-163059	Fvb0	155786	163059	73.2196	61.3584	85.0808	OK	451.221	376.393	526.049	OK	807.36	670.188	944.532	OK	313.409	263.392	363.426	OK	114.613	96.4033	132.822	OK	62.0713	52.1673	71.9752	OK	73.8342	61.8581	85.8103	OK	42.7054	35.6189	49.7919	OK	26.5421	22.0219	31.0624	OK	108.269	91.0178	125.52	OK
XLOC_000007	XM_011460934.1		LOC101300785	TSS10,TSS11	Fvb0:170199-174201	Fvb0	170199	174201	8.32452	5.76812	10.8809	OK	53.2775	43.2709	63.2842	OK	55.3141	45.4746	65.1536	OK	55.0857	43.2316	66.9398	OK	10.1214	7.43875	12.804	OK	6.79242	4.68817	8.89667	OK	8.73775	6.2119	11.2636	OK	4.97939	3.30358	6.6552	OK	12.5392	9.39385	15.6846	OK	6.23395	4.22514	8.24275	OK
XLOC_000008	XM_004291453.2	gene00979	LOC101299927	TSS12	Fvb0:174782-177753	Fvb0	174782	177753	5.67341	4.57633	6.7705	OK	5.51048	4.45189	6.56907	OK	11.797	9.77893	13.815	OK	16.308	13.6124	19.0036	OK	3.51898	2.72465	4.31332	OK	4.61714	3.65492	5.57936	OK	4.00223	3.1339	4.87057	OK	5.66941	4.5695	6.76931	OK	6.39354	5.19079	7.59628	OK	5.35107	4.28934	6.41279	OK
XLOC_000009	XR_904490.1, XR_184044.2, XR_904491.1	gene00981	LOC101301067	TSS13	Fvb0:181296-183779	Fvb0	181296	183779	0.698939	0.218619	1.17926	OK	3.85871	2.68657	5.03084	OK	3.02252	1.98613	4.05892	OK	2.34708	1.45354	3.24063	OK	0.305041	0	0.649862	OK	0.723803	0.242615	1.20499	OK	1.03988	0.455765	1.62399	OK	0.604822	0.16301	1.04663	OK	0.0916212	0	0.34634	OK	0.0262185	0	0.245747	OK
XLOC_000010	XM_004291457.2	gene00982	LOC101301641	TSS14	Fvb0:186930-189993	Fvb0	186930	189993	2.46873	1.51426	3.42321	OK	2.29755	1.37875	3.21635	OK	4.63193	3.23938	6.02449	OK	3.88765	2.66819	5.10711	OK	3.56224	2.41018	4.71431	OK	5.28118	3.82631	6.73604	OK	7.7735	5.95745	9.58955	OK	9.52977	7.46104	11.5985	OK	3.29861	2.19523	4.402	OK	2.80448	1.80097	3.80799	OK
XLOC_000011	XM_011470194.1	gene14430	LOC105352643	TSS15	Fvb0:194924-195482	Fvb0	194924	195482	0	0	0	OK	0	0	0	OK	0	0	0	OK	0	0	0	OK	0.0589889	0	0.287009	OK	0	0	0	OK	0	0	0	OK	0	0	0	OK	0	0	0	OK	0.0674076	0	0.294848	OK
XLOC_000012	XM_004291460.2	gene00989	LOC101302521	TSS16,TSS17	Fvb0:241252-244374	Fvb0	241252	244374	9.57523	7.76156	11.3889	OK	11.0096	8.90074	13.1185	OK	7.66735	6.13112	9.20357	OK	10.9206	8.89788	12.9434	OK	29.5568	24.7473	34.3664	OK	18.0749	14.9725	21.1773	OK	7.95179	6.39044	9.51314	OK	2.61824	1.84116	3.39533	OK	9.41956	7.65852	11.1806	OK	31.2736	26.1998	36.3473	OK
XLOC_000013	XM_004292973.1	gene26514	LOC101310001	TSS18	Fvb0:255210-258558	Fvb0	255210	258558	0.00494875	0	0.0395465	OK	0.0255786	0	0.0769713	OK	0.0170208	0	0.0659691	OK	0.0492284	0	0.119215	OK	0	0	0	OK	0	0	0	OK	0	0	0	OK	0	0	0	OK	0	0	0	OK	0	0	0	OK
XLOC_000014	XM_004291464.2	gene00994	LOC101303669	TSS19,TSS20	Fvb0:304402-307250	Fvb0	304402	307250	135.646	114.375	156.918	OK	441.03	368.34	513.72	OK	439.933	367.772	512.093	OK	232.099	194.534	269.665	OK	267.089	0	43.2577	FAIL	111.666	93.9685	129.364	OK	116.185	97.9259	134.444	OK	82.1476	69.018	95.2773	OK	80.4151	67.5055	93.3247	OK	206.926	173.418	240.433	OK
XLOC_000015	XM_004289460.2	gene24133	LOC101302990	TSS21,TSS22	Fvb0:323028-342698	Fvb0	323028	342698	3.3066	2.00391	4.6093	OK	11.9861	8.46334	15.5088	OK	8.85647	6.24146	11.4715	OK	6.37991	3.7248	9.03501	OK	1.91444	0.963442	2.86544	OK	1.76996	0.846123	2.6938	OK	0.746323	0.217189	1.27546	OK	1.44133	0.59212	2.29053	OK	5.16196	3.48432	6.8396	OK	1.99729	0.636491	3.35809	OK
XLOC_000016	XM_004309315.1	gene31435	LOC101306290	TSS23	Fvb0:413652-414223	Fvb0	413652	414223	0	0	0	OK	0	0	0	OK	0	0	0	OK	0	0	0	OK	0	0	0	OK	0	0	0	OK	0	0	0	OK	0	0	0	OK	0	0	0	OK	0	0	0	OK
XLOC_000017	XM_004291534.2	gene21735	LOC101301642	TSS24	Fvb0:512989-518745	Fvb0	512989	518745	0.175052	0	0.631771	OK	0.138777	0	0.529005	OK	0.382437	0	1.64546	OK	0.370684	0	0.992438	OK	0.117795	0	0.521095	OK	0.722953	0	1.87031	OK	0.519546	0	1.63059	OK	2.55038	0.420116	4.68065	OK	0.62993	0.0324053	1.22745	OK	0.554068	0	1.48941	OK
XLOC_000018	XR_904528.1		LOC105349920	TSS25	Fvb0:543801-574931	Fvb0	543801	574931	0	0	0	OK	0	0	0	OK	0.0407344	0	0.209064	OK	0	0	0	OK	0	0	0	OK	0	0	0	OK	0	0	0	OK	0	0	0	OK	0	0	0	OK	0	0	0	OK
XLOC_000019	XM_004293007.2	gene21745	LOC101299452	TSS26	Fvb0:543801-574931	Fvb0	543801	574931	0.797982	0.510835	1.08513	OK	0.313653	0.0839449	0.543361	OK	0.63165	0.333957	0.929342	OK	0.819351	0.495892	1.14281	OK	1.632	1.2202	2.0438	OK	1.40339	1.03066	1.77612	OK	1.22261	0.870161	1.57506	OK	1.82566	1.38567	2.26566	OK	2.1755	1.67369	2.67731	OK	5.73042	4.6722	6.78863	OK
XLOC_000020	XM_004291537.2	gene29755	LOC101303582	TSS27	Fvb0:606104-608930	Fvb0	606104	608930	0	0	0	OK	0	0	0	OK	0	0	0	OK	0	0	0	OK	0	0	0	OK	0	0	0	OK	0	0	0	OK	0	0	0	OK	0	0	0	OK	0	0	0	OK
XLOC_000021	XM_004291538.2	gene21721	LOC101303874	TSS28	Fvb0:620853-621659	Fvb0	620853	621659	0	0	0	OK	0.071969	0	0.225119	OK	0.14274	0	0.364437	OK	0	0	0	OK	0	0	0	OK	0	0	0	OK	0	0	0	OK	0	0	0	OK	0	0	0	OK	0.393156	0	0.885135	OK
XLOC_000022	XR_907014.1	gene27902	LOC105352274	TSS29	Fvb0:622602-624703	Fvb0	622602	624703	0	0	0	OK	0	0	0	OK	0	0	0	OK	0	0	0	OK	0	0	0	OK	0	0	0	OK	0	0	0	OK	0	0	0	OK	0	0	0	OK	0	0	0	OK
XLOC_000023	XM_011461010.1, XM_011461011.1, XM_011461012.1, XM_011461013.1, XM_011461014.1	gene21729	LOC101300600	TSS30	Fvb0:669919-676438	Fvb0	669919	676438	0.757919	0.479649	1.03619	OK	0.321108	0.107929	0.534288	OK	0.730268	0.426105	1.03443	OK	1.17253	0.777428	1.56763	OK	0.46696	0.229035	0.704885	OK	0.572893	0.329563	0.816223	OK	0.205501	0.0474985	0.363503	OK	0.286596	0.105271	0.46792	OK	2.49464	1.93283	3.05645	OK	0.585981	0.343959	0.828003	OK
XLOC_000024	XM_004291540.2	gene21730	LOC101304737	TSS31,TSS32	Fvb0:676669-681865	Fvb0	676669	681865	14.5105	11.0798	17.9413	OK	22.6176	17.7861	27.4491	OK	16.1532	12.1934	20.113	OK	15.0897	10.6987	19.4808	OK	33.1843	26.7287	39.64	OK	40.6651	32.9205	48.4097	OK	26.4199	21.489	31.3508	OK	14.4427	11.3538	17.5316	OK	34.2713	27.8268	40.7158	OK	1.57295	0.692551	2.45334	OK
XLOC_000025	XM_011461015.1	gene21755	LOC105349924	TSS33	Fvb0:712016-713998	Fvb0	712016	713998	0.096293	0	0.236043	OK	0	0	0	OK	0.0346358	0	0.113263	OK	0	0	0	OK	0.0882832	0	0.212014	OK	0.0477345	0	0.150676	OK	0.176146	0	0.361165	OK	0.322001	0.0711549	0.572847	OK	0.270699	0.0360434	0.505354	OK	0.0931005	0	0.233227	OK
XLOC_000026	XM_004293011.2	gene21756	LOC101300887	TSS34	Fvb0:716666-718009	Fvb0	716666	718009	0.0851767	0	0.23009	OK	0.322105	0.0392949	0.604915	OK	0.284513	0.0223856	0.546641	OK	0.140414	0	0.322277	OK	0.0536889	0	0.167541	OK	0.0392483	0	0.157219	OK	0.0322089	0	0.114098	OK	0.071319	0	0.218685	OK	0.240314	0	0.487993	OK	0.226261	0	0.475576	OK
XLOC_000027	XM_004293012.2, XM_004293013.2, XM_004293014.2	gene21758	LOC101301756	TSS35,TSS36,TSS37	Fvb0:728621-734070	Fvb0	728621	734070	4.62758	3.12778	6.12738	OK	6.82277	4.98497	8.66057	OK	15.754	12.6384	18.8697	OK	13.6631	11.0208	16.3055	OK	10.2653	7.91638	12.6142	OK	8.59789	6.45797	10.7378	OK	10.0109	7.69083	12.331	OK	9.86323	7.5192	12.2073	OK	20.1645	16.3953	23.9338	OK	16.3959	13.1186	19.6733	OK
XLOC_000028	XM_004293013.2	gene21759	LOC101301467	TSS38	Fvb0:728621-734070	Fvb0	728621	734070	0.00963238	0	0.0767761	OK	0.16666	0	0.445065	OK	0	0	0	OK	0.202459	0	0.516732	OK	0	0	0	OK	0	0	0	OK	0.0346607	0	0.147367	OK	0.189636	0	0.470549	OK	0.00938822	0	0.0763997	OK	0.411286	0	0.833256	OK
XLOC_000029	XM_004293015.2	gene21762	LOC101302043	TSS39,TSS40	Fvb0:734679-742713	Fvb0	734679	742713	1.89915	0.819543	2.97875	OK	0.576112	0	1.1651	OK	0.640306	0	1.61081	OK	0.913167	0	2.11291	OK	1.5171	0.407607	2.62658	OK	1.47397	0.639961	2.30798	OK	2.37142	1.18099	3.56184	OK	0.613597	0	1.25049	OK	10.5472	7.8135	13.2809	OK	0.659122	0.0742389	1.244	OK
XLOC_000030	XM_004291543.2	gene21765	LOC101305628	TSS41	Fvb0:750633-752860	Fvb0	750633	752860	396.794	332.385	461.203	OK	474.803	397.847	551.759	OK	226.893	190.74	263.045	OK	236.133	198.819	273.447	OK	401.781	336.486	467.077	OK	350.217	294.441	405.993	OK	544.172	455.103	633.241	OK	486.76	408.032	565.489	OK	323.14	272.269	374.011	OK	269.615	227.049	312.182	OK
XLOC_000031	XM_011461016.1, XM_011461017.1, XM_004291545.2	gene21766	LOC101306201	TSS42,TSS43	Fvb0:753589-764196	Fvb0	753589	764196	4.73133	3.60778	5.85488	OK	0.848996	0.403647	1.29434	OK	1.70466	1.0415	2.36783	OK	1.99378	1.28832	2.69924	OK	13.0273	10.7277	15.3269	OK	3.06795	2.2058	3.93011	OK	0.793899	0.377757	1.21004	OK	0.212971	0	0.441742	OK	22.1701	18.4168	25.9234	OK	87.2414	73.4258	101.057	OK
XLOC_000032	XM_011461018.1, XM_011461019.1, XM_011461020.1, XM_011461021.1	gene21767	LOC101306491	TSS44,TSS45,TSS46,TSS47,TSS48	Fvb0:767993-774642	Fvb0	767993	774642	0.669192	0.0215782	1.31681	OK	1.76714	0.334175	3.20011	OK	1.61369	0.385267	2.84212	OK	1.39013	0.456429	2.32383	OK	2.166	0.897669	3.43433	OK	1.18869	0.376005	2.00138	OK	1.26437	0.235046	2.29369	OK	0.971055	0	1.99504	OK	3.81397	2.60277	5.02517	OK	4.06706	2.88245	5.25168	OK
XLOC_000033	XM_004301662.1	gene10534	LOC101290873	TSS49	Fvb0:804662-805170	Fvb0	804662	805170	0	0	0	OK	0	0	0	OK	0.443519	0	0.98288	OK	0	0	0	OK	0	0	0	OK	0	0	0	OK	0	0	0	OK	0	0	0	OK	0	0	0	OK	0.0385447	0	0.277167	OK
XLOC_000034	XR_907720.1	gene19280	LOC101293428	TSS50	Fvb0:809292-824995	Fvb0	809292	824995	0	0	0	OK	0	0	0	OK	0.345172	0	0.918237	OK	0	0	0	OK	0	0	0	OK	0.0192718	0	0.165177	OK	0	0	0	OK	0	0	0	OK	0.0250577	0	0.170984	OK	3.88524	1.97438	5.7961	OK
XLOC_000035	XM_011461024.1, XM_004291549.2, XM_011461025.1, XM_011461026.1, XR_904542.1	gene21781	LOC105349928	TSS51,TSS52,TSS53	Fvb0:856230-887399	Fvb0	856230	887399	11.6323	8.88391	14.3806	OK	13.4059	10.3686	16.4431	OK	11.6264	6.94758	16.3052	OK	12.3322	9.09213	15.5722	OK	10.0211	7.41604	12.6262	OK	10.3038	7.40607	13.2015	OK	9.93769	7.36072	12.5147	OK	12.0546	9.06514	15.044	OK	14.3129	10.4865	18.1393	OK	10.6111	7.86051	13.3616	OK
XLOC_000036	XM_004291551.2	gene21783	LOC101308636	TSS54	Fvb0:888874-891903	Fvb0	888874	891903	0.312953	0.00324737	0.622659	OK	0.774734	0.295822	1.25365	OK	2.94827	1.97301	3.92354	OK	3.58886	2.51458	4.66313	OK	0.0492593	0	0.215639	OK	0	0	0	OK	0	0	0	OK	0.066416	0	0.242744	OK	0.0191582	0	0.136255	OK	0.0876167	0	0.264888	OK
XLOC_000037	XM_011461027.1	gene21785	LOC105349929	TSS55	Fvb0:898998-900552	Fvb0	898998	900552	0	0	0	OK	0	0	0	OK	0	0	0	OK	0	0	0	OK	0	0	0	OK	0.0162785	0	0.213559	OK	0	0	0	OK	0	0	0	OK	0	0	0	OK	0	0	0	OK
XLOC_000038	XM_004293020.2	gene21786	LOC101303780	TSS56	Fvb0:901251-905783	Fvb0	901251	905783	1.71914	0.392252	3.04603	OK	2.10618	0	4.39479	OK	1.43261	0.0811459	2.78407	OK	2.13612	0.379379	3.89285	OK	0.691867	0.00696905	1.37677	OK	0.770173	0	2.11056	OK	0.765115	0	2.5543	OK	1.89809	0	5.73753	OK	0.707826	0.137951	1.2777	OK	1.78248	0.599901	2.96505	OK
XLOC_000039	XM_004293022.1	gene21791	LOC101304361	TSS57	Fvb0:920820-922202	Fvb0	920820	922202	2.28778	1.40751	3.16805	OK	0.941414	0	2.01827	OK	2.73875	0.0434073	5.4341	OK	2.84995	1.49669	4.20321	OK	1.75757	0.881729	2.63342	OK	1.68678	0.739557	2.63399	OK	2.21936	1.2575	3.18123	OK	1.96103	1.03618	2.88588	OK	2.37947	1.41976	3.33919	OK	4.46003	3.00976	5.91031	OK
XLOC_000040	XM_011461031.1, XM_011461032.1, XM_011461033.1, XM_004291556.2, XM_011461034.1, XM_011461035.1, XM_011461036.1	gene21797	LOC101309994	TSS58,TSS59	Fvb0:951916-958697	Fvb0	951916	958697	13.1692	10.8182	15.5202	OK	15.2768	12.1583	18.3954	OK	22.3503	18.3257	26.375	OK	42.9275	35.9072	49.9477	OK	0.777461	0.366244	1.18868	OK	3.13185	2.29888	3.96483	OK	3.74543	2.82768	4.66317	OK	4.69442	3.6244	5.76445	OK	0.397383	0.0776116	0.717153	OK	55.776	46.787	64.765	OK
XLOC_000041	XM_011461037.1, XM_004291558.2, XM_011461038.1, XM_011461039.1, XR_904544.1, XR_904545.1, XR_904546.1, XR_904547.1, XR_904548.1, XR_904549.1	gene21799	LOC101310576	TSS60,TSS61,TSS62	Fvb0:970850-988417	Fvb0	970850	988417	0.409881	0	1.39321	OK	1.03601	0	6.45883	OK	1.17932	0	6.03747	OK	0.789955	0	3.21765	OK	0.334954	0	0.820542	OK	0.482168	0	1.02273	OK	0.20781	0	0.620286	OK	0.321821	0	0.776933	OK	0.900448	0.18132	1.61958	OK	0.330322	0	0.798562	OK
XLOC_000042	XM_004293025.2	gene21800	LOC101305244	TSS63	Fvb0:970850-988417	Fvb0	970850	988417	18.2204	8.3052	28.1356	OK	202.698	75.5781	329.819	OK	117.932	51.7307	184.133	OK	69.6241	21.3147	117.933	OK	0.0525022	0	0.363795	OK	0.255303	0	0.80546	OK	0	0	0	OK	0.143842	0	0.527662	OK	0	0	0	OK	0	0	0	OK
XLOC_000043	XM_004291559.2	gene21803	LOC101310860	TSS64	Fvb0:1003994-1008471	Fvb0	1003994	1008471	6.67858	4.7557	8.60145	OK	6.66836	4.69913	8.6376	OK	5.74225	3.72848	7.75603	OK	5.01566	3.35229	6.67904	OK	8.82956	6.60244	11.0567	OK	5.82065	4.08749	7.55382	OK	4.6315	3.10531	6.15768	OK	3.02202	1.80052	4.24352	OK	31.5378	26.0341	37.0414	OK	5.10737	3.48887	6.72587	OK
XLOC_000044	XM_011461582.1	gene21806	LOC105350148	TSS65	Fvb0:1018288-1018909	Fvb0	1018288	1018909	0	0	0	OK	0	0	0	OK	0	0	0	OK	0	0	0	OK	0	0	0	OK	0	0	0	OK	0	0	0	OK	0	0	0	OK	0	0	0	OK	0	0	0	OK
XLOC_000045	XR_906053.1		LOC105351538	TSS66	Fvb0:1032308-1034772	Fvb0	1032308	1034772	0.26322	0	0.729259	OK	0.909696	0	2.19288	OK	0.577095	0	1.56168	OK	0.517896	0	1.33075	OK	0.256159	0	0.635221	OK	0.616188	0.0796205	1.15276	OK	0.730974	0.122508	1.33944	OK	1.35089	0.515978	2.18579	OK	0.164014	0	0.445795	OK	0.20968	0	0.510668	OK
XLOC_000046	XM_004291562.2	gene21992	LOC101311727	TSS67	Fvb0:1063210-1064244	Fvb0	1063210	1064244	0.0441947	0	0.207032	OK	0.809169	0.157531	1.46081	OK	0.274772	0	0.641713	OK	0	0	0	OK	0	0	0	OK	0	0	0	OK	0	0	0	OK	0	0	0	OK	0	0	0	OK	0.74343	0.103361	1.3835	OK
XLOC_000047	XM_004291563.2	gene22042	LOC101312021	TSS68	Fvb0:1099569-1102928	Fvb0	1099569	1102928	0.62722	0.244646	1.00979	OK	0.186522	0	0.388878	OK	0.370477	0.0837804	0.657174	OK	0.297278	0.0349685	0.559588	OK	1.22851	0.685794	1.77122	OK	0.405927	0.104294	0.70756	OK	0.224002	0.00504003	0.442963	OK	0.121282	0	0.288066	OK	1.20539	0.666903	1.74388	OK	5.07239	3.84895	6.29584	OK
XLOC_000048	XM_004291564.2	gene22043	LOC101312314	TSS69	Fvb0:1106753-1112022	Fvb0	1106753	1112022	7.00172	5.7757	8.22774	OK	336.217	277.675	394.759	OK	697.92	564.97	830.87	OK	805.434	648.577	962.29	OK	0.120709	0.00744367	0.233974	OK	0.312913	0.130389	0.495436	OK	0.504278	0.272705	0.735852	OK	0.66611	0.400778	0.931442	OK	1.43616	1.02845	1.84387	OK	0.901398	0.588009	1.21479	OK
XLOC_000049	XM_011461043.1	gene22048	LOC101313381	TSS70,TSS71,TSS72	Fvb0:1138944-1153325	Fvb0	1138944	1153325	5.0212	4.15431	5.88808	OK	1.71008	1.35416	2.06599	OK	1.34854	1.04444	1.65264	OK	1.39705	1.08867	1.70543	OK	3.12418	2.55564	3.69272	OK	2.58344	2.10607	3.0608	OK	1.11878	0.844636	1.39292	OK	1.53563	1.20801	1.86325	OK	54.9295	46.0118	63.8473	OK	2.95254	2.41975	3.48533	OK
XLOC_000050	XM_004291570.2	gene22054	LOC101313954	TSS73,TSS74	Fvb0:1193832-1199355	Fvb0	1193832	1199355	84.8868	71.533	98.2406	OK	108.877	91.3571	126.397	OK	98.5899	82.815	114.365	OK	86.4251	72.9627	99.8876	OK	114.196	95.6998	132.693	OK	134.327	112.552	156.103	OK	161.825	135.536	188.115	OK	147.962	124.013	171.911	OK	59.1704	49.7935	68.5473	OK	111.012	93.5653	128.458	OK
XLOC_000051	XP_004293077.1		LOC101307281	TSS75	Fvb0:1202201-1203100	Fvb0	1202201	1203100	0.362285	0	0.806881	OK	0.30737	0	0.70825	OK	0.487595	0.00999644	0.965193	OK	1.576	0.595652	2.55634	OK	0.0796031	0	0.297714	OK	0.0823454	0	0.302814	OK	0.0412449	0	0.185013	OK	0.180667	0	0.477467	OK	0.489906	0	1.01389	OK	0.345725	0	0.788535	OK
XLOC_000052	XM_004291571.2, XM_011461046.1	gene22058	LOC101314247	TSS76,TSS77	Fvb0:1222307-1230735	Fvb0	1222307	1230735	4.87228	3.92739	5.81718	OK	8.00062	6.43854	9.5627	OK	14.992	12.3929	17.5911	OK	17.8876	14.979	20.7963	OK	2.58786	1.99529	3.18042	OK	3.20637	2.53094	3.8818	OK	2.58943	1.99074	3.18812	OK	2.42686	1.8535	3.00021	OK	5.38017	4.36224	6.39809	OK	5.96884	4.87124	7.06644	OK
XLOC_000053	XM_004291572.2	gene22060	LOC101314535	TSS78,TSS79	Fvb0:1238973-1244288	Fvb0	1238973	1244288	13.1558	10.8082	15.5034	OK	2.09151	1.37369	2.80932	OK	2.60609	1.78131	3.43087	OK	1.80705	1.12608	2.48802	OK	10.9314	8.91237	12.9505	OK	7.80826	6.25842	9.3581	OK	1.50338	0.894452	2.1123	OK	0.987534	0.49393	1.48114	OK	34.8765	29.2479	40.5051	OK	5.12095	3.93072	6.31117	OK
XLOC_000054	XM_011461047.1	gene22061	LOC101314821	TSS80	Fvb0:1246274-1252547	Fvb0	1246274	1252547	18.3143	15.1237	21.5049	OK	0.106349	0	0.278636	OK	1.30149	0.694963	1.90801	OK	7.3318	5.74119	8.92241	OK	7.26683	5.73239	8.80127	OK	5.02107	3.80349	6.23865	OK	0.91684	0.4355	1.39818	OK	0.749716	0.321047	1.17839	OK	9.75965	7.88632	11.633	OK	0.0692835	0	0.225638	OK
XLOC_000055	XM_004291574.2	gene22063	LOC101315116	TSS81	Fvb0:1265054-1269760	Fvb0	1265054	1269760	0.668368	0.295725	1.04101	OK	5.71813	4.45275	6.9835	OK	3.52842	2.54711	4.50973	OK	2.04376	1.33295	2.75456	OK	0.00626299	0	0.0959415	OK	0.0341104	0	0.130917	OK	0.0266025	0	0.130374	OK	0.0256767	0	0.137988	OK	0.115321	0	0.273052	OK	2.97608	2.13696	3.8152	OK
XLOC_000056	XR_906469.1		LOC105351769	TSS82	Fvb0:1301344-1304130	Fvb0	1301344	1304130	0	0	0	OK	0	0	0	OK	0	0	0	OK	0	0	0	OK	0	0	0	OK	0	0	0	OK	0	0	0	OK	0	0	0	OK	0	0	0	OK	0	0	0	OK
XLOC_000057	XR_907581.1, XR_904552.1, XR_904553.1		LOC105352767	TSS83,TSS84	Fvb0:1314154-1316507	Fvb0	1314154	1316507	0.00991098	0	0.233989	OK	0	0	0	OK	0.0747966	0	0.324283	OK	0.127298	0	0.415734	OK	0	0	0	OK	0.013803	0	0.241215	OK	0.0180683	0	0.242531	OK	0.00802052	0	0.231819	OK	0.0750277	0	0.327069	OK	0.0194811	0	0.247506	OK
XLOC_000058	XM_004291575.2	gene22067	LOC101315404	TSS85	Fvb0:1323306-1325640	Fvb0	1323306	1325640	44.1431	37.0606	51.2255	OK	3.72439	2.86862	4.58015	OK	2.31365	1.70414	2.92317	OK	2.90315	2.20201	3.60429	OK	113.413	95.086	131.74	OK	0.658216	0.327546	0.988886	OK	0.604267	0.292998	0.915535	OK	0.634026	0.309656	0.958397	OK	1.73484	1.18415	2.28553	OK	1.51028	0.994263	2.02629	OK
XLOC_000059	XM_004291576.2, XR_904554.1	gene21993	LOC101290924	TSS86	Fvb0:1347643-1356158	Fvb0	1347643	1356158	17.1594	14.1854	20.1333	OK	25.1473	20.8567	29.4379	OK	24.3078	20.2366	28.3791	OK	21.94	18.1706	25.7095	OK	17.8321	14.7695	20.8947	OK	17.9065	14.8197	20.9934	OK	20.5012	16.9445	24.0578	OK	19.5001	16.1026	22.8977	OK	11.8289	9.68405	13.9737	OK	26.5126	22.0749	30.9503	OK
XLOC_000060	XM_004291577.2	gene21995	LOC101291204	TSS87	Fvb0:1362068-1365460	Fvb0	1362068	1365460	0.302671	0.074742	0.5306	OK	0.218697	0.0361549	0.401239	OK	0.269053	0.0601395	0.477967	OK	0.105718	0	0.245507	OK	0.199763	0.0204844	0.379042	OK	0.221625	0.028599	0.41465	OK	0.0868101	0	0.203148	OK	0.168588	0.000277699	0.336898	OK	0.73657	0.371042	1.1021	OK	0.215192	0.0292407	0.401144	OK
XLOC_000061	XM_011461052.1, XM_011461586.1	gene21996	LOC105349935	TSS88,TSS89	Fvb0:1368511-1371558	Fvb0	1368511	1371558	0.276383	0	0.647083	OK	0.038472	0	0.159065	OK	1.31694	0.00140604	2.63248	OK	1.58099	0.704225	2.45775	OK	0.275735	0.0145776	0.536893	OK	0.412163	0.0738376	0.750487	OK	0.209723	0	0.472156	OK	0.388499	0	0.78528	OK	0.534942	0.0779377	0.991946	OK	0.605558	0	1.25787	OK
XLOC_000062	XM_004293038.2	gene21997	LOC101310199	TSS90	Fvb0:1372377-1376098	Fvb0	1372377	1376098	0.602314	0.371133	0.833495	OK	0.511361	0.304295	0.718426	OK	1.01696	0.716481	1.31745	OK	0.788079	0.528324	1.04783	OK	0.190984	0.0667386	0.315229	OK	0.236436	0.0958208	0.37705	OK	0.230372	0.0903145	0.37043	OK	0.611316	0.376451	0.846181	OK	0.281284	0.128182	0.434385	OK	0.320565	0.154416	0.486714	OK
XLOC_000063	XM_004291578.2	gene21999	LOC101291493	TSS91,TSS92	Fvb0:1376816-1384082	Fvb0	1376816	1384082	50.6368	42.0593	59.2143	OK	63.4718	53.0272	73.9163	OK	66.9945	55.9075	78.0814	OK	62.8627	51.9555	73.7699	OK	56.1435	46.7612	65.5259	OK	48.243	40.0717	56.4143	OK	74.9052	62.6862	87.1241	OK	77.3988	64.9559	89.8417	OK	33.5119	27.1785	39.8453	OK	89.0751	74.3781	103.772	OK
XLOC_000064	XM_004291579.2	gene22000	LOC101291788	TSS93	Fvb0:1390629-1392739	Fvb0	1390629	1392739	0.197229	0	0.398086	OK	0	0	0	OK	0	0	0	OK	0.0389373	0	0.128828	OK	0.0519387	0	0.165855	OK	0.00515958	0	0.0692391	OK	0.00792884	0	0.0717223	OK	0.00705926	0	0.0705263	OK	0.265879	0.0259141	0.505844	OK	467.209	389.288	545.13	OK
XLOC_000065	XM_004291580.2	gene22002	LOC101292085	TSS94	Fvb0:1416144-1430376	Fvb0	1416144	1430376	36.246	29.8356	42.6565	OK	11.3049	8.17889	14.431	OK	19.0156	15.6147	22.4166	OK	29.5724	24.7881	34.3567	OK	29.1223	24.4599	33.7847	OK	42.3039	35.4787	49.1291	OK	42.0336	35.255	48.8122	OK	38.0529	31.8786	44.2272	OK	59.6035	50.1374	69.0695	OK	24.1215	20.1779	28.0651	OK
XLOC_000066	XM_004291581.2	gene22006	LOC101292371	TSS95	Fvb0:1433459-1443535	Fvb0	1433459	1443535	0.348262	0	0.919298	OK	1.50813	0	3.36314	OK	3.59958	1.9898	5.20937	OK	3.41512	1.58371	5.24652	OK	0.376316	0	1.25762	OK	0.193652	0	0.586632	OK	0.179081	0	0.632796	OK	0.317197	0	0.798871	OK	0.218314	0	0.682133	OK	0.562969	0	1.38004	OK
XLOC_000067	XM_004293040.1		LOC101311358	TSS96,TSS97,TSS98	Fvb0:1455436-1459650	Fvb0	1455436	1459650	7.83665	4.31737	11.3559	OK	14.6185	9.37134	19.8657	OK	4.27049	1.52481	7.01617	OK	8.55349	4.21394	12.893	OK	10.5358	6.45388	14.6178	OK	9.61088	5.6726	13.5492	OK	3.25732	1.27863	5.23601	OK	4.67151	1.9248	7.41822	OK	16.1542	10.9658	21.3426	OK	7.75772	4.40533	11.1101	OK
XLOC_000068	XM_004293040.1		LOC101311358	TSS99	Fvb0:1455436-1459650	Fvb0	1455436	1459650	0	0	0	OK	0	0	0	OK	0	0	0	OK	0	0	0	OK	0	0	0	OK	0	0	0	OK	0	0	0	OK	0	0	0	OK	0	0	0	OK	0	0	0	OK
XLOC_000069	XM_011461110.1	gene08423	LOC101300221	TSS100	Fvb0:1534447-1866624	Fvb0	1534447	1866624	20.2639	0	47.8016	OK	20.2445	0	54.2399	OK	22.9157	0	54.7306	OK	20.3382	0	50.3643	OK	41.0292	0	85.0416	OK	41.2214	2.66055	79.7823	OK	60.8536	10.8537	110.854	OK	56.6987	11.3109	102.086	OK	22.8803	0	78.7008	OK	20.6432	0	56.2447	OK
XLOC_000070	XM_011461109.1	gene14737	LOC105349276	TSS101	Fvb0:1534447-1866624	Fvb0	1534447	1866624	0.152277	0	1.83621	OK	0.310941	0	2.44253	OK	0.119492	0	1.42728	OK	0.295642	0	2.76801	OK	0.058828	0	1.09793	OK	0.288443	0	2.55071	OK	0.221528	0	2.31073	OK	0.182374	0	1.99974	OK	0.0794266	0	2.21272	OK	0.106124	0	1.66796	OK
XLOC_000071	XR_905205.1		LOC105350675	TSS102	Fvb0:1534447-1866624	Fvb0	1534447	1866624	0.0204879	0	0.594763	OK	0.0594849	0	1.08511	OK	0	0	0	OK	0.313479	0	2.88337	OK	0	0	0	OK	0.0860386	0	1.35807	OK	0.0810834	0	1.21696	OK	0.0645673	0	1.32158	OK	0.0973812	0	3.07919	OK	0.022636	0	0.758954	OK
XLOC_000072	XM_004291632.2	gene08432	LOC101311245	TSS103	Fvb0:1534447-1866624	Fvb0	1534447	1866624	2.87323	0	8.02959	OK	2.9837	0	9.73306	OK	4.16919	0	10.8678	OK	7.07037	0	14.7889	OK	3.5024	0	9.66274	OK	3.69524	0	9.09406	OK	2.96366	0	8.18854	OK	1.4213	0	4.69316	OK	3.46314	0	13.4986	OK	6.31113	0	16.5205	OK
XLOC_000073	XM_011461111.1	gene08434	LOC105349961	TSS104	Fvb0:1534447-1866624	Fvb0	1534447	1866624	0.419826	0	3.08766	OK	0	0	0	OK	0.0885318	0	1.1548	OK	0.250017	0	2.34906	OK	2.0557	0	8.34088	OK	0.710474	0	3.97296	OK	0.724185	0	4.29596	OK	0.223823	0	1.97272	OK	2.9081	0	15.9729	OK	0.57649	0	4.37252	OK
XLOC_000074	XR_904608.1, XR_904609.1, XR_904610.1, XR_904611.1, XR_904612.1, XR_904613.1, XR_904614.1, XR_904615.1, XR_904616.1, XR_904617.1, XR_904618.1, XR_904619.1, XR_904620.1, XR_904621.1, XR_904622.1, XR_904623.1, XR_904624.1, XR_904625.1, XM_011461113.1	gene27182	LOC101312692	TSS105,TSS106,TSS107	Fvb0:1534447-1866624	Fvb0	1534447	1866624	0.322341	0	2.44761	OK	0.807849	0	4.75882	OK	0.849404	0	4.79356	OK	1.2367	0	5.85947	OK	0.225994	0	2.26185	OK	0.711251	0	4.13829	OK	0.581448	0	3.76899	OK	0.822433	0	4.3248	OK	0.137181	0	2.19047	OK	0.0894812	0	1.19296	OK
XLOC_000075	XR_904626.1	gene08445	LOC101301077	TSS108,TSS109	Fvb0:1534447-1866624	Fvb0	1534447	1866624	0.801907	0	2.96541	OK	2.107	0	5.93941	OK	0.97991	0	3.73188	OK	1.08679	0	3.96199	OK	0.693694	0	2.91975	OK	0.69131	0	2.65805	OK	0.241153	0	1.49022	OK	0.243373	0	1.42502	OK	1.63675	0	7.65632	OK	0.781824	0	3.40379	OK
XLOC_000076	XR_904627.1		LOC105349962	TSS110	Fvb0:1534447-1866624	Fvb0	1534447	1866624	0.271823	0	1.79522	OK	0.229115	0	1.70607	OK	0.0895644	0	1.01548	OK	0.0668389	0	0.92532	OK	0.37839	0	2.52443	OK	0.266925	0	1.86474	OK	0.22783	0	1.78467	OK	0.182534	0	1.45527	OK	0.527035	0	4.8211	OK	0.264554	0	2.27246	OK
XLOC_000077	XM_011461116.1, XM_011461117.1	gene08448	LOC101314151	TSS111	Fvb0:1534447-1866624	Fvb0	1534447	1866624	10.2889	0	21.2944	OK	44.9924	20.4132	69.5716	OK	82.0011	47.7032	116.299	OK	107.014	70.0148	144.013	OK	7.28637	0	17.2376	OK	1.81892	0	6.23799	OK	2.20413	0	7.3181	OK	3.1355	0	8.96277	OK	1.27947	0	8.58233	OK	11.0542	0	26.1414	OK
XLOC_000078	XM_004293132.1		LOC101298096	TSS112	Fvb0:1534447-1866624	Fvb0	1534447	1866624	0	0	0	OK	0	0	0	OK	0	0	0	OK	0	0	0	OK	0	0	0	OK	0	0	0	OK	0	0	0	OK	0	0	0	OK	0	0	0	OK	0	0	0	OK
XLOC_000079	XM_004291642.2	gene08450	LOC101314432	TSS113	Fvb0:1534447-1866624	Fvb0	1534447	1866624	29.7728	11.2775	48.2681	OK	53.5089	26.2277	80.79	OK	48.401	22.1321	74.6698	OK	56.7221	29.8807	83.5636	OK	30.3497	10.138	50.5613	OK	50.0221	26.6915	73.3527	OK	67.6888	37.8623	97.5153	OK	53.3333	28.5977	78.069	OK	22.0397	0	52.5606	OK	37.5268	12.2334	62.8203	OK
XLOC_000080	XM_004291645.2	gene08453	LOC101315307	TSS114	Fvb0:1534447-1866624	Fvb0	1534447	1866624	2.91744	0	9.82825	OK	1.62042	0	6.87088	OK	2.10997	0	8.42166	OK	2.33148	0	8.67093	OK	9.8051	0	28.1075	OK	9.84285	0	22.8157	OK	10.2276	0	24.5118	OK	8.01924	0	22.55	OK	19.5286	0	54.7436	OK	12.3121	0	34.1005	OK
XLOC_000081	XM_004291647.2	gene08460	LOC101291115	TSS115,TSS116	Fvb0:1534447-1866624	Fvb0	1534447	1866624	27.6834	11.6664	43.7004	OK	32.9736	12.2578	53.6895	OK	19.9273	2.09247	37.7621	OK	20.4777	6.7463	34.2091	OK	48.6054	22.7461	74.4647	OK	54.1788	30.6952	77.6625	OK	59.154	32.4814	85.8265	OK	47.6802	25.5621	69.7982	OK	31.5433	0	63.1504	OK	48.3861	19.0244	77.7478	OK
XLOC_000082	XM_011461606.1	gene08463	LOC105349314	TSS117	Fvb0:1534447-1866624	Fvb0	1534447	1866624	0	0	0	OK	0	0	0	OK	0	0	0	OK	0	0	0	OK	0	0	0	OK	0	0	0	OK	0	0	0	OK	0	0	0	OK	0	0	0	OK	0	0	0	OK
XLOC_000083	XM_011461123.1	gene08469	LOC101291988	TSS118	Fvb0:1868904-1870143	Fvb0	1868904	1870143	12.058	8.68047	15.4355	OK	8.8156	6.00468	11.6265	OK	10.9749	7.69079	14.259	OK	11.0178	7.80584	14.2298	OK	26.5764	21.1508	32.0019	OK	19.4984	15.0542	23.9426	OK	17.1616	13.0346	21.2887	OK	8.6467	5.92435	11.369	OK	12.8302	9.35227	16.308	OK	8.00116	5.36035	10.642	OK
XLOC_000084	XM_004293076.2	gene08470	LOC101303093	TSS119	Fvb0:1871454-1881041	Fvb0	1871454	1881041	3.32019	2.43117	4.20921	OK	0.912213	0.469422	1.355	OK	1.76341	0.967563	2.55925	OK	1.67913	1.08062	2.27765	OK	2.95522	2.05345	3.85699	OK	3.59815	2.59897	4.59733	OK	3.89227	2.91112	4.87342	OK	3.22819	2.32871	4.12767	OK	3.93254	2.89772	4.96736	OK	1.57317	0.986863	2.15948	OK
XLOC_000085	XM_011461607.1	gene08427	LOC105350160	TSS120	Fvb0:1908375-1914387	Fvb0	1908375	1914387	0	0	0	OK	0	0	0	OK	0	0	0	OK	0	0	0	OK	0	0	0	OK	0	0	0	OK	0.00882172	0	0.0769913	OK	0	0	0	OK	0	0	0	OK	0	0	0	OK
XLOC_000086	XM_011461126.1	gene08430	LOC101303677	TSS121	Fvb0:1928396-1930694	Fvb0	1928396	1930694	1.15013	0.529639	1.77063	OK	0.606583	0.149013	1.06415	OK	0.557463	0.11333	1.0016	OK	0.117956	0	0.400016	OK	2.71765	1.76075	3.67454	OK	3.3796	2.2829	4.4763	OK	2.95438	1.93866	3.97011	OK	1.49303	0.791623	2.19444	OK	1.45307	0.762307	2.14384	OK	4.98857	3.60952	6.36762	OK
XLOC_000087	XM_011461608.1		LOC105350161	TSS122	Fvb0:1958269-1959184	Fvb0	1958269	1959184	0.559681	0.00777354	1.11159	OK	0	0	0	OK	0.379416	0	0.863505	OK	0.559377	0	1.15065	OK	0.806764	0.145458	1.46807	OK	0.590123	0.0242107	1.15604	OK	0.862225	0.179588	1.54486	OK	0.547484	0.0155451	1.07942	OK	0.44494	0	0.939086	OK	0.501506	0	1.02094	OK
XLOC_000088	XM_011468865.1	gene35077	LOC105352271	TSS123	Fvb0:40971-43442	Fvb0	40971	43442	0	0	0	OK	0	0	0	OK	0	0	0	OK	0	0	0	OK	0	0	0	OK	0	0	0	OK	0	0	0	OK	0	0	0	OK	0	0	0	OK	0	0	0	OK
XLOC_000089	XM_011460935.1	gene00980	LOC101309127	TSS124	Fvb0:177929-181278	Fvb0	177929	181278	1.10538	0.571768	1.63899	OK	1.47661	0.835617	2.11759	OK	1.30965	0.688274	1.93102	OK	2.00832	1.25937	2.75726	OK	0.859116	0.387529	1.3307	OK	0.802632	0.354878	1.25039	OK	0.342719	0.0302061	0.655233	OK	0.17912	0	0.431885	OK	6.14867	4.73458	7.56275	OK	0.953547	0.449948	1.45715	OK
XLOC_000090	XR_904492.1, XR_904493.1		LOC105349900	TSS125	Fvb0:184309-186636	Fvb0	184309	186636	0.11087	0	0.401395	OK	0	0	0	OK	0	0	0	OK	0	0	0	OK	0	0	0	OK	0	0	0	OK	0	0	0	OK	0	0	0	OK	0.0218514	0	0.235447	OK	0	0	0	OK
XLOC_000091	XM_004291459.2	gene00984	LOC101302230	TSS126	Fvb0:207521-208047	Fvb0	207521	208047	0.0344759	0	0.255095	OK	0.261434	0	0.701271	OK	0.150273	0	0.459437	OK	0	0	0	OK	0	0	0	OK	0	0	0	OK	0	0	0	OK	0	0	0	OK	0	0	0	OK	0	0	0	OK
XLOC_000092	XM_011460937.1	gene00986	LOC101301934	TSS127,TSS128	Fvb0:209677-220807	Fvb0	209677	220807	44.8434	37.0998	52.587	OK	25.2266	20.638	29.8151	OK	18.0229	14.4548	21.591	OK	18.1894	14.9736	21.4052	OK	14.9523	12.1674	17.7372	OK	17.4671	14.1655	20.7687	OK	13.0888	10.6624	15.5152	OK	16.1079	13.0479	19.1679	OK	23.8501	19.6454	28.0547	OK	14.1286	11.4714	16.7859	OK
XLOC_000093	XM_011460939.1	gene00990	LOC105349901	TSS129	Fvb0:244930-246592	Fvb0	244930	246592	0.108365	0	0.267882	OK	0.0548525	0	0.158747	OK	0	0	0	OK	0.0974629	0	0.243579	OK	2.15464	1.3824	2.92687	OK	0.540113	0.17095	0.909276	OK	0.0954636	0	0.240136	OK	0.0441749	0	0.146308	OK	3.05584	2.1178	3.99389	OK	3.68321	2.61757	4.74885	OK
XLOC_000094	XM_011461565.1	gene33817	LOC105350136	TSS130	Fvb0:282825-283587	Fvb0	282825	283587	0	0	0	OK	0	0	0	OK	0.0830394	0	0.301655	OK	0	0	0	OK	0	0	0	OK	0	0	0	OK	0	0	0	OK	0	0	0	OK	0	0	0	OK	0	0	0	OK
XLOC_000095	XM_004289460.2	gene24133	LOC101302990	TSS131	Fvb0:323028-342698	Fvb0	323028	342698	1.61267	0.892966	2.33238	OK	0.61044	0	1.2472	OK	0.661685	0	1.78769	OK	0.943278	0.105836	1.78072	OK	0.0854389	0	0.269224	OK	0.0211554	0	0.130976	OK	0	0	0	OK	0.0766081	0	0.245058	OK	0.0767612	0	0.298968	OK	0.187179	0	0.63702	OK
XLOC_000096	XR_907565.1	gene24136	LOC101303282	TSS132	Fvb0:360146-363608	Fvb0	360146	363608	0.0368273	0	0.0897984	OK	0.219753	0.0895102	0.349996	OK	0.436944	0.267792	0.606096	OK	0.274309	0.135734	0.412885	OK	0	0	0	OK	0	0	0	OK	0.00343983	0	0.0365085	OK	0.0122852	0	0.0554898	OK	0	0	0	OK	0.0382655	0	0.093741	OK
XLOC_000097	XR_907566.1, XR_907567.1, XR_905575.1, XR_905576.1, XR_185186.2		LOC105351033	TSS133,TSS134	Fvb0:372159-375221	Fvb0	372159	375221	2.62722	1.24573	4.00871	OK	3.96347	2.21175	5.71519	OK	2.18141	0.784952	3.57787	OK	1.58142	0.406652	2.7562	OK	3.22409	1.64849	4.79969	OK	4.41727	2.66036	6.17419	OK	4.691	2.85742	6.52458	OK	4.13689	2.3842	5.88958	OK	3.29809	1.79088	4.80529	OK	3.68632	1.99288	5.37975	OK
XLOC_000098	XM_004309703.2	gene34095	LOC101307748	TSS135	Fvb0:430306-431522	Fvb0	430306	431522	0.29409	0	0.631125	OK	3.21379	1.98023	4.44735	OK	1.38641	0.580817	2.192	OK	1.30559	0.522988	2.0882	OK	0.488459	0.0498909	0.927027	OK	1.00351	0.358549	1.64848	OK	3.30946	2.08444	4.53448	OK	3.42455	2.19669	4.6524	OK	0.196165	0	0.479676	OK	0.144621	0	0.390121	OK
XLOC_000099	XR_908311.1		LOC105353501	TSS136	Fvb0:457598-457810	Fvb0	457598	457810	0	0	0	OK	0	0	0	OK	0	0	0	OK	0	0	0	OK	0	0	0	OK	0	0	0	OK	0	0	0	OK	0	0	0	OK	0	0	0	OK	0	0	0	OK
XLOC_000100	XR_908312.1, XR_185475.2	gene20684	LOC101307079	TSS137	Fvb0:457814-462952	Fvb0	457814	462952	0	0	0	OK	0	0	0	OK	0	0	0	OK	0	0	0	OK	0	0	0	OK	0	0	0	OK	0	0	0	OK	0	0	0	OK	0	0	0	OK	0	0	0	OK
XLOC_000101	XM_004291531.2, XM_004291532.2, XM_011460999.1	gene21732	LOC101301068	TSS138,TSS139	Fvb0:488566-494903	Fvb0	488566	494903	44.5969	36.519	52.6748	OK	121.795	100.326	143.264	OK	95.2127	79.0709	111.355	OK	90.0999	74.3939	105.806	OK	63.7348	51.4037	76.066	OK	60.7862	48.7396	72.8328	OK	77.1723	62.7954	91.5492	OK	85.4638	67.9103	103.017	OK	39.3498	32.1615	46.5381	OK	106.881	88.1427	125.619	OK
XLOC_000102	XM_004291533.2	gene21734	LOC101301357	TSS140	Fvb0:509178-511217	Fvb0	509178	511217	0.1161	0	0.275603	OK	0	0	0	OK	0.0911621	0	0.226107	OK	0.0185532	0	0.0779971	OK	0.143478	0	0.312605	OK	0.0828139	0	0.211548	OK	0.0094166	0	0.0696165	OK	0.0164981	0	0.0786638	OK	0.424385	0.124235	0.724536	OK	0.571679	0.224955	0.918403	OK
XLOC_000103	XM_004291534.2	gene21735	LOC101301642	TSS141,TSS142,TSS143	Fvb0:512989-518745	Fvb0	512989	518745	9.59268	7.71201	11.4734	OK	3.30756	2.45294	4.16217	OK	3.77827	2.42303	5.13351	OK	4.88613	3.57645	6.19581	OK	7.86265	6.06308	9.66221	OK	8.00766	6.13424	9.88108	OK	16.6895	13.5928	19.7862	OK	23.8962	19.5187	28.2738	OK	5.37472	4.02328	6.72616	OK	8.93918	6.79903	11.0793	OK
XLOC_000104	XM_011461001.1	gene21738	LOC105349369	TSS144	Fvb0:525638-528374	Fvb0	525638	528374	5.74856	4.53911	6.958	OK	1.18317	0.704182	1.66216	OK	2.59226	1.83709	3.34742	OK	4.65359	3.58507	5.72211	OK	3.32665	2.46315	4.19016	OK	3.11369	2.28045	3.94692	OK	3.27641	2.41595	4.13687	OK	3.4846	2.60454	4.36466	OK	15.6156	12.9389	18.2923	OK	4.26118	3.26437	5.258	OK
XLOC_000105	-			TSS145,TSS146	Fvb0:529755-530439	Fvb0	529755	530439	1.1913	0	2.90461	OK	2.82001	0.139478	5.50055	OK	7.19128	2.75606	11.6265	OK	4.79077	1.09694	8.4846	OK	1.54238	0	3.39318	OK	0.845834	0	2.16933	OK	0.265854	0	0.779557	OK	0.725336	0	1.9969	OK	3.58717	0.746289	6.42805	OK	1.12528	0	2.54736	OK
XLOC_000106	XM_011461580.1	gene21739	LOC101299162	TSS147	Fvb0:534994-535564	Fvb0	534994	535564	0	0	0	OK	0	0	0	OK	0	0	0	OK	0	0	0	OK	0	0	0	OK	0	0	0	OK	0	0	0	OK	0	0	0	OK	0	0	0	OK	0	0	0	OK
XLOC_000107	XM_004290865.2, XR_904369.1, XM_011461003.1, XM_011461004.1, XM_011461005.1, XR_904525.1, XR_904526.1, XR_904527.1, XM_004293008.2, XM_011461006.1, XM_011461007.1, XM_011461008.1	gene11265	LOC101301935	TSS148,TSS149,TSS150	Fvb0:543801-574931	Fvb0	543801	574931	1.2368	0.70737	1.76624	OK	2.67903	1.93196	3.42609	OK	2.23139	1.50854	2.95424	OK	1.71356	0.863425	2.56369	OK	0.388273	0	0.783791	OK	0.358838	0	0.740441	OK	0.203071	0	0.553382	OK	0.367732	0	0.752222	OK	1.24474	0.660723	1.82875	OK	0.948174	0.289197	1.60715	OK
XLOC_000108	XR_904529.1, XR_904530.1		LOC105349921	TSS151	Fvb0:543801-574931	Fvb0	543801	574931	0	0	0	OK	0	0	0	OK	0	0	0	OK	0	0	0	OK	0	0	0	OK	0	0	0	OK	0	0	0	OK	0	0	0	OK	0	0	0	OK	0	0	0	OK
XLOC_000109	XM_004291535.2	gene21747	LOC101302722	TSS152,TSS153	Fvb0:580250-581745	Fvb0	580250	581745	52.566	43.4041	61.7279	OK	2.06042	0.927682	3.19316	OK	0.724098	0	1.49574	OK	1.5938	0.612783	2.57482	OK	58.8858	49.1269	68.6447	OK	24.6661	20.0523	29.28	OK	17.9058	13.9327	21.8788	OK	2.04917	1.00202	3.09633	OK	551.546	461.782	641.309	OK	0.724898	0.118486	1.33131	OK
XLOC_000110	XM_011461009.1	gene21749	LOC105349922	TSS154	Fvb0:588534-591660	Fvb0	588534	591660	3.16914	2.00283	4.33545	OK	3.99166	2.66461	5.3187	OK	5.96956	4.53442	7.4047	OK	5.0045	3.69592	6.31309	OK	5.14888	3.61905	6.6787	OK	9.6118	7.39319	11.8304	OK	9.7535	7.53024	11.9768	OK	7.16284	5.24843	9.07724	OK	7.40343	5.53666	9.2702	OK	7.79839	5.81969	9.7771	OK
XLOC_000111	XM_004291536.2	gene21753	LOC101303299	TSS155	Fvb0:602209-603098	Fvb0	602209	603098	0	0	0	OK	0	0	0	OK	0	0	0	OK	0	0	0	OK	0	0	0	OK	0	0	0	OK	0	0	0	OK	0	0	0	OK	0	0	0	OK	3.77654	2.26312	5.28996	OK
XLOC_000112	XM_004293009.2	gene21724	LOC101300318	TSS156	Fvb0:630428-631369	Fvb0	630428	631369	0	0	0	OK	0.0609318	0	0.189497	OK	0	0	0	OK	0	0	0	OK	0	0	0	OK	0	0	0	OK	0	0	0	OK	0	0	0	OK	0.0577103	0	0.199023	OK	1.85633	0.861549	2.85111	OK
XLOC_000113	XM_004291539.2	gene21725	LOC101304160	TSS157	Fvb0:631411-633550	Fvb0	631411	633550	0.127264	0	0.318749	OK	0.086497	0	0.228192	OK	0.129799	0	0.315255	OK	0.1085	0	0.273288	OK	0	0	0	OK	0	0	0	OK	0.010166	0	0.0876818	OK	0	0	0	OK	0	0	0	OK	0.128953	0	0.315098	OK
XLOC_000114	XR_904531.1		LOC105349923	TSS158	Fvb0:660926-663788	Fvb0	660926	663788	0.528652	0.0920028	0.965301	OK	2.35315	1.50506	3.20124	OK	1.1817	0.581029	1.78238	OK	0.799719	0.291099	1.30834	OK	0.452965	0.0190555	0.886875	OK	0.20653	0	0.542189	OK	0.181824	0	0.533701	OK	0.28927	0	0.658946	OK	1.06717	0.436298	1.69805	OK	1.02537	0.235628	1.81512	OK
XLOC_000115	XM_004291541.2	gene21757	LOC101305037	TSS159	Fvb0:722792-728216	Fvb0	722792	728216	11.096	8.95899	13.233	OK	19.6586	16.243	23.0742	OK	20.6737	17.068	24.2795	OK	18.4631	15.264	21.6622	OK	8.77025	6.95376	10.5867	OK	12.1528	9.866	14.4396	OK	18.2201	15.004	21.4361	OK	19.053	15.7478	22.3582	OK	6.57254	5.05296	8.09212	OK	15.9498	13.0624	18.8371	OK
XLOC_000116	XM_004291542.2	gene21763	LOC101305335	TSS160	Fvb0:734679-742713	Fvb0	734679	742713	20.2805	16.5607	24.0003	OK	19.2702	15.7602	22.7803	OK	50.2464	42.0392	58.4536	OK	50.3028	42.1148	58.4908	OK	20.4534	16.6669	24.2399	OK	18.9707	15.4919	22.4495	OK	22.759	18.4552	27.0628	OK	29.5279	24.4812	34.5747	OK	17.8807	13.8134	21.9479	OK	22.4578	18.5103	26.4053	OK
XLOC_000117	XM_004300019.2	gene29323	LOC101303613	TSS161	Fvb0:745018-747539	Fvb0	745018	747539	0	0	0	OK	0	0	0	OK	0	0	0	OK	0	0	0	OK	0	0	0	OK	0	0	0	OK	0	0	0	OK	0	0	0	OK	0.0194164	0	0.202622	OK	0	0	0	OK
XLOC_000118	XR_904533.1, XR_904534.1, XR_904535.1		LOC101307084	TSS162,TSS163,TSS164	Fvb0:775716-779287	Fvb0	775716	779287	1.17924	0.275589	2.08288	OK	9.21732	6.15858	12.2761	OK	3.35655	1.68755	5.02555	OK	3.95656	2.17367	5.73944	OK	1.5029	0.551146	2.45466	OK	2.01287	0.92622	3.09952	OK	0.636739	0	1.2828	OK	1.22239	0.368051	2.07673	OK	3.58301	2.04601	5.12002	OK	1.40632	0.459651	2.35299	OK
XLOC_000119	XM_004291547.2	gene21769	LOC101306784	TSS165	Fvb0:779477-782818	Fvb0	779477	782818	15.189	12.3765	18.0014	OK	27.3755	22.6897	32.0612	OK	31.4133	26.2512	36.5754	OK	29.192	24.3508	34.0333	OK	15.5627	12.7191	18.4063	OK	18.1118	14.9349	21.2887	OK	24.3525	20.1442	28.5608	OK	22.0389	18.185	25.8929	OK	9.19612	7.26687	11.1254	OK	15.5301	12.6586	18.4016	OK
XLOC_000120	XR_184062.2, XR_904537.1, XR_904538.1, XR_904539.1, XR_907720.1, XR_185172.2, XR_185173.2, XR_907721.1, XR_907722.1	gene21774	LOC101307457	TSS166	Fvb0:809292-824995	Fvb0	809292	824995	2.9663	1.77557	4.15702	OK	7.77277	5.85981	9.68572	OK	4.56177	3.1556	5.96794	OK	5.60177	4.0297	7.17383	OK	0.733064	0.0379996	1.42813	OK	0.99811	0.263393	1.73283	OK	0.237814	0	0.816557	OK	0.967607	0.185817	1.7494	OK	1.9613	0.999981	2.92262	OK	1.39897	0.367124	2.43081	OK
XLOC_000121	XR_904540.1		LOC105349926	TSS167	Fvb0:844850-846006	Fvb0	844850	846006	0.027435	0	0.18118	OK	0.0714288	0	0.22504	OK	0	0	0	OK	0.060597	0	0.212243	OK	0	0	0	OK	0	0	0	OK	0	0	0	OK	0	0	0	OK	0.0198505	0	0.170562	OK	4.38827	2.63677	6.13977	OK
XLOC_000122	XM_011461022.1, XM_004293018.2, XM_011461023.1	gene21777	LOC101303195	TSS168	Fvb0:851422-855301	Fvb0	851422	855301	2.04603	1.36634	2.72572	OK	2.41586	1.6727	3.15902	OK	0.982759	0.517458	1.44806	OK	1.31287	0.773733	1.85202	OK	2.05476	1.38925	2.72028	OK	3.0908	2.24337	3.93824	OK	1.98043	1.32863	2.63222	OK	1.64227	1.05216	2.23239	OK	2.91487	2.09836	3.73137	OK	1.16968	0.662683	1.67667	OK
XLOC_000123	XM_004291548.2	gene21778	LOC101307751	TSS169,TSS170,TSS171	Fvb0:856230-887399	Fvb0	856230	887399	14.0354	10.2166	17.8542	OK	15.2795	9.62373	20.9353	OK	19.5045	13.323	25.6859	OK	17.0117	12.2764	21.7469	OK	12.0001	8.67863	15.3216	OK	16.217	12.2126	20.2214	OK	18.9678	13.848	24.0876	OK	19.2665	14.1243	24.4086	OK	13.4446	9.73192	17.1573	OK	23.173	17.6935	28.6526	OK
XLOC_000124	XR_904541.1		LOC105349927	TSS172	Fvb0:856230-887399	Fvb0	856230	887399	0	0	0	OK	0	0	0	OK	0	0	0	OK	0	0	0	OK	0	0	0	OK	0	0	0	OK	0	0	0	OK	0	0	0	OK	0	0	0	OK	0	0	0	OK
XLOC_000125	XM_004291552.2	gene21782	LOC101308930	TSS173	Fvb0:887750-888705	Fvb0	887750	888705	6.64386	4.84676	8.44096	OK	6.88257	5.12606	8.63909	OK	12.1665	9.72161	14.6114	OK	9.49361	7.44092	11.5463	OK	7.54245	5.63834	9.44656	OK	10.053	7.78016	12.3258	OK	12.9237	10.2636	15.5838	OK	12.4519	9.84691	15.0568	OK	4.0162	2.7034	5.32899	OK	7.12526	5.22611	9.02442	OK
XLOC_000126	XM_004291550.2	gene21784	LOC101308344	TSS174	Fvb0:896261-898569	Fvb0	896261	898569	21.3314	17.6622	25.0006	OK	28.8618	24.0928	33.6308	OK	38.0921	32.0354	44.1487	OK	32.7538	27.3896	38.1179	OK	76.9363	64.74	89.1327	OK	37.8661	31.7983	43.934	OK	26.6691	22.1997	31.1386	OK	24.1446	20.0667	28.2226	OK	36.9561	31.0328	42.8794	OK	74.8016	62.9057	86.6976	OK
XLOC_000127	XM_004291553.2	gene21787	LOC101309216	TSS175	Fvb0:901251-905783	Fvb0	901251	905783	220.145	184.651	255.639	OK	486.103	406.13	566.076	OK	201.628	169.131	234.125	OK	269.725	225.558	313.891	OK	140.395	117.659	163.131	OK	343.338	287.24	399.435	OK	896.964	747.82	1046.11	OK	1581.27	1308.45	1854.09	OK	87.6747	73.2406	102.109	OK	167.53	140.12	194.941	OK
XLOC_000128	XM_004291555.2	gene21788	LOC101309699	TSS176	Fvb0:909649-912129	Fvb0	909649	912129	229.607	193.572	265.642	OK	208.391	175.572	241.209	OK	149.478	125.682	173.275	OK	187.127	157.586	216.668	OK	212.961	179.062	246.86	OK	239.062	200.614	277.509	OK	308.321	257.828	358.813	OK	240.766	201.742	279.79	OK	128.372	107.908	148.836	OK	183.073	154.215	211.93	OK
XLOC_000129	XM_011461028.1	gene21789	LOC105349931	TSS177	Fvb0:914740-916125	Fvb0	914740	916125	1.30149	0.622737	1.98024	OK	0.203793	0	0.44579	OK	0.17985	0	0.406381	OK	0.460214	0.0738194	0.846609	OK	2.76895	1.75753	3.78037	OK	8.46952	6.52987	10.4092	OK	6.7129	5.01448	8.41132	OK	1.62418	0.87074	2.37762	OK	0.717157	0.229973	1.20434	OK	0.0275609	0	0.119938	OK
XLOC_000130	XM_011461029.1	gene21790	LOC101304071	TSS178	Fvb0:917042-917979	Fvb0	917042	917979	0	0	0	OK	0	0	0	OK	0	0	0	OK	0	0	0	OK	0	0	0	OK	0	0	0	OK	0	0	0	OK	0	0	0	OK	0	0	0	OK	0	0	0	OK
XLOC_000131	XM_004293022.1	gene21791	LOC101304361	TSS179	Fvb0:920820-922202	Fvb0	920820	922202	0.726823	0.147199	1.30645	OK	0.746861	0	1.93082	OK	2.03625	0	4.84257	OK	1.69539	0.412263	2.97852	OK	1.10993	0.347337	1.87252	OK	1.29707	0.364796	2.22934	OK	1.56718	0.697941	2.43643	OK	1.27138	0.447567	2.09519	OK	1.0862	0.348065	1.82434	OK	1.56091	0.481934	2.63989	OK
XLOC_000132	XM_004293023.2	gene21792	LOC101304653	TSS180	Fvb0:922827-924080	Fvb0	922827	924080	0	0	0	OK	0	0	0	OK	0	0	0	OK	0	0	0	OK	0	0	0	OK	0	0	0	OK	0	0	0	OK	0	0	0	OK	0	0	0	OK	0.0187073	0	0.13025	OK
XLOC_000133	XM_004293024.2	gene21793	LOC101304944	TSS181	Fvb0:925333-929936	Fvb0	925333	929936	10.0977	8.21961	11.9757	OK	4.14378	3.11592	5.17164	OK	3.17317	2.26774	4.0786	OK	2.95797	2.08858	3.82737	OK	16.2669	13.471	19.0629	OK	24.1584	20.1411	28.1758	OK	22.9845	19.1094	26.8596	OK	16.8961	14.0135	19.7788	OK	11.9265	9.82935	14.0237	OK	10.9222	8.94823	12.8961	OK
XLOC_000134	XM_004291557.2	gene21798	LOC101310286	TSS182	Fvb0:961778-970039	Fvb0	961778	970039	13.356	11.2002	15.5117	OK	14.0933	11.8068	16.3798	OK	18.9639	15.8931	22.0347	OK	19.3223	16.1839	22.4607	OK	10.1738	8.49032	11.8573	OK	13.238	11.1105	15.3655	OK	10.9254	9.10481	12.746	OK	12.7775	10.7421	14.8129	OK	12.9808	10.9049	15.0566	OK	23.3613	19.645	27.0777	OK
XLOC_000135	XM_011461040.1, XM_004293025.2, XM_011461581.1	gene21800	LOC105350147	TSS183,TSS184,TSS185	Fvb0:970850-988417	Fvb0	970850	988417	49.3085	40.7369	57.8802	OK	592.021	482.857	701.186	OK	300.366	248.052	352.681	OK	150.84	123.727	177.953	OK	0.232396	0	0.541411	OK	0.419213	0.0261673	0.812258	OK	0.12343	0	0.399291	OK	0.0523337	0	0.297452	OK	0.232108	0	0.55699	OK	0.015162	0	0.24598	OK
XLOC_000136	XM_004291560.2, XM_011461041.1	gene21804	LOC101311155	TSS186,TSS187,TSS188	Fvb0:1009612-1012136	Fvb0	1009612	1012136	3.39131	2.29769	4.48493	OK	0.823812	0.284036	1.36359	OK	0.961179	0.340906	1.58145	OK	2.32903	1.4147	3.24337	OK	9.70082	7.67802	11.7236	OK	13.595	11.0218	16.1682	OK	12.8734	10.3847	15.3621	OK	11.2729	9.04739	13.4983	OK	8.37752	6.51381	10.2412	OK	4.07641	2.88119	5.27164	OK
XLOC_000137	XR_906053.1		LOC105351538	TSS189	Fvb0:1032308-1034772	Fvb0	1032308	1034772	0.220008	0	0.718684	OK	0.886081	0.122316	1.64985	OK	0.656683	0.171434	1.14193	OK	1.1227	0.411562	1.83384	OK	0.343071	0	0.774635	OK	0.529759	0	1.08091	OK	0.53379	0	1.08587	OK	0.750031	0	1.50698	OK	0.273267	0	0.654663	OK	0.254219	0	0.617037	OK
XLOC_000138	XM_004293026.2, XM_011461042.1		LOC101311440	TSS190,TSS191,TSS192	Fvb0:1036351-1043382	Fvb0	1036351	1043382	24.7105	20.2595	29.1616	OK	10.308	7.81412	12.8018	OK	8.96498	6.66036	11.2696	OK	6.88916	5.12582	8.65251	OK	149.492	125.452	173.532	OK	156.443	130.413	182.474	OK	108.959	91.2128	126.705	OK	66.9729	55.9263	78.0196	OK	114.601	95.7888	133.413	OK	16.948	13.7567	20.1394	OK
XLOC_000139	XR_904550.1	gene22041	LOC105349932	TSS193	Fvb0:1086486-1087400	Fvb0	1086486	1087400	0.20545	0	0.557368	OK	0.131834	0	0.411508	OK	1.37518	0.446913	2.30345	OK	0.726648	0.0433971	1.4099	OK	0.406206	0	0.923897	OK	0.47671	0	1.03865	OK	0.736379	0.0587913	1.41397	OK	0.55167	0	1.15079	OK	0.197493	0	0.541957	OK	0.42722	0	0.97706	OK
XLOC_000140	XR_904551.1, XM_004291565.2		LOC101312601	TSS194,TSS195	Fvb0:1112206-1116291	Fvb0	1112206	1116291	7.84797	6.31459	9.38135	OK	1.21154	0.628142	1.79493	OK	0.973799	0.508281	1.43932	OK	1.38614	0.838227	1.93406	OK	65.0295	54.6211	75.4379	OK	44.7242	37.4055	52.0429	OK	55.1896	46.3122	64.0671	OK	33.5139	28.1677	38.8601	OK	25.1383	20.9312	29.3454	OK	16.1138	13.3502	18.8774	OK
XLOC_000141	XM_004291567.2	gene22045	LOC101313091	TSS196	Fvb0:1121241-1122235	Fvb0	1121241	1122235	13.3679	10.8287	15.9071	OK	4.64588	3.43341	5.85835	OK	2.98257	2.11444	3.8507	OK	1.74526	1.11902	2.37151	OK	16.3169	13.3393	19.2944	OK	6.24459	4.71628	7.77289	OK	4.63027	3.3556	5.90494	OK	1.33394	0.687696	1.98018	OK	1.31591	0.686022	1.9458	OK	15.968	13.0097	18.9263	OK
XLOC_000142	XM_004291569.2	gene22050	LOC101313672	TSS197,TSS198	Fvb0:1154534-1165213	Fvb0	1154534	1165213	6.60728	4.22842	8.98614	OK	16.4605	12.4132	20.5079	OK	23.8151	17.4741	30.1561	OK	21.339	14.3211	28.3568	OK	5.82008	3.67222	7.96794	OK	4.24765	2.19014	6.30517	OK	5.28212	3.28328	7.28096	OK	4.13612	2.53054	5.7417	OK	8.42415	5.98623	10.8621	OK	10.8707	7.5182	14.2231	OK
XLOC_000143	XM_004308253.1, XM_011461583.1, XM_011472216.1	gene18706	LOC101306410	TSS199	Fvb0:1154534-1165213	Fvb0	1154534	1165213	0	0	0	OK	0	0	0	OK	0.11338	0	0.422084	OK	0.0249156	0	0.242618	OK	0	0	0	OK	0	0	0	OK	0.0118897	0	0.203223	OK	0	0	0	OK	0.00916564	0	0.201832	OK	0.0881091	0	0.335884	OK
XLOC_000144	XM_011470197.1	gene25258	LOC101309181	TSS200	Fvb0:1171379-1172737	Fvb0	1171379	1172737	0.0444847	0	0.186469	OK	0.254475	0	0.548921	OK	0.0537595	0	0.197948	OK	0	0	0	OK	0	0	0	OK	0	0	0	OK	0	0	0	OK	0	0	0	OK	0.0142245	0	0.114674	OK	0.0505892	0	0.191831	OK
XLOC_000145	XM_011461044.1, XM_011461045.1	gene22051	LOC105349933	TSS201	Fvb0:1174101-1176879	Fvb0	1174101	1176879	0.237355	0.0135719	0.461138	OK	1.43826	0.797594	2.07892	OK	0.305543	0.0167936	0.594292	OK	0.106067	0	0.265325	OK	0.0381807	0	0.150932	OK	0.0228913	0	0.123361	OK	0.0825531	0	0.2208	OK	0.0297537	0	0.13037	OK	0.0109041	0	0.0908779	OK	0.0516773	0	0.177513	OK
XLOC_000146	XM_004293030.2	gene22056	LOC101307566	TSS202	Fvb0:1203141-1208978	Fvb0	1203141	1208978	0.728202	0.451913	1.00449	OK	0.285927	0.118365	0.453488	OK	0.773698	0.495087	1.05231	OK	1.47205	1.0651	1.879	OK	0.694378	0.422299	0.966457	OK	0.635928	0.377673	0.894184	OK	0.864724	0.560331	1.16912	OK	1.23023	0.859686	1.60078	OK	0.931083	0.61556	1.24661	OK	0.792306	0.502503	1.08211	OK
XLOC_000147	XM_004293031.1		LOC101307865	TSS203	Fvb0:1209041-1209965	Fvb0	1209041	1209965	0	0	0	OK	0	0	0	OK	0	0	0	OK	0	0	0	OK	0	0	0	OK	0	0	0	OK	0	0	0	OK	0	0	0	OK	0	0	0	OK	0	0	0	OK
XLOC_000148	-			TSS204	Fvb0:1254372-1257162	Fvb0	1254372	1257162	3.82589	1.89763	5.75415	OK	3.52639	0.909235	6.14355	OK	2.72398	0.842128	4.60583	OK	4.36693	2.39913	6.33474	OK	2.17516	0.923925	3.42639	OK	2.35143	1.11526	3.5876	OK	3.00483	1.45832	4.55135	OK	4.52011	2.54197	6.49824	OK	3.11574	1.74196	4.48953	OK	1.02882	0.17023	1.88742	OK
XLOC_000149	XM_004293033.1		LOC101308446	TSS205	Fvb0:1271191-1272844	Fvb0	1271191	1272844	0.150109	0	0.345598	OK	0.0798752	0	0.21821	OK	0.05793	0	0.161503	OK	0.0269495	0	0.0985545	OK	0.00931539	0	0.07815	OK	0.06243	0	0.198388	OK	0.025013	0	0.0989115	OK	0.0588409	0	0.183579	OK	0.0576322	0	0.186736	OK	0.228614	0	0.466705	OK
XLOC_000150	XM_004293034.1	gene22064	LOC101308746	TSS206	Fvb0:1272999-1273641	Fvb0	1272999	1273641	0.0702662	0	0.245918	OK	0.180031	0	0.485614	OK	0	0	0	OK	0.0573888	0	0.23105	OK	0.138665	0	0.443246	OK	0.0614955	0	0.236628	OK	0	0	0	OK	0.0394512	0	0.216862	OK	0.180617	0	0.489347	OK	0.474051	0	0.988809	OK
XLOC_000151	XM_011461048.1, XM_011461049.1, XM_011461050.1	gene22064	LOC101309035	TSS207,TSS208	Fvb0:1274001-1280191	Fvb0	1274001	1280191	4.20172	3.13954	5.26389	OK	7.51335	5.19074	9.83596	OK	6.76738	5.20116	8.33359	OK	6.02893	4.5192	7.53866	OK	4.2638	3.15582	5.37179	OK	3.62515	2.62755	4.62274	OK	3.29046	2.34413	4.23678	OK	4.00003	2.97503	5.02502	OK	5.29996	3.88525	6.71468	OK	5.77701	4.42524	7.12877	OK
XLOC_000152	XM_011461585.1		LOC105350149	TSS209	Fvb0:1307374-1312751	Fvb0	1307374	1312751	0	0	0	OK	0.0577026	0	0.216865	OK	0	0	0	OK	0	0	0	OK	0	0	0	OK	0.0132124	0	0.171743	OK	0	0	0	OK	0	0	0	OK	0.0177323	0	0.177284	OK	0	0	0	OK
XLOC_000153	XM_011461051.1	gene21994	LOC101309616	TSS210	Fvb0:1347643-1356158	Fvb0	1347643	1356158	0.0772146	0	0.237763	OK	0.174165	0	0.545802	OK	0	0	0	OK	0.166592	0	0.43996	OK	0.156894	0	0.380635	OK	0.100471	0	0.313282	OK	0.14856	0	0.39786	OK	0.195148	0	0.461536	OK	0.0831807	0	0.260367	OK	0.124921	0	0.398899	OK
XLOC_000154	XM_011461053.1	gene22003	LOC101311077	TSS211	Fvb0:1416144-1430376	Fvb0	1416144	1430376	7.09114	4.08453	10.0978	OK	13.3773	9.81085	16.9438	OK	2.26897	0.919538	3.61839	OK	0.554571	0	1.2653	OK	0.0857047	0	0.352235	OK	0.185819	0	0.655112	OK	0.143553	0	0.558021	OK	0.244584	0	0.797728	OK	0.303031	0	1.00202	OK	0.240902	0	0.74187	OK
XLOC_000155	XM_004291581.2	gene22006	LOC101292371	TSS212	Fvb0:1433459-1443535	Fvb0	1433459	1443535	10.2898	6.51152	14.0681	OK	2.26302	0.387035	4.13901	OK	2.94017	0.39182	5.48851	OK	3.72275	0.926229	6.51927	OK	9.65897	5.73123	13.5867	OK	12.5078	8.67367	16.3419	OK	16.38	11.0771	21.6829	OK	15.8075	11.3592	20.2558	OK	21.3872	15.5099	27.2644	OK	5.36749	2.51561	8.21937	OK
XLOC_000156	XR_904555.1, XR_904556.1		LOC105349936	TSS213	Fvb0:1433459-1443535	Fvb0	1433459	1443535	0	0	0	OK	3.48302	1.54326	5.42278	OK	14.8202	9.87701	19.7634	OK	30.599	22.5628	38.6353	OK	0	0	0	OK	0	0	0	OK	0	0	0	OK	0.0141984	0	0.253763	OK	0	0	0	OK	0	0	0	OK
XLOC_000157	XM_004291582.2, XM_011461054.1	gene22007	LOC101292663	TSS214	Fvb0:1433459-1443535	Fvb0	1433459	1443535	10.8705	8.82176	12.9193	OK	5.69285	3.99981	7.38589	OK	7.14193	5.34289	8.94096	OK	5.65139	3.71636	7.58642	OK	12.2678	9.89611	14.6394	OK	6.98723	5.48053	8.49393	OK	8.34021	6.49713	10.1833	OK	7.41391	5.82225	9.00557	OK	11.2981	9.03138	13.5649	OK	13.9988	11.5357	16.4619	OK
XLOC_000158	-			TSS215	Fvb0:1462709-1464627	Fvb0	1462709	1464627	5.88051	4.02974	7.73128	OK	38.0816	30.7	45.4633	OK	47.9932	39.4099	56.5764	OK	24.0603	19.2324	28.8882	OK	7.62147	5.32581	9.91713	OK	6.52657	4.5175	8.53564	OK	6.85882	4.52521	9.19244	OK	6.07625	4.1619	7.9906	OK	8.6365	6.29519	10.9778	OK	5.75588	4.00933	7.50243	OK
XLOC_000159	XM_004291583.2	gene22011	LOC101292963	TSS216	Fvb0:1474933-1476964	Fvb0	1474933	1476964	0.0252636	0	0.264264	OK	0.100632	0	0.346088	OK	1.05196	0.376268	1.72765	OK	3.64614	2.43693	4.85535	OK	1.14246	0.515162	1.76976	OK	10.1814	8.04414	12.3187	OK	26.0722	21.5575	30.587	OK	55.4753	46.4926	64.458	OK	0.658262	0.158878	1.15765	OK	1.592	0.844087	2.33992	OK
XLOC_000160	XR_904557.1, XR_904558.1, XR_904559.1		LOC101293260	TSS217	Fvb0:1481952-1484701	Fvb0	1481952	1484701	0.954189	0.33706	1.57132	OK	7.53746	5.34635	9.72857	OK	11.9	9.30442	14.4956	OK	13.0627	10.2402	15.8853	OK	0.303337	0	0.668119	OK	0.583767	0.070351	1.09718	OK	0.182559	0	0.544322	OK	0.336155	0	0.714966	OK	0.497655	0.0503686	0.944942	OK	0.802356	0.233756	1.37096	OK
XLOC_000161	XR_184085.2		LOC101310666	TSS218	Fvb0:1519686-1521503	Fvb0	1519686	1521503	0.0181837	0	0.0861035	OK	0.0248137	0	0.0923536	OK	0	0	0	OK	0.0869291	0	0.226821	OK	0.00864584	0	0.0762032	OK	0.0138727	0	0.08091	OK	0.0178428	0	0.0852717	OK	0.0160967	0	0.0869515	OK	0.0341441	0	0.128918	OK	0.0198774	0	0.0874653	OK
XLOC_000162	XM_011460263.1, XM_011461108.1, XM_011463855.1, XM_004297896.2, XM_011470164.1		LOC105352630	TSS219,TSS220,TSS221	Fvb0:1534447-1866624	Fvb0	1534447	1866624	0.0546705	0	1.3895	OK	0	0	0	OK	0	0	0	OK	0	0	0	OK	0	0	0	OK	0	0	0	OK	0	0	0	OK	0	0	0	OK	0	0	0	OK	0	0	0	OK
XLOC_000163	XM_004291631.2	gene08424	LOC101310956	TSS222	Fvb0:1534447-1866624	Fvb0	1534447	1866624	0.834766	0	4.50151	OK	2.72023	0	9.55736	OK	12.5067	0	27.1948	OK	6.36522	0	18.5913	OK	0.183237	0	2.07431	OK	0.0628093	0	1.06506	OK	0.0511977	0	1.00771	OK	0.244551	0	2.27567	OK	4.29002	0	20.4869	OK	115.358	60.0724	170.644	OK
XLOC_000164	XM_004291633.2	gene08433	LOC101311538	TSS223	Fvb0:1534447-1866624	Fvb0	1534447	1866624	31.5423	8.26802	54.8166	OK	9.50467	0	24.6144	OK	10.945	0	25.8136	OK	13.9768	0	31.1579	OK	20.3574	0	41.3365	OK	12.6345	0	29.008	OK	11.47	0	26.2095	OK	2.57391	0	8.83576	OK	116.374	27.7222	205.025	OK	5.61948	0	17.4703	OK
XLOC_000165	XM_004291634.2	gene08435	LOC101311825	TSS224	Fvb0:1534447-1866624	Fvb0	1534447	1866624	12.4931	0	25.3565	OK	31.2408	7.44138	55.0403	OK	25.1774	7.9917	42.3631	OK	3.83931	0	11.5627	OK	32.0609	10.2941	53.8278	OK	33.6169	13.616	53.6177	OK	25.7734	7.01334	44.5335	OK	11.8992	0	25.5685	OK	4.25054	0	18.0117	OK	131.398	78.0526	184.743	OK
XLOC_000166	XM_004291635.2	gene08438	LOC101312116	TSS225	Fvb0:1534447-1866624	Fvb0	1534447	1866624	119.586	67.9489	171.223	OK	222.96	138.838	307.083	OK	189.275	116.429	262.122	OK	150.603	87.2135	213.993	OK	173.759	106.269	241.248	OK	135.186	81.098	189.274	OK	182.814	115.547	250.081	OK	209.639	143.482	275.797	OK	63.6557	0	148.024	OK	91.6776	36.2335	147.122	OK
XLOC_000167	XM_004291637.2	gene08442	LOC101312894	TSS226,TSS227	Fvb0:1534447-1866624	Fvb0	1534447	1866624	5.9425	0	16.0197	OK	5.30982	0	15.614	OK	6.23616	0	18.7782	OK	5.98869	0	16.8984	OK	6.03897	0	16.8216	OK	5.71492	0	15.4842	OK	6.63065	0	17.8031	OK	7.39301	0	20.8446	OK	3.31286	0	17.7436	OK	2.32922	0	10.1093	OK
XLOC_000168	XM_004291639.2	gene08443	LOC101313383	TSS228	Fvb0:1534447-1866624	Fvb0	1534447	1866624	29.4759	6.94852	52.0034	OK	33.1471	7.79343	58.5007	OK	37.1022	9.92701	64.2773	OK	35.6517	9.63405	61.6693	OK	35.5376	7.60049	63.4748	OK	35.6442	10.4056	60.8828	OK	36.2944	9.33506	63.2538	OK	32.9461	9.23624	56.6559	OK	25.8502	0	72.473	OK	24.06	0	51.5935	OK
XLOC_000169	XM_004291640.2, XM_011461115.1	gene08444	LOC101313674	TSS229	Fvb0:1534447-1866624	Fvb0	1534447	1866624	8.81842	0	17.7609	OK	4.25443	0	12.0433	OK	7.86023	0	17.0209	OK	8.07323	0	17.8549	OK	12.4118	0	25.2423	OK	14.6087	2.5462	26.6713	OK	16.1047	2.7544	29.4551	OK	13.2934	2.06519	24.5216	OK	6.50053	0	22.0325	OK	14.7388	0	30.0413	OK
XLOC_000170	XM_004291643.2	gene08451	LOC101314720	TSS230	Fvb0:1534447-1866624	Fvb0	1534447	1866624	3.73484	0	8.05952	OK	0.382674	0	1.7765	OK	0.548752	0	2.20766	OK	0.240263	0	1.30008	OK	9.89298	2.2776	17.5084	OK	4.27236	0	8.85129	OK	2.46565	0	6.46207	OK	1.39625	0	3.94523	OK	8.6117	0	24.5954	OK	2.61821	0	7.31833	OK
XLOC_000171	XM_011461118.1	gene08452	LOC101315018	TSS231	Fvb0:1534447-1866624	Fvb0	1534447	1866624	207.575	140.886	274.265	OK	48.7616	14.3433	83.18	OK	18.6842	0	39.0854	OK	4.16741	0	13.4431	OK	209.783	136.691	282.874	OK	42.1167	11.5664	72.6669	OK	3.6486	0	12.7323	OK	0.204433	0	2.31105	OK	1785.81	1413.47	2158.15	OK	2.64423	0	11.8512	OK
XLOC_000172	XM_004293073.2	gene08455	LOC101301650	TSS232	Fvb0:1534447-1866624	Fvb0	1534447	1866624	4.94384	0	11.5921	OK	4.11349	0	10.4092	OK	4.44718	0	10.3644	OK	1.5608	0	4.82349	OK	2.82118	0	8.0664	OK	0.0868269	0	0.911824	OK	0.0397392	0	0.614393	OK	0.00639883	0	0.264236	OK	0.62484	0	4.96837	OK	73.2332	41.6521	104.814	OK
XLOC_000173	XM_004291646.2	gene08456	LOC101290834	TSS233,TSS234	Fvb0:1534447-1866624	Fvb0	1534447	1866624	8.20815	0	18.5848	OK	6.12758	0	14.8317	OK	5.72832	0	13.6392	OK	7.92068	0	19.8763	OK	7.6797	0	16.9711	OK	9.33563	0	19.5849	OK	7.18504	0	16.5157	OK	8.32176	0	17.0139	OK	10.0387	0	30.2947	OK	8.11973	0	19.6729	OK
XLOC_000174	XM_011461605.1		LOC101301944	TSS235	Fvb0:1534447-1866624	Fvb0	1534447	1866624	0	0	0	OK	0	0	0	OK	0	0	0	OK	0	0	0	OK	0	0	0	OK	0	0	0	OK	0	0	0	OK	0	0	0	OK	0	0	0	OK	0	0	0	OK
XLOC_000175	XR_904628.1, XM_011461119.1, XR_904634.1		LOC105349970	TSS236,TSS237,TSS238	Fvb0:1534447-1866624	Fvb0	1534447	1866624	0.270165	0	4.01472	OK	1.2091	0	9.80237	OK	0.640435	0	5.46166	OK	0.439179	0	5.37398	OK	0.0665337	0	1.76079	OK	0.62961	0	8.01632	OK	0	0	0	OK	0.204707	0	2.85307	OK	0.640358	0	15.3271	OK	0.437414	0	8.12049	OK
XLOC_000176	XM_011461120.1	gene08458	LOC101302237	TSS239	Fvb0:1534447-1866624	Fvb0	1534447	1866624	0	0	0	OK	0	0	0	OK	0	0	0	OK	0	0	0	OK	0	0	0	OK	0	0	0	OK	0	0	0	OK	0	0	0	OK	0	0	0	OK	0	0	0	OK
XLOC_000177	XR_904672.1		LOC105349977	TSS240	Fvb0:1534447-1866624	Fvb0	1534447	1866624	0	0	0	OK	0	0	0	OK	0	0	0	OK	0	0	0	OK	0	0	0	OK	0.0341389	0	0.940834	OK	0	0	0	OK	0	0	0	OK	0	0	0	OK	0.0404107	0	1.23375	OK
XLOC_000178	XM_004291648.2	gene08464	LOC101291400	TSS241,TSS242	Fvb0:1534447-1866624	Fvb0	1534447	1866624	15.3342	0	32.1356	OK	24.9475	1.32172	48.5733	OK	26.2188	2.03179	50.4059	OK	26.4842	2.63844	50.3299	OK	12.372	0	29.0152	OK	18.1094	0.119599	36.0992	OK	27.7779	3.42687	52.1289	OK	34.3208	8.7813	59.8603	OK	13.3769	0	43.481	OK	48.98	13.0624	84.8976	OK
XLOC_000179	XM_011468929.1, XR_906779.1, XM_011468864.1	gene34649	LOC105352286	TSS243,TSS244	Fvb0:1534447-1866624	Fvb0	1534447	1866624	0	0	0	OK	0	0	0	OK	0	0	0	OK	0	0	0	OK	0	0	0	OK	0	0	0	OK	0	0	0	OK	0	0	0	OK	0	0	0	OK	0	0	0	OK
XLOC_000180	XM_004291649.2, XM_011461122.1	gene08467	LOC101291693	TSS245,TSS246	Fvb0:1534447-1866624	Fvb0	1534447	1866624	29.2376	15.1587	43.3166	OK	40.1902	22.7308	57.6496	OK	53.2062	32.8807	73.5316	OK	45.4331	26.5459	64.3202	OK	24.879	10.0829	39.6751	OK	28.3233	14.4833	42.1633	OK	36.8689	18.7489	54.989	OK	38.6536	22.5236	54.7836	OK	32.1451	3.31949	60.9708	OK	27.7943	10.2341	45.3545	OK
XLOC_000181	XM_004293076.2	gene08470	LOC101303093	TSS247	Fvb0:1871454-1881041	Fvb0	1871454	1881041	0	0	0	OK	0	0	0	OK	0.191675	0	0.748025	OK	0.00184056	0	0.0666376	OK	0.151235	0	0.505584	OK	0.198646	0	0.608374	OK	0	0	0	OK	0.0630573	0	0.280691	OK	0.228334	0	0.654545	OK	0.0184304	0	0.1098	OK
XLOC_000182	XM_004293077.2	gene08471	LOC101303396	TSS248	Fvb0:1885071-1886963	Fvb0	1885071	1886963	0.187621	0	0.402879	OK	0	0	0	OK	0.061016	0	0.175975	OK	0.113457	0	0.251615	OK	0.115205	0	0.277698	OK	0.175417	0	0.435343	OK	0.0991802	0	0.261398	OK	0.312475	0	0.656223	OK	0.0925174	0	0.298602	OK	0.888208	0.310104	1.46631	OK
XLOC_000183	XM_011461124.1		LOC105349965	TSS249	Fvb0:1905364-1907071	Fvb0	1905364	1907071	0.0480368	0	0.160963	OK	0	0	0	OK	0	0	0	OK	0	0	0	OK	0.0674537	0	0.219818	OK	0.0547748	0	0.226585	OK	0.0743611	0	0.247735	OK	0.0717286	0	0.246072	OK	0.0712198	0	0.245788	OK	0.0660557	0	0.233844	OK
XLOC_000184	XM_011461125.1, XM_004291650.2	gene08428	LOC101292373	TSS250	Fvb0:1914966-1922563	Fvb0	1914966	1922563	16.0953	13.3166	18.8739	OK	27.7548	23.0855	32.4241	OK	31.0946	25.9625	36.2267	OK	28.5833	23.8401	33.3266	OK	19.806	16.4284	23.1837	OK	34.0054	28.4712	39.5395	OK	50.5603	42.3832	58.7374	OK	60.6343	50.8797	70.3889	OK	12.3817	10.1036	14.6598	OK	19.0768	15.7898	22.3637	OK
XLOC_000185	XM_004291651.2	gene08429	LOC101292665	TSS251	Fvb0:1925450-1928334	Fvb0	1925450	1928334	92.6718	77.9874	107.356	OK	65.4369	54.9124	75.9613	OK	94.5237	79.5723	109.475	OK	116.142	97.8626	134.422	OK	97.7973	82.3374	113.257	OK	123.425	104.008	142.841	OK	179.898	150.701	209.095	OK	252.227	211.292	293.163	OK	62.8089	52.6702	72.9476	OK	72.8701	61.194	84.5463	OK
XLOC_000186	XM_011461127.1, XM_011461128.1, XM_011461129.1, XM_011461130.1, XM_004291652.2, XM_011461131.1, XM_004291653.2	gene08431	LOC101292965	TSS252,TSS253,TSS254,TSS255	Fvb0:1931531-1957950	Fvb0	1931531	1957950	57.9067	48.5802	67.2332	OK	29.5912	24.5533	34.6291	OK	28.6889	23.5295	33.8484	OK	34.5747	28.5743	40.5751	OK	63.5599	53.2762	73.8437	OK	72.7901	61.1497	84.4306	OK	138.244	115.777	160.711	OK	210.293	175.976	244.609	OK	39.1632	32.904	45.4224	OK	54.3312	45.4844	63.178	OK
XLOC_000187	-			TSS256	Fvb0:3201-3741	Fvb0	3201	3741	1.75188	0.475448	3.0283	OK	0.398607	0	0.978465	OK	1.06669	0.194093	1.93928	OK	0.70324	0.00192281	1.40456	OK	3.19589	1.45915	4.93263	OK	2.46485	0.956694	3.973	OK	2.80109	1.19286	4.40932	OK	1.77665	0.486105	3.0672	OK	2.36818	0.887023	3.84934	OK	1.52351	0.336753	2.71028	OK
XLOC_000188	XP_004301358.1		LOC101307122	TSS257	Fvb0:127846-128479	Fvb0	127846	128479	0.116378	0	0.410873	OK	0	0	0	OK	0	0	0	OK	0.209558	0	0.563191	OK	0	0	0	OK	0.145881	0	0.464736	OK	0.823248	0.0424417	1.60405	OK	0.93573	0.119156	1.7523	OK	0.0278369	0	0.213028	OK	0.297479	0	0.747974	OK
XLOC_000189	-			TSS258	Fvb0:130351-132857	Fvb0	130351	132857	0.0274523	0	0.089581	OK	0.032713	0	0.108743	OK	0.0544968	0	0.142294	OK	0.462261	0.19579	0.728732	OK	0.0107457	0	0.0554979	OK	0.39476	0.152314	0.637207	OK	1.66562	1.13187	2.19937	OK	6.08434	4.89763	7.27106	OK	0.0053507	0	0.0491814	OK	0.0470208	0	0.12524	OK
XLOC_000190	-			TSS259	Fvb0:132951-133670	Fvb0	132951	133670	0	0	0	OK	0	0	0	OK	0.0864523	0	0.31597	OK	0	0	0	OK	0.0228469	0	0.184076	OK	0.757178	0.0684124	1.44594	OK	2.06486	0.918961	3.21075	OK	2.32815	1.10032	3.55599	OK	0	0	0	OK	0	0	0	OK
XLOC_000191	XP_004305091.1		LOC101301707	TSS260	Fvb0:200390-200942	Fvb0	200390	200942	0.248945	0	0.740146	OK	0.380376	0	0.941097	OK	0.1655	0	0.471968	OK	0.333008	0	0.815577	OK	0.0275543	0	0.24217	OK	0.025822	0	0.241049	OK	0.0907139	0	0.305441	OK	0.158575	0	0.544715	OK	0.0652673	0	0.305394	OK	0.552609	0	1.18784	OK
XLOC_000192	-			TSS261	Fvb0:237933-238831	Fvb0	237933	238831	1.41645	0.577322	2.25557	OK	0.598595	0.0670159	1.13017	OK	0.0652351	0	0.245948	OK	0.0905576	0	0.284037	OK	0.063495	0	0.267743	OK	0.0756305	0	0.280622	OK	0.305272	0	0.688704	OK	0.0216026	0	0.148756	OK	0.0536659	0	0.180837	OK	0.365167	0	0.774896	OK
XLOC_000193	-			TSS262	Fvb0:284457-286138	Fvb0	284457	286138	0.465319	0.138474	0.792164	OK	0.829192	0.385088	1.2733	OK	2.0003	1.28167	2.71893	OK	1.70326	1.04652	2.35999	OK	0.760258	0.337821	1.1827	OK	0.586778	0.220288	0.953268	OK	0.184837	0	0.396411	OK	0.379692	0.0884785	0.670906	OK	0.593338	0.220171	0.966504	OK	1.71787	1.0602	2.37554	OK
XLOC_000194	-			TSS263	Fvb0:473815-474036	Fvb0	473815	474036	2.51126	0	6.33435	OK	1.69286	0.523158	2.86257	OK	0.720524	0	1.61881	OK	0	0	0	OK	2.25064	0	5.61454	OK	2.56164	0	6.02442	OK	3.91303	0	8.2991	OK	1.51237	0	4.27572	OK	0.49239	0	1.38828	OK	2.27262	0	5.73164	OK
XLOC_000195	-			TSS264	Fvb0:536075-536773	Fvb0	536075	536773	0.91142	0.145013	1.67783	OK	3.48678	1.91348	5.06007	OK	5.32928	3.3463	7.31226	OK	3.37467	1.84608	4.90325	OK	3.52209	1.96741	5.07678	OK	2.31978	1.08059	3.55897	OK	2.15859	0.96831	3.34886	OK	3.17911	1.7017	4.65652	OK	0.259886	0	0.6566	OK	1.46598	0.494703	2.43726	OK
XLOC_000196	-			TSS265	Fvb0:801076-801257	Fvb0	801076	801257	0	0	0	OK	0	0	0	OK	0	0	0	OK	0	0	0	OK	0	0	0	OK	0	0	0	OK	0	0	0	OK	0	0	0	OK	0	0	0	OK	12.1217	1.10891	23.1345	OK
XLOC_000197	-			TSS266	Fvb0:807439-807904	Fvb0	807439	807904	0	0	0	OK	0.614611	0	1.35939	OK	0.694572	0	1.44257	OK	0.554412	0	1.23467	OK	0.079187	0	0.338741	OK	0	0	0	OK	0	0	0	OK	0	0	0	OK	0.248596	0	0.67003	OK	17.4017	12.4792	22.3241	OK
XLOC_000198	XP_004308214.1		LOC101310941	TSS267	Fvb0:809292-824995	Fvb0	809292	824995	0.0470023	0	0.306982	OK	0	0	0	OK	0	0	0	OK	0.101419	0	0.521624	OK	0	0	0	OK	0	0	0	OK	0	0	0	OK	0	0	0	OK	0.0846174	0	0.448682	OK	5.18741	2.40892	7.96591	OK
XLOC_000199	-			TSS268	Fvb0:809292-824995	Fvb0	809292	824995	0	0	0	OK	0	0	0	OK	0.150662	0	0.631667	OK	0	0	0	OK	0	0	0	OK	0	0	0	OK	0	0	0	OK	0	0	0	OK	0	0	0	OK	3.39119	1.01917	5.76322	OK
XLOC_000200	-			TSS269	Fvb0:832215-832432	Fvb0	832215	832432	0	0	0	OK	1.19034	0.227383	2.1533	OK	0	0	0	OK	0	0	0	OK	0	0	0	OK	0	0	0	OK	0	0	0	OK	0	0	0	OK	0	0	0	OK	1.47251	0	3.07819	OK
XLOC_000201	-			TSS270	Fvb0:833670-834310	Fvb0	833670	834310	0	0	0	OK	0	0	0	OK	0	0	0	OK	0.346191	0	0.849453	OK	0.0762097	0	0.258703	OK	0.0170887	0	0.200059	OK	0	0	0	OK	0	0	0	OK	0.0259647	0	0.208863	OK	7.62561	5.11404	10.1372	OK
XLOC_000202	-			TSS271	Fvb0:836163-836685	Fvb0	836163	836685	0	0	0	OK	0	0	0	OK	0	0	0	OK	0	0	0	OK	0.0334988	0	0.261671	OK	0	0	0	OK	0	0	0	OK	0	0	0	OK	0	0	0	OK	1.01815	0.04486	1.99144	OK
XLOC_000203	-			TSS272	Fvb0:847101-847581	Fvb0	847101	847581	0	0	0	OK	0	0	0	OK	0.152591	0	0.511421	OK	0	0	0	OK	0.0377846	0	0.288273	OK	0	0	0	OK	0	0	0	OK	0	0	0	OK	0.0387724	0	0.290025	OK	8.34695	5.20272	11.4912	OK
XLOC_000204	XP_004291596.1		LOC101307751	TSS273	Fvb0:856230-887399	Fvb0	856230	887399	0.186744	0	0.870802	OK	0.214774	0	0.876353	OK	0	0	0	OK	0.0490726	0	0.355832	OK	0.0840835	0	0.469384	OK	0.161538	0	0.770527	OK	0.0872528	0	0.558879	OK	0.033982	0	0.307457	OK	0.0634368	0	0.397664	OK	0.998282	0	2.75405	OK
XLOC_000205	-			TSS274	Fvb0:938789-939742	Fvb0	938789	939742	1.08138	0.378324	1.78443	OK	0.182223	0	0.450655	OK	0.0602338	0	0.230089	OK	0	0	0	OK	4.02077	2.61662	5.42491	OK	1.23629	0.497148	1.97544	OK	0.662873	0.123171	1.20258	OK	0.211916	0	0.514481	OK	1.25765	0.506472	2.00883	OK	0.504843	0.0376359	0.972051	OK
XLOC_000206	-			TSS275	Fvb0:1118181-1119032	Fvb0	1118181	1119032	0	0	0	OK	0	0	0	OK	0	0	0	OK	0.0462208	0	0.180564	OK	0.618277	0.0624722	1.17408	OK	0.709119	0.109767	1.30847	OK	0.373336	0	0.810953	OK	0.0860036	0	0.289839	OK	0.109075	0	0.327865	OK	0.301029	0	0.679841	OK
XLOC_000207	-			TSS276	Fvb0:1280337-1280980	Fvb0	1280337	1280980	0	0	0	OK	0.160638	0	0.477777	OK	0.200189	0	0.552119	OK	0.540991	0	1.1736	OK	0.0476915	0	0.24629	OK	0.0392966	0	0.238748	OK	0	0	0	OK	0.0958873	0	0.379167	OK	0.695825	0	1.39388	OK	0.0291391	0	0.210983	OK
XLOC_000208	-			TSS277	Fvb0:1367485-1367824	Fvb0	1367485	1367824	0.535952	0	1.36392	OK	1.70099	0	3.5671	OK	2.10135	0.543651	3.65905	OK	1.79127	0	3.69256	OK	2.21701	0.214192	4.21983	OK	2.18846	0.157142	4.21977	OK	2.17896	0.148817	4.2091	OK	2.72228	0.424469	5.02009	OK	0.761846	0	1.67592	OK	1.66737	0	3.42272	OK
XLOC_000209	XP_004296431.1		LOC101298305	TSS278	Fvb0:1430481-1431014	Fvb0	1430481	1431014	0.627461	0	1.41722	OK	0	0	0	OK	0	0	0	OK	0	0	0	OK	0	0	0	OK	0	0	0	OK	0	0	0	OK	0	0	0	OK	0.0685573	0	0.31932	OK	0.085325	0	0.309121	OK
XLOC_000210	XM_004287151.2, XM_011468593.1	gene10170	LOC101309186	TSS279	Fvb1:15114-18097	Fvb1	15114	18097	2.50358	1.66959	3.33758	OK	4.09524	2.97676	5.21371	OK	1.88837	1.16163	2.6151	OK	1.58714	0.928475	2.24581	OK	3.21482	2.25335	4.1763	OK	3.79194	2.72691	4.85697	OK	2.79473	1.91066	3.6788	OK	2.22542	1.4331	3.01775	OK	4.95342	3.70288	6.20396	OK	4.19527	3.05523	5.33531	OK
XLOC_000211	XM_004287150.2	gene10169	LOC101308900	TSS280	Fvb1:19783-27885	Fvb1	19783	27885	9.89528	0	20.2237	OK	9.22371	3.66664	14.7808	OK	7.97084	3.21307	12.7286	OK	7.81424	2.64725	12.9812	OK	5.31382	0	13.6247	OK	2.2574	0	5.53005	OK	2.56154	0	6.68204	OK	1.52371	0	4.05679	OK	27.5169	8.75035	46.2834	OK	4.04093	0	8.61929	OK
XLOC_000212	XM_004287147.2	gene10166	LOC101308015	TSS281	Fvb1:38711-44171	Fvb1	38711	44171	0.384614	0.0974702	0.671757	OK	0.420995	0.0257822	0.816208	OK	0.406531	0.0582	0.754862	OK	0.294825	0.0526547	0.536995	OK	0.507642	0.183841	0.831444	OK	0.35658	0.058976	0.654183	OK	0.447948	0.145054	0.750843	OK	0.186254	0	0.408507	OK	1.38778	0.804522	1.97104	OK	17.3395	14.2009	20.478	OK
XLOC_000213	XM_011468161.1, XM_011468182.1, XM_004288691.2	gene10164	LOC101297382	TSS282	Fvb1:51796-56082	Fvb1	51796	56082	25.1184	21.0647	29.1721	OK	22.1545	18.5803	25.7286	OK	34.5484	28.8902	40.2066	OK	32.1356	26.8975	37.3738	OK	27.2036	22.8518	31.5555	OK	34.5384	28.9261	40.1506	OK	38.1836	32.0116	44.3556	OK	35.3527	29.593	41.1124	OK	22.0973	18.4982	25.6965	OK	27.6483	23.2528	32.0437	OK
XLOC_000214	XM_011471901.1	gene10160	LOC105353144	TSS283	Fvb1:75012-76524	Fvb1	75012	76524	0.100902	0	0.255852	OK	0	0	0	OK	0.116494	0	0.263233	OK	0	0	0	OK	0.0164151	0	0.0875681	OK	0.0248433	0	0.0927669	OK	0.0722743	0	0.19025	OK	0.140821	0	0.321486	OK	0.0362858	0	0.13344	OK	0.0449136	0	0.147902	OK
XLOC_000215	XM_004287139.2	gene10159	LOC101305789	TSS284	Fvb1:76673-80456	Fvb1	76673	80456	3.6116	2.63674	4.58646	OK	3.39449	2.45885	4.33013	OK	1.19266	0.66658	1.71874	OK	1.87422	1.21103	2.53742	OK	3.1266	2.23527	4.01793	OK	4.71356	3.58197	5.84515	OK	4.1424	3.0931	5.19169	OK	4.02342	2.99808	5.04875	OK	2.76875	1.93357	3.60394	OK	5.78041	4.50021	7.06062	OK
XLOC_000216	XM_011467777.1, XM_004287138.2	gene10158	LOC101305502	TSS285	Fvb1:80558-83819	Fvb1	80558	83819	1.38898	0.781666	1.99628	OK	0.904436	0.435855	1.37302	OK	0.503416	0.122007	0.884825	OK	1.0438	0.535636	1.55197	OK	3.13022	2.20639	4.05405	OK	3.34133	2.37746	4.30521	OK	2.90298	2.02232	3.78364	OK	2.71105	1.84882	3.57327	OK	9.51708	7.62887	11.4053	OK	2.65852	1.75471	3.56234	OK
XLOC_000217	XM_004287136.2	gene10153	LOC101304903	TSS286	Fvb1:98480-121200	Fvb1	98480	121200	1.46261	0	5.484	OK	0.733974	0	3.85673	OK	2.60541	0	8.9206	OK	2.17298	0	7.30211	OK	0.839634	0	3.15001	OK	2.5534	0	8.31361	OK	2.53614	0	7.79357	OK	2.319	0	7.28751	OK	1.57007	0	4.50122	OK	0.424709	0	2.76574	OK
XLOC_000218	XM_004288689.2	gene10151	LOC101296809	TSS287	Fvb1:98480-121200	Fvb1	98480	121200	1.14452	0	2.79798	OK	0.639111	0	2.2473	OK	0.092312	0	0.568074	OK	0.244418	0	1.00552	OK	0.351634	0	1.11047	OK	0.178666	0	0.80285	OK	0.270127	0	1.09106	OK	0.10032	0	0.611532	OK	2.98631	0.824802	5.14781	OK	0.26648	0	1.18034	OK
XLOC_000219	XM_004287130.2	gene10149	LOC101303259	TSS288	Fvb1:121314-127253	Fvb1	121314	127253	7.51554	4.5604	10.4707	OK	5.75713	2.35204	9.16222	OK	2.65	1.04924	4.25077	OK	4.27558	2.35813	6.19303	OK	14.5643	9.86161	19.2669	OK	11.445	6.67158	16.2185	OK	9.37262	5.66634	13.0789	OK	7.70833	4.7852	10.6315	OK	19.7837	14.5884	24.9789	OK	0.983847	0	2.28073	OK
XLOC_000220	XM_011467178.1	gene10145	LOC105351760	TSS289,TSS290	Fvb1:135871-137355	Fvb1	135871	137355	1.13627	0.169113	2.10344	OK	1.25859	0.0674973	2.44969	OK	0.4051	0	1.10692	OK	1.2863	0.0513226	2.52129	OK	0.668105	0	1.45015	OK	0.415455	0	1.08352	OK	0.515711	0	1.26333	OK	0.277	0	0.770714	OK	1.75273	0.476921	3.02854	OK	0.564702	0	1.33517	OK
XLOC_000221	XM_004287128.2	gene10145	LOC101302685	TSS291	Fvb1:140873-143569	Fvb1	140873	143569	0.71898	0.306203	1.13176	OK	0	0	0	OK	0.0375353	0	0.127406	OK	0.0198457	0	0.0841916	OK	0.00818142	0	0.073326	OK	0	0	0	OK	0.0117665	0	0.0773905	OK	0.0075206	0	0.0731595	OK	0	0	0	OK	1.99614	1.28075	2.71152	OK
XLOC_000222	XM_004288686.2	gene10144	LOC101295949	TSS292	Fvb1:149154-151171	Fvb1	149154	151171	0.502285	0.171745	0.832824	OK	0.566086	0.210252	0.92192	OK	0.317468	0.0551938	0.579741	OK	0.508375	0.182065	0.834686	OK	2.1896	1.4664	2.9128	OK	6.61206	5.20164	8.02248	OK	3.15754	2.23828	4.0768	OK	0.162183	0	0.351082	OK	4.36341	3.27093	5.45589	OK	282.964	236.752	329.177	OK
XLOC_000223	XM_004287127.2	gene10143	LOC101302385	TSS293,TSS294	Fvb1:161000-163012	Fvb1	161000	163012	1.01281	0.507696	1.51792	OK	14.1567	11.6005	16.7128	OK	18.2757	15.1169	21.4346	OK	42.3107	35.4602	49.1611	OK	0.389099	0.0856615	0.692537	OK	1.06037	0.546724	1.57402	OK	1.26567	0.70364	1.82769	OK	1.58496	0.944287	2.22564	OK	0.729874	0.292084	1.16766	OK	153.07	128.018	178.122	OK
XLOC_000224	XM_004287126.2	gene10142	LOC101302097	TSS295	Fvb1:163747-165562	Fvb1	163747	165562	0.06533	0	0.210385	OK	3.2185	2.18988	4.24713	OK	3.34424	2.2742	4.41428	OK	6.02726	4.53905	7.51547	OK	0.0832133	0	0.245737	OK	0.0225433	0	0.140186	OK	0.022637	0	0.140459	OK	0.0279799	0	0.146922	OK	0.306871	0.01002	0.603723	OK	1.07856	0.517287	1.63984	OK
XLOC_000225	XR_906323.1, XM_004287124.2, XM_004287123.2	gene10141	LOC101301805	TSS296,TSS297,TSS298,TSS299,TSS300	Fvb1:165983-182919	Fvb1	165983	182919	28.0068	23.1911	32.8226	OK	60.7436	50.3377	71.1494	OK	75.355	58.5339	92.1761	OK	82.2855	68.0614	96.5096	OK	21.4492	17.6711	25.2274	OK	21.6378	17.8073	25.4682	OK	23.7205	19.578	27.863	OK	24.0197	19.8158	28.2237	OK	23.7452	19.5492	27.9411	OK	14.7563	12.073	17.4396	OK
XLOC_000226	XM_004287122.2, XM_011466921.1, XM_004287120.2	gene10140	LOC101300754	TSS301,TSS302	Fvb1:183370-192625	Fvb1	183370	192625	3.56366	2.05263	5.07469	OK	22.0672	15.3167	28.8177	OK	14.2222	10.3581	18.0863	OK	27.7675	22.1039	33.4311	OK	3.30429	1.77657	4.83202	OK	1.33407	0.257675	2.41046	OK	1.01334	0	2.1486	OK	2.21155	0.887757	3.53534	OK	2.03486	0.812101	3.25762	OK	90.4775	74.1552	106.8	OK
XLOC_000227	XM_004287119.2, XR_906276.1	gene10138	LOC101300175	TSS303,TSS304,TSS305,TSS306	Fvb1:193425-198375	Fvb1	193425	198375	12.0834	9.57669	14.5901	OK	5.51038	3.68947	7.33129	OK	3.4179	2.1604	4.6754	OK	4.32465	2.81619	5.83312	OK	24.6494	19.9196	29.3791	OK	8.63138	6.57552	10.6872	OK	7.22794	5.5839	8.87197	OK	7.04832	5.41424	8.68241	OK	12.6048	9.97729	15.2323	OK	22.9623	18.4485	27.4761	OK
XLOC_000228	XM_004287118.2	gene10138	LOC101299698	TSS307	Fvb1:199011-200721	Fvb1	199011	200721	311.017	260.695	361.339	OK	295.134	247.322	342.945	OK	73.9388	61.9745	85.9031	OK	108.737	91.0572	126.417	OK	271.23	227.889	314.572	OK	290.547	243.412	337.681	OK	358.786	300.551	417.022	OK	368.489	308.851	428.127	OK	230.973	194.622	267.324	OK	126.834	106.413	147.256	OK
XLOC_000229	XM_004287116.2	gene10137	LOC101299408	TSS308	Fvb1:201241-207102	Fvb1	201241	207102	15.9609	13.3277	18.5942	OK	5.16949	4.19359	6.1454	OK	6.81526	5.60815	8.02238	OK	11.69	9.67689	13.703	OK	16.9465	14.1875	19.7055	OK	26.0538	21.8908	30.2168	OK	27.8281	23.3554	32.3009	OK	26.57	22.2601	30.8799	OK	10.3783	8.60522	12.1513	OK	28.5754	23.8927	33.2581	OK
XLOC_000230	XM_004287111.2, XM_004287113.2	gene10131	LOC101298535	TSS309,TSS310	Fvb1:228893-241734	Fvb1	228893	241734	21.6561	15.4453	27.8668	OK	193.771	156.554	230.988	OK	83.3677	64.9168	101.819	OK	50.3181	38.4273	62.2089	OK	48.508	35.2096	61.8064	OK	39.6359	29.7974	49.4744	OK	44.5974	34.0942	55.1006	OK	45.1291	35.3135	54.9447	OK	19.4699	13.3808	25.5589	OK	19.4979	14.4189	24.5769	OK
XLOC_000231	XM_004287110.2	gene10129	LOC101297659	TSS311	Fvb1:244329-247036	Fvb1	244329	247036	13.0523	10.5073	15.5974	OK	17.1231	13.9774	20.2687	OK	20.9418	17.2308	24.6528	OK	17.289	14.0923	20.4856	OK	9.75419	7.68664	11.8217	OK	9.76191	7.68822	11.8356	OK	13.4018	10.8085	15.9951	OK	14.5215	11.8038	17.2392	OK	15.78	12.8254	18.7345	OK	10.8811	8.62863	13.1336	OK
XLOC_000232	XM_004288682.2	gene10124	LOC101294214	TSS312	Fvb1:271173-272931	Fvb1	271173	272931	0.215321	0	0.449333	OK	0.260955	0.00432343	0.517587	OK	0.328782	0.040145	0.617419	OK	0.285463	0.016579	0.554347	OK	0.0345333	0	0.14198	OK	0.0264562	0	0.102348	OK	0.0185421	0	0.0933569	OK	0.0643921	0	0.197614	OK	0.18514	0	0.403258	OK	0.222103	0	0.451481	OK
XLOC_000233	XM_004287102.2	gene10122	LOC101295445	TSS313,TSS314	Fvb1:282118-287447	Fvb1	282118	287447	10.5667	7.99717	13.1363	OK	4.64157	2.64526	6.63787	OK	2.01942	1.34327	2.69558	OK	1.88108	1.04534	2.71683	OK	11.5313	9.03637	14.0262	OK	6.18557	4.57884	7.7923	OK	2.78039	1.71047	3.8503	OK	1.52427	0.839232	2.20931	OK	78.3897	61.6168	95.1625	OK	1.47969	0.811312	2.14807	OK
XLOC_000234	XM_004287103.2	gene10122	LOC101295740	TSS315	Fvb1:287654-291106	Fvb1	287654	291106	15.6173	12.8855	18.3492	OK	5.7096	4.4593	6.9599	OK	5.86273	4.56825	7.1572	OK	10.5996	8.61443	12.5849	OK	32.0296	26.8468	37.2123	OK	56.5216	47.4551	65.5881	OK	73.9783	62.2348	85.7218	OK	64.3683	54.111	74.6255	OK	28.0816	23.4446	32.7186	OK	44.8423	37.5214	52.1632	OK
XLOC_000235	XM_011471889.1	gene10120	LOC101293928	TSS316,TSS317	Fvb1:293927-295598	Fvb1	293927	295598	4.12223	2.63457	5.60989	OK	7.0692	5.12739	9.01101	OK	1.21049	0.499718	1.92126	OK	2.8939	1.69366	4.09414	OK	4.8651	3.27002	6.46018	OK	6.05415	4.21655	7.89175	OK	6.09088	4.25359	7.92818	OK	5.42624	3.73245	7.12004	OK	6.34771	4.45094	8.24449	OK	2.96644	1.7349	4.19798	OK
XLOC_000236	XM_004287101.2	gene10118	LOC101295158	TSS318	Fvb1:297357-308614	Fvb1	297357	308614	0.844075	0.394607	1.29354	OK	0.155901	0	0.362502	OK	0.0716463	0	0.23072	OK	0.439656	0.0646519	0.81466	OK	1.39968	0.919251	1.88011	OK	0.941026	0.456379	1.42567	OK	0.876163	0.15459	1.59774	OK	0.437368	0.12879	0.745947	OK	4.85711	3.41365	6.30057	OK	0.670848	0.350361	0.991335	OK
XLOC_000237	XM_004288680.2	gene10114	LOC101293632	TSS319	Fvb1:313444-316953	Fvb1	313444	316953	0.172629	0.030689	0.31457	OK	0	0	0	OK	0	0	0	OK	0	0	0	OK	0.0125268	0	0.0449811	OK	0	0	0	OK	0	0	0	OK	0	0	0	OK	0.0173532	0	0.0659765	OK	2.06514	1.51313	2.61715	OK
XLOC_000238	XM_004288677.2, XM_011465327.1, XM_011465368.1, XM_004287099.2, XM_011465440.1, XM_011465470.1	gene10110	LOC101293042	TSS320,TSS321,TSS322,TSS323	Fvb1:324266-340541	Fvb1	324266	340541	34.2564	26.0273	42.4856	OK	40.8561	32.2444	49.4678	OK	30.8796	22.8178	38.9413	OK	32.472	24.8912	40.0528	OK	49.9681	38.7806	61.1556	OK	38.2923	30.4171	46.1675	OK	41.9385	33.6139	50.263	OK	43.3729	35.018	51.7279	OK	31.7274	24.6858	38.7689	OK	21.8235	16.2959	27.3511	OK
XLOC_000239	XM_004288676.2	gene10110	LOC101292455	TSS324,TSS325	Fvb1:340550-348227	Fvb1	340550	348227	4.39327	0	9.9056	OK	2.29451	0.691266	3.89776	OK	2.04044	0.725939	3.35493	OK	2.11752	1.34864	2.8864	OK	1.19116	0.649217	1.73309	OK	1.20981	0.804582	1.61503	OK	1.30344	0.897794	1.70909	OK	1.53751	1.10154	1.97347	OK	1.99388	0.900517	3.08725	OK	1.60875	0.982606	2.2349	OK
XLOC_000240	XM_004287095.2	gene10104	LOC101293419	TSS326	Fvb1:356319-364982	Fvb1	356319	364982	23.5647	18.8465	28.283	OK	26.4015	0	54.4269	OK	59.4659	21.2114	97.7205	OK	57.5161	4.82042	110.212	OK	21.61	17.8478	25.3722	OK	34.4623	28.6666	40.2581	OK	51.9871	42.1626	61.8117	OK	64.6781	51.7674	77.5888	OK	23.0164	19.2302	26.8026	OK	35.8693	29.8066	41.932	OK
XLOC_000241	XM_004287094.2, XM_004288675.2, XR_905816.1, XM_011465036.1		LOC101293123	TSS327,TSS328,TSS329	Fvb1:365745-377182	Fvb1	365745	377182	31.4871	24.3284	38.6459	OK	35.6011	25.968	45.2342	OK	55.1119	38.0202	72.2036	OK	26.4503	15.2205	37.6801	OK	104.153	80.3953	127.911	OK	38.2298	26.2884	50.1713	OK	24.8244	13.5233	36.1254	OK	11.937	6.95763	16.9164	OK	17.5605	11.4868	23.6342	OK	43.684	33.409	53.959	OK
XLOC_000242	XR_905756.1, XR_905759.1		LOC105351153	TSS330,TSS331	Fvb1:378943-381767	Fvb1	378943	381767	5.59329	3.24396	7.94263	OK	10.7534	7.31356	14.1933	OK	10.2822	7.02997	13.5345	OK	8.86341	5.93827	11.7885	OK	7.12719	3.77315	10.4812	OK	6.88512	4.4507	9.31955	OK	5.81754	2.16919	9.46589	OK	7.37751	4.78617	9.96886	OK	10.257	6.05755	14.4564	OK	5.61375	3.64281	7.58468	OK
XLOC_000243	XM_004287091.2	gene10098	LOC101291365	TSS332,TSS333	Fvb1:386635-393136	Fvb1	386635	393136	1.2946	0.379539	2.20966	OK	1.18182	0.236014	2.12762	OK	1.08461	0.180963	1.98825	OK	0.878111	0.0475512	1.70867	OK	1.65324	0.495786	2.81069	OK	1.29421	0.322066	2.26635	OK	1.03963	0	2.21278	OK	1.42048	0.550928	2.29003	OK	0.775535	0.25125	1.29982	OK	0.915453	0.219656	1.61125	OK
XLOC_000244	XM_004287089.2	gene01717	LOC101290796	TSS334	Fvb1:405382-409072	Fvb1	405382	409072	127.871	107.126	148.616	OK	79.7492	66.8386	92.6598	OK	115.457	96.7563	134.157	OK	133.882	112.122	155.642	OK	125.529	105.129	145.929	OK	80.7942	67.6941	93.8943	OK	93.3978	78.2744	108.521	OK	114.398	95.8465	132.949	OK	47.7776	40.188	55.3672	OK	118.36	99.1632	137.557	OK
XLOC_000245	XM_004288672.2	gene10092	LOC101291282	TSS335	Fvb1:409896-410735	Fvb1	409896	410735	122.316	102.9	141.731	OK	3.56024	2.06406	5.05642	OK	0.730935	0.0976487	1.36422	OK	0.439741	0	0.903552	OK	0.910356	0.206045	1.61467	OK	0.401258	0	0.859941	OK	0.33757	0	0.759103	OK	0.40319	0	0.864519	OK	0.0205931	0	0.170536	OK	0.0517363	0	0.203381	OK
XLOC_000246	XM_011464444.1, XM_011464462.1, XM_011464484.1, XM_011464516.1	gene10090	LOC101290991	TSS336,TSS337	Fvb1:411540-418870	Fvb1	411540	418870	2.57789	1.68465	3.47113	OK	1.38407	0.728148	2.03998	OK	0.839735	0.148742	1.53073	OK	0.55584	0.104857	1.00682	OK	1.53972	0.819476	2.25995	OK	0.965703	0.450808	1.4806	OK	0.913755	0.333422	1.49409	OK	0.779948	0.262879	1.29702	OK	2.28858	1.5036	3.07356	OK	7.44772	5.7004	9.19505	OK
XLOC_000247	XM_011464229.1	gene10084	LOC105350994	TSS338	Fvb1:440715-441895	Fvb1	440715	441895	0.31603	0	0.709828	OK	0.0490306	0	0.173784	OK	0	0	0	OK	0	0	0	OK	0.122309	0	0.351212	OK	0.326688	0	0.701151	OK	0.353084	0	0.756631	OK	0.16904	0	0.446372	OK	0	0	0	OK	0	0	0	OK
XLOC_000248	XM_004287083.2	gene10081	LOC101313829	TSS339	Fvb1:450087-452319	Fvb1	450087	452319	18.7537	15.3504	22.1571	OK	17.6365	14.4114	20.8617	OK	29.6207	24.5595	34.6819	OK	39.1843	32.6713	45.6973	OK	6.54568	4.89927	8.19209	OK	7.66532	5.86917	9.46148	OK	14.681	11.8904	17.4717	OK	30.1899	25.0786	35.3012	OK	10.0421	7.9106	12.1737	OK	8.95779	6.97134	10.9442	OK
XLOC_000249	XM_004287082.2	gene10080	LOC101313540	TSS340,TSS341,TSS342	Fvb1:452915-461294	Fvb1	452915	461294	26.9918	21.3108	32.6728	OK	4.15155	0.995126	7.30797	OK	4.8572	2.02845	7.68596	OK	6.545	3.22354	9.86646	OK	16.402	12.7612	20.0427	OK	17.0607	13.4151	20.7062	OK	28.2945	22.6184	33.9706	OK	37.5652	30.3878	44.7426	OK	13.7952	10.8295	16.761	OK	10.9093	7.97221	13.8464	OK
XLOC_000250	XM_004295637.1	gene27148	LOC101299945	TSS343	Fvb1:462045-462356	Fvb1	462045	462356	0	0	0	OK	0	0	0	OK	0	0	0	OK	0	0	0	OK	0	0	0	OK	0	0	0	OK	0	0	0	OK	0	0	0	OK	0	0	0	OK	0	0	0	OK
XLOC_000251	XM_004288669.2, XM_011463918.1	gene10077	LOC101314890	TSS344,TSS345	Fvb1:467887-474049	Fvb1	467887	474049	17.1136	14.3286	19.8986	OK	1.31301	0.916623	1.70939	OK	0.111003	0	0.237218	OK	0.227745	0.0606184	0.394872	OK	11.0969	9.20887	12.9849	OK	9.87929	8.20086	11.5577	OK	11.5501	9.58688	13.5134	OK	3.84936	3.0785	4.62023	OK	16.7252	14.0153	19.4352	OK	2.01067	1.48427	2.53707	OK
XLOC_000252	XM_004287079.2, XM_011463972.1	gene10076	LOC101312756	TSS346,TSS347	Fvb1:474091-480208	Fvb1	474091	480208	10.1929	0	23.0552	OK	4.48363	0	13.8558	OK	5.09381	0	12.3756	OK	5.59325	0	12.9733	OK	28.7817	0	62.17	OK	21.4653	0	53.3595	OK	22.1701	0	56.1564	OK	9.29468	0	27.0849	OK	20.8948	0.738654	41.0509	OK	10.6193	0	32.0248	OK
XLOC_000253	XM_004287077.2	gene10072	LOC101312183	TSS348	Fvb1:495153-497573	Fvb1	495153	497573	14.6318	12.1219	17.1417	OK	18.0653	15.0528	21.0777	OK	10.893	9.00732	12.7788	OK	4.67033	3.7026	5.63806	OK	2.30583	1.65683	2.95484	OK	0.979103	0.579999	1.37821	OK	1.33186	0.860997	1.80271	OK	3.33243	2.52484	4.14003	OK	2.60201	1.90173	3.30229	OK	24.0032	20.0936	27.9127	OK
XLOC_000254	XM_004288665.2	gene10070	LOC101313742	TSS349	Fvb1:502729-516968	Fvb1	502729	516968	3.01186	2.38766	3.63607	OK	47.4301	39.8385	55.0216	OK	70.6286	59.0845	82.1727	OK	66.9077	55.9637	77.8516	OK	0.146657	0.0313162	0.261998	OK	0.136851	0.0233368	0.250366	OK	0.0529501	0	0.126421	OK	0.0843565	0	0.174032	OK	0.54992	0.319139	0.780702	OK	0.249313	0.100765	0.397862	OK
XLOC_000255	XM_004288664.2	gene10069	LOC101313453	TSS350	Fvb1:519479-523805	Fvb1	519479	523805	31.6473	26.5174	36.7772	OK	19.8912	16.6671	23.1154	OK	34.6746	29.1041	40.2451	OK	46.7979	39.4628	54.133	OK	32.4313	27.1829	37.6797	OK	30.5287	25.5806	35.4767	OK	20.7916	17.4387	24.1444	OK	11.189	9.29427	13.0837	OK	28.6695	24.061	33.278	OK	15.1012	12.5622	17.6403	OK
XLOC_000256	XM_004287076.2, XM_011463453.1	gene10068	LOC101311893	TSS351	Fvb1:525314-529239	Fvb1	525314	529239	6.15985	4.84211	7.47759	OK	6.77517	5.40166	8.14868	OK	14.6803	12.1424	17.2182	OK	13.8939	11.477	16.3107	OK	3.70079	2.73732	4.66426	OK	4.59609	3.52464	5.66754	OK	4.69452	3.58723	5.80181	OK	4.95886	3.83038	6.08735	OK	5.63192	4.41336	6.85049	OK	5.31234	4.12256	6.50211	OK
XLOC_000257	XM_004287075.2	gene10067	LOC101311602	TSS352	Fvb1:538015-539843	Fvb1	538015	539843	64.7498	54.5531	74.9465	OK	16.9665	14.1467	19.7862	OK	81.0607	68.0134	94.1081	OK	70.8761	59.4847	82.2676	OK	136.024	114.083	157.966	OK	143.387	120.209	166.565	OK	143.98	120.601	167.36	OK	122.544	102.666	142.421	OK	163.971	137.338	190.604	OK	242.094	202.396	281.793	OK
XLOC_000258	-			TSS353	Fvb1:551333-552809	Fvb1	551333	552809	11.8772	9.10484	14.6496	OK	28.8346	23.6616	34.0076	OK	26.4637	21.5385	31.3889	OK	20.5721	16.552	24.5923	OK	11.5951	8.89044	14.2997	OK	10.7119	8.15714	13.2667	OK	15.6639	12.3852	18.9425	OK	14.3263	11.2936	17.3591	OK	7.63942	5.51274	9.7661	OK	7.98428	5.79202	10.1765	OK
XLOC_000259	XR_904055.1		LOC105349618	TSS354	Fvb1:560567-571657	Fvb1	560567	571657	0	0	0	OK	0.14986	0	0.602499	OK	0	0	0	OK	0.12586	0	0.587978	OK	0.0377958	0	0.61309	OK	0	0	0	OK	0	0	0	OK	0	0	0	OK	0.0414029	0	1.15668	OK	0	0	0	OK
XLOC_000260	XM_004288742.2	gene31079	LOC101293823	TSS355	Fvb1:560567-571657	Fvb1	560567	571657	0.182044	0	0.716217	OK	0.0521675	0	0.259621	OK	0.209888	0	0.554411	OK	0.234741	0	0.708467	OK	0.228676	0	0.8863	OK	0.351659	0	1.11516	OK	0.543251	0	1.67421	OK	0.129296	0	0.521897	OK	1.02644	0	3.43904	OK	0.274423	0	0.848328	OK
XLOC_000261	XM_004287244.2	gene31077	LOC101313542	TSS356	Fvb1:571750-576379	Fvb1	571750	576379	8.28632	5.33013	11.2425	OK	7.07707	3.96103	10.1931	OK	10.7626	7.57292	13.9522	OK	9.55286	6.57607	12.5297	OK	7.66877	4.73872	10.5988	OK	7.07301	4.31834	9.82768	OK	9.51734	5.49567	13.539	OK	8.77556	4.96928	12.5818	OK	6.57759	4.21064	8.94454	OK	10.5723	7.33695	13.8076	OK
XLOC_000262	XM_004287244.2	gene31077	LOC101313542	TSS357	Fvb1:571750-576379	Fvb1	571750	576379	45.2929	35.9474	54.6383	OK	32.4642	25.0983	39.8302	OK	38.1943	27.9384	48.4503	OK	41.4592	31.5516	51.3668	OK	47.0562	37.7736	56.3388	OK	45.564	36.6107	54.5173	OK	55.1584	42.6199	67.6968	OK	76.2615	61.8484	90.6746	OK	22.4502	16.9561	27.9443	OK	28.1057	21.3881	34.8233	OK
XLOC_000263	XM_004288745.1	gene31074	LOC101294701	TSS358,TSS359	Fvb1:582202-590025	Fvb1	582202	590025	8.40995	5.93795	10.8819	OK	9.59968	7.94959	11.2498	OK	17.8127	12.6043	23.0211	OK	18.0544	13.0534	23.0553	OK	5.26326	3.67089	6.85562	OK	8.48151	6.89748	10.0656	OK	9.59399	7.96214	11.2258	OK	11.4877	8.80939	14.166	OK	7.98856	5.97668	10.0004	OK	14.9556	11.8069	18.1042	OK
XLOC_000264	XM_004288746.2	gene31073	LOC101294985	TSS360	Fvb1:590041-593836	Fvb1	590041	593836	1.63786	0.862306	2.41342	OK	1.79897	0.849476	2.74847	OK	0.783221	0.0971723	1.46927	OK	0.78304	0.177528	1.38855	OK	1.66064	0.920962	2.40031	OK	1.42441	0.698639	2.15018	OK	1.27716	0.528024	2.02629	OK	0.89386	0.299001	1.48872	OK	5.94458	4.48734	7.40181	OK	0.674352	0.180839	1.16786	OK
XLOC_000265	XP_004287115.1		LOC101308603	TSS361	Fvb1:594138-595830	Fvb1	594138	595830	1.09484	0.409928	1.77974	OK	1.81242	0.955762	2.66907	OK	0.85639	0.286789	1.42599	OK	0.372547	0	0.761454	OK	1.22249	0.530349	1.91463	OK	0.833964	0.240419	1.42751	OK	1.23358	0.50536	1.9618	OK	0.995757	0.357044	1.63447	OK	1.16151	0.475012	1.848	OK	0.552043	0.0840069	1.02008	OK
XLOC_000266	XM_004287066.2, XM_011462542.1, XM_011462571.1, XM_011462615.1	gene10050	LOC101308311	TSS362,TSS363	Fvb1:601963-606323	Fvb1	601963	606323	0.0525327	0	0.226122	OK	0.120881	0	0.334239	OK	0.143565	0	0.333615	OK	0.203748	0	0.470485	OK	0.116882	0	0.316921	OK	0.0942014	0	0.269634	OK	0.12911	0	0.349106	OK	0.0654566	0	0.231647	OK	0.0928314	0	0.267412	OK	0.0402457	0	0.212882	OK
XLOC_000267	XM_004287065.2	gene10046	LOC101307821	TSS364,TSS365	Fvb1:619191-622414	Fvb1	619191	622414	65.2267	54.7947	75.6587	OK	69.1083	57.8917	80.3249	OK	75.995	63.7557	88.2343	OK	68.273	57.3029	79.2431	OK	117.94	99.2831	136.598	OK	105.69	88.8929	122.487	OK	134.704	113.338	156.07	OK	132.345	111.491	153.199	OK	47.381	39.6884	55.0736	OK	70.8012	59.3291	82.2732	OK
XLOC_000268	XM_004287063.2	gene10045	LOC101307524	TSS366,TSS367	Fvb1:623244-625180	Fvb1	623244	625180	70.878	59.2202	82.5357	OK	1067.58	877.571	1257.58	OK	2091.95	1684.38	2499.52	OK	2181.86	1745.86	2617.86	OK	206.852	172.74	240.964	OK	174.819	146.029	203.609	OK	120.654	101.158	140.15	OK	54.2395	45.5642	62.9148	OK	82.274	68.8955	95.6525	OK	12.1121	9.79866	14.4255	OK
XLOC_000269	XR_904837.1		LOC101310836	TSS368	Fvb1:626166-627855	Fvb1	626166	627855	0	0	0	OK	0	0	0	OK	0	0	0	OK	0	0	0	OK	0	0	0	OK	0	0	0	OK	0	0	0	OK	0	0	0	OK	0	0	0	OK	0	0	0	OK
XLOC_000270	XR_904834.1, XM_011463052.1	gene10044	LOC105350355	TSS369,TSS370	Fvb1:627862-629593	Fvb1	627862	629593	0	0	0	OK	0	0	0	OK	0	0	0	OK	0	0	0	OK	0	0	0	OK	0	0	0	OK	0	0	0	OK	0	0	0	OK	0	0	0	OK	0	0	0	OK
XLOC_000271	XM_004287061.2, XM_004287062.2	gene10042	LOC101307237	TSS371,TSS372,TSS373,TSS374,TSS375	Fvb1:629944-641453	Fvb1	629944	641453	57.9288	46.5946	69.263	OK	125.299	102.688	147.911	OK	131.449	109.06	153.839	OK	90.3955	74.1356	106.655	OK	129.82	103.113	156.528	OK	93.564	75.5683	111.56	OK	100.939	80.0106	121.868	OK	68.517	53.9037	83.1303	OK	34.6844	28.1361	41.2327	OK	52.4565	38.271	66.6419	OK
XLOC_000272	XM_004287056.2, XM_011461551.1, XM_004288653.2, XM_011461675.1, XM_004288652.2, XM_011470322.1, XM_004287167.2	gene10038	LOC101310553	TSS376,TSS377,TSS378,TSS379,TSS380,TSS381,TSS382,TSS383,TSS384,TSS385,TSS386,TSS387,TSS388	Fvb1:649086-716073	Fvb1	649086	716073	0.753056	0.114698	1.39141	OK	1.04262	0.0300771	2.05517	OK	1.32783	0	2.8046	OK	1.10785	0	2.42821	OK	0.463537	0	1.10271	OK	0.606455	0	1.23081	OK	1.1736	0.252522	2.09467	OK	1.40025	0.674815	2.12569	OK	3.80462	1.91243	5.69681	OK	8.83053	6.14221	11.5188	OK
XLOC_000273	XM_011461598.1	gene10038	LOC101310263	TSS389	Fvb1:649086-716073	Fvb1	649086	716073	0	0	0	OK	0	0	0	OK	0	0	0	OK	0	0	0	OK	0	0	0	OK	0	0	0	OK	0	0	0	OK	0	0	0	OK	0	0	0	OK	0	0	0	OK
XLOC_000274	XM_004288650.1		LOC101309094	TSS390	Fvb1:649086-716073	Fvb1	649086	716073	0	0	0	OK	0	0	0	OK	0	0	0	OK	0	0	0	OK	0	0	0	OK	0	0	0	OK	0	0	0	OK	0	0	0	OK	0	0	0	OK	0	0	0	OK
XLOC_000275	XM_011470234.1	gene30870	LOC101304041	TSS391,TSS392	Fvb1:716567-723682	Fvb1	716567	723682	0.0769881	0	0.585353	OK	0.0862098	0	0.67316	OK	0.224865	0	0.85397	OK	0.264886	0	1.07049	OK	0.110003	0	0.694476	OK	0.076171	0	0.630582	OK	0.0994546	0	0.808465	OK	0.262081	0	1.31865	OK	0.140497	0	0.747397	OK	0.428229	0	1.31608	OK
XLOC_000276	XM_004287168.2	gene30869	LOC101315371	TSS393	Fvb1:716567-723682	Fvb1	716567	723682	375.502	313.646	437.358	OK	368.53	308.924	428.136	OK	172.127	142.766	201.489	OK	194.632	161.083	228.18	OK	300.736	249.965	351.507	OK	343.255	285.126	401.384	OK	428.763	355.118	502.408	OK	388.723	321.444	456.002	OK	241.234	200.112	282.357	OK	215.578	177.886	253.271	OK
XLOC_000277	XM_004287169.2	gene30868	LOC101290887	TSS394	Fvb1:716567-723682	Fvb1	716567	723682	0	0	0	OK	0	0	0	OK	0	0	0	OK	0	0	0	OK	0	0	0	OK	0	0	0	OK	0	0	0	OK	0.153509	0	1.21047	OK	0	0	0	OK	0	0	0	OK
XLOC_000278	XR_907652.1, XM_011470556.1, XM_004287170.2		LOC101291168	TSS395,TSS396,TSS397,TSS398,TSS399	Fvb1:725093-736108	Fvb1	725093	736108	3.75927	2.5278	4.99073	OK	7.61442	5.41508	9.81377	OK	8.75331	6.47333	11.0333	OK	8.37853	6.08041	10.6767	OK	2.45087	1.40529	3.49646	OK	2.45139	1.38879	3.51399	OK	1.47228	0.234713	2.70984	OK	4.01646	2.75492	5.27801	OK	5.60382	4.06218	7.14547	OK	2.9803	1.71458	4.24602	OK
XLOC_000279	-			TSS400	Fvb1:744362-745414	Fvb1	744362	745414	0	0	0	OK	0.0419359	0	0.159639	OK	0	0	0	OK	0	0	0	OK	0	0	0	OK	0	0	0	OK	0	0	0	OK	0	0	0	OK	0.0156034	0	0.13521	OK	1.05235	0.366438	1.73827	OK
XLOC_000280	XM_004288703.2	gene30865	LOC101304330	TSS401	Fvb1:757513-761123	Fvb1	757513	761123	2.25837	1.57373	2.94302	OK	3.88424	2.92251	4.84597	OK	3.72619	2.66253	4.78986	OK	3.34731	2.43354	4.26108	OK	1.3969	0.865563	1.92823	OK	2.06273	1.40271	2.72275	OK	2.43615	1.70254	3.16977	OK	0.730048	0.339045	1.12105	OK	1.12039	0.649518	1.59126	OK	1.03554	0.579534	1.49156	OK
XLOC_000281	XM_011470661.1	gene30865	LOC101304621	TSS402,TSS403	Fvb1:761557-763810	Fvb1	761557	763810	0.112078	0	0.360425	OK	0	0	0	OK	0	0	0	OK	0.102592	0	0.332314	OK	0.0742116	0	0.284372	OK	0.122279	0	0.393833	OK	0.0448674	0	0.242991	OK	0.121978	0	0.380781	OK	0.699733	0.153965	1.2455	OK	0.187246	0	0.46835	OK
XLOC_000282	XM_011470699.1	gene30864	LOC101304916	TSS404,TSS405	Fvb1:765663-779109	Fvb1	765663	779109	2.99197	2.39458	3.58935	OK	1.32222	0.935769	1.70868	OK	1.43716	1.02799	1.84633	OK	2.55658	2.00627	3.10688	OK	2.21442	1.72101	2.70784	OK	2.07098	1.60452	2.53745	OK	1.08411	0.759707	1.40851	OK	1.36322	0.994456	1.73198	OK	4.16232	3.38943	4.93521	OK	3.71281	3.01203	4.41359	OK
XLOC_000283	XM_004287172.2, XM_004287171.2	gene30862	LOC101291952	TSS406,TSS407,TSS408,TSS409	Fvb1:780472-790920	Fvb1	780472	790920	10.1243	8.42186	11.8267	OK	3.58036	2.60879	4.55192	OK	1.86634	1.2189	2.51378	OK	3.32184	2.34588	4.2978	OK	11.293	9.4146	13.1714	OK	16.4272	13.8286	19.0258	OK	14.5428	12.1952	16.8904	OK	9.96405	8.27483	11.6533	OK	9.57531	7.80575	11.3449	OK	3.45633	2.76175	4.15091	OK
XLOC_000284	XM_011472030.1	gene30860	LOC105353184	TSS410,TSS411	Fvb1:791092-796010	Fvb1	791092	796010	0.67155	0	1.60844	OK	0.0612943	0	0.266341	OK	0.175637	0	0.388032	OK	0.082357	0	0.349522	OK	1.48613	0	3.05151	OK	0.224828	0	0.626172	OK	0.356314	0.070941	0.641686	OK	0.818355	0	2.02147	OK	0.94702	0	2.00436	OK	2.73057	0	5.57646	OK
XLOC_000285	XM_011471060.1	gene30856	LOC105352932	TSS412,TSS413	Fvb1:820917-825957	Fvb1	820917	825957	36.577	29.7947	43.3593	OK	156.113	113.801	198.426	OK	109.122	69.7633	148.482	OK	92.5922	66.6329	118.552	OK	83.9284	66.9938	100.863	OK	44.6893	36.2314	53.1472	OK	35.5543	29.467	41.6416	OK	22.7707	18.4317	27.1097	OK	12.7071	10.318	15.0961	OK	53.4054	41.271	65.5398	OK
XLOC_000286	XM_004288707.2	gene30850	LOC101305513	TSS414	Fvb1:846463-847323	Fvb1	846463	847323	0.0787777	0	0.236556	OK	0	0	0	OK	0	0	0	OK	0	0	0	OK	0	0	0	OK	0	0	0	OK	0	0	0	OK	0	0	0	OK	0	0	0	OK	0	0	0	OK
XLOC_000287	XM_011472042.1	gene30849	LOC105353185	TSS415,TSS416	Fvb1:851497-852943	Fvb1	851497	852943	4.32099	3.05428	5.5877	OK	82.8088	69.5149	96.1027	OK	116.796	98.4301	135.162	OK	94.6593	79.6839	109.635	OK	6.59236	4.96647	8.21825	OK	2.21823	1.31651	3.11995	OK	6.21557	4.65602	7.77511	OK	21.3392	17.598	25.0805	OK	0.963883	0.373739	1.55403	OK	3.07077	1.92285	4.2187	OK
XLOC_000288	XM_004287181.2	gene30837	LOC101294691	TSS417,TSS418,TSS419	Fvb1:885043-892465	Fvb1	885043	892465	4.98799	3.84187	6.1341	OK	6.65054	5.1595	8.14158	OK	5.08589	3.84871	6.32307	OK	4.34767	3.14133	5.55401	OK	6.06527	4.73038	7.40016	OK	6.73893	5.38881	8.08906	OK	7.48385	6.00501	8.9627	OK	7.89969	6.33515	9.46423	OK	4.71759	3.50905	5.92613	OK	7.98455	6.34871	9.62038	OK
XLOC_000289	XM_011471472.1, XM_011471505.1	gene30836	LOC101294975	TSS420,TSS421	Fvb1:893778-897284	Fvb1	893778	897284	2.05589	1.36974	2.74203	OK	1.82797	1.14967	2.50627	OK	2.0109	0.961027	3.06077	OK	1.82214	1.20319	2.4411	OK	4.65861	3.57447	5.74276	OK	5.19952	4.037	6.36204	OK	3.92896	2.94647	4.91146	OK	2.32029	1.58987	3.05072	OK	21.517	17.8609	25.1731	OK	2.16008	1.46864	2.85153	OK
XLOC_000290	XM_011471607.1, XM_004287183.2	gene30834	LOC101295264	TSS422,TSS423	Fvb1:897722-907895	Fvb1	897722	907895	19.0754	14.7224	23.4283	OK	19.3795	13.3326	25.4263	OK	19.6532	11.1727	28.1337	OK	17.9145	8.02127	27.8078	OK	30.5694	25.0566	36.0821	OK	18.135	14.1572	22.1128	OK	20.6854	15.9484	25.4224	OK	15.9653	12.2245	19.7061	OK	13.7198	10.9838	16.4557	OK	24.9849	19.4136	30.5562	OK
XLOC_000291	XM_004287184.2	gene30830	LOC101295556	TSS424,TSS425,TSS426,TSS427,TSS428	Fvb1:912859-915562	Fvb1	912859	915562	13.6441	11.1941	16.0941	OK	13.2908	10.8356	15.7459	OK	21.8632	17.978	25.7483	OK	6.00486	4.6287	7.38101	OK	58.5685	48.8306	68.3064	OK	78.9061	66.1359	91.6763	OK	80.4839	67.4527	93.5151	OK	26.94	22.2353	31.6447	OK	26.4446	21.8753	31.0138	OK	9.82047	7.90367	11.7373	OK
XLOC_000292	XM_004288708.2	gene30829	LOC101306087	TSS429,TSS430,TSS431	Fvb1:915974-923106	Fvb1	915974	923106	2.50207	1.32559	3.67855	OK	0.481956	0	1.22218	OK	0.494465	0	1.11434	OK	0.255666	0	0.713292	OK	0.439061	0	0.899617	OK	0.753164	0.188061	1.31827	OK	0.698444	0.108892	1.288	OK	0.125158	0	0.365364	OK	6.15663	4.47269	7.84057	OK	0.445326	0.0110973	0.879554	OK
XLOC_000293	XP_004288757.1		LOC101306673	TSS432,TSS433,TSS434	Fvb1:923909-936720	Fvb1	923909	936720	106.061	81.3997	130.722	OK	237.89	187.69	288.089	OK	649.152	524.846	773.457	OK	482.958	392.156	573.759	OK	84.563	63.7641	105.362	OK	15.651	9.53449	21.7676	OK	6.18426	1.71499	10.6535	OK	1.64483	0	3.40111	OK	287.667	216.527	358.808	OK	23.941	11.345	36.5371	OK
XLOC_000294	XM_004288709.2	gene30825	LOC101306673	TSS435,TSS436,TSS437	Fvb1:923909-936720	Fvb1	923909	936720	11.3906	5.50311	17.2782	OK	5.02462	0	11.2682	OK	6.77031	0	17.002	OK	6.2393	0	15.5627	OK	8.71951	2.55551	14.8835	OK	9.43777	5.966	12.9095	OK	12.6461	6.49346	18.7987	OK	15.1742	11.6752	18.6731	OK	9.91354	0	20.7839	OK	11.7745	5.77774	17.7713	OK
XLOC_000295	XM_011472175.1	gene30818	LOC105353206	TSS438	Fvb1:956071-958384	Fvb1	956071	958384	0	0	0	OK	0	0	0	OK	0	0	0	OK	0	0	0	OK	0	0	0	OK	0	0	0	OK	0	0	0	OK	0	0	0	OK	0	0	0	OK	0	0	0	OK
XLOC_000296	XM_004287190.2	gene30815	LOC101297283	TSS439,TSS440,TSS441	Fvb1:967952-972931	Fvb1	967952	972931	42.8521	35.791	49.9133	OK	76.1161	63.3945	88.8377	OK	180.522	149.539	211.505	OK	175.183	145.896	204.47	OK	68.8276	57.6411	80.0141	OK	120.786	100.994	140.577	OK	294.852	245.676	344.028	OK	281.299	234.434	328.163	OK	43.2638	36.1403	50.3873	OK	10.0773	8.18649	11.9681	OK
XLOC_000297	XM_004287192.2, XM_011472342.1, XM_011472378.1, XM_004287191.2, XM_004287193.2	gene30813	LOC101297868	TSS442,TSS443,TSS444,TSS445,TSS446	Fvb1:973732-984665	Fvb1	973732	984665	8.28498	5.22483	11.3451	OK	10.1956	6.51804	13.8731	OK	16.813	12.3612	21.2648	OK	21.842	16.8571	26.8269	OK	9.57494	6.62066	12.5292	OK	20.8712	15.5357	26.2067	OK	42.5636	31.807	53.3202	OK	57.1607	45.0436	69.2779	OK	26.8368	22.4116	31.262	OK	4.52756	2.90095	6.15417	OK
XLOC_000298	XM_004288713.2	gene30811	LOC101307834	TSS447,TSS448	Fvb1:984739-989319	Fvb1	984739	989319	1.33766	0.88399	1.79133	OK	0.10731	0	0.228605	OK	0.0211925	0	0.102817	OK	0.0566512	0	0.173814	OK	0.00738045	0	0.081021	OK	0.360017	0.131111	0.588923	OK	0.155269	0.000465939	0.310072	OK	0.0805263	0	0.19857	OK	0	0	0	OK	0.0104263	0	0.0847246	OK
XLOC_000299	XM_004287194.2	gene30810	LOC101298453	TSS449,TSS450,TSS451	Fvb1:996840-999198	Fvb1	996840	999198	7.99044	5.88639	10.0945	OK	133.85	90.4687	177.231	OK	28.5197	23.2292	33.8101	OK	74.8557	54.2297	95.4818	OK	20.0682	16.4067	23.7297	OK	12.2695	10.0129	14.5261	OK	9.20616	7.42055	10.9918	OK	5.12517	3.91282	6.33753	OK	8.48358	6.64818	10.319	OK	112.989	87.766	138.211	OK
XLOC_000300	-			TSS452	Fvb1:1004841-1009626	Fvb1	1004841	1009626	0	0	0	OK	0	0	0	OK	0	0	0	OK	0	0	0	OK	0	0	0	OK	0	0	0	OK	0	0	0	OK	0	0	0	OK	0.208772	0	0.675956	OK	1.67585	0.132609	3.2191	OK
XLOC_000301	XM_004287195.2	gene30807	LOC101298738	TSS453,TSS454	Fvb1:1016193-1019736	Fvb1	1016193	1019736	18.3972	15.3162	21.4783	OK	25.7307	21.545	29.9163	OK	113.464	95.0848	131.843	OK	85.6185	71.839	99.398	OK	44.8565	37.6833	52.0296	OK	85.4864	71.755	99.2178	OK	103.941	87.0652	120.816	OK	54.0125	45.4473	62.5777	OK	13.3395	11.0685	15.6106	OK	45.0935	37.8925	52.2945	OK
XLOC_000302	XM_004288714.2	gene30804	LOC101308127	TSS455	Fvb1:1024659-1028772	Fvb1	1024659	1028772	0.0564563	0	0.221579	OK	0.128654	0	0.382882	OK	0.0937768	0	0.343469	OK	5.01566e-05	0	0.0787594	OK	0	0	0	OK	0.0111942	0	0.0945354	OK	0.0023199	0	0.0783117	OK	0	0	0	OK	0.0660673	0	0.242559	OK	0.030912	0	0.15288	OK
XLOC_000303	XM_004287197.2, XM_011472731.1	gene30802	LOC101299323	TSS456,TSS457	Fvb1:1033522-1040633	Fvb1	1033522	1040633	15.1254	11.7075	18.5433	OK	24.4205	18.6366	30.2045	OK	25.364	18.7126	32.0153	OK	32.4962	25.7974	39.195	OK	8.40548	6.28302	10.5279	OK	13.0369	10.0387	16.0352	OK	19.3725	14.9381	23.807	OK	23.361	18.0474	28.6746	OK	6.86694	5.0809	8.65298	OK	18.1615	14.0483	22.2746	OK
XLOC_000304	XM_004287198.2	gene30800	LOC101299611	TSS458,TSS459,TSS460	Fvb1:1041940-1046179	Fvb1	1041940	1046179	5.73686	4.71267	6.76105	OK	2.64917	2.02685	3.27149	OK	3.21911	2.50484	3.93337	OK	2.43375	1.87307	2.99443	OK	1.90989	1.43441	2.38538	OK	2.02634	1.54029	2.51238	OK	1.92347	1.44425	2.4027	OK	3.26274	2.60603	3.91945	OK	7.99093	6.61186	9.37	OK	3.0012	2.37702	3.62539	OK
XLOC_000305	XM_004288716.1	gene30795	LOC101308712	TSS461,TSS462	Fvb1:1065675-1067223	Fvb1	1065675	1067223	0.11635	0	0.403983	OK	0.0615733	0	0.252405	OK	0	0	0	OK	0	0	0	OK	0.381114	0	0.874203	OK	0.24966	0	0.625602	OK	0.176898	0	0.511353	OK	0	0	0	OK	0	0	0	OK	0	0	0	OK
XLOC_000306	XM_004288717.1	gene30790	LOC101309006	TSS463	Fvb1:1076526-1077515	Fvb1	1076526	1077515	0	0	0	OK	0	0	0	OK	0	0	0	OK	0	0	0	OK	0	0	0	OK	0	0	0	OK	0	0	0	OK	0	0	0	OK	0	0	0	OK	0	0	0	OK
XLOC_000307	XM_011459167.1, XM_004287202.2, XM_011459221.1, XM_011459252.1, XR_903872.1, XR_903877.1, XR_903878.1, XR_903879.1	gene30789	LOC101301037	TSS464,TSS465,TSS466	Fvb1:1078014-1086486	Fvb1	1078014	1086486	2.29758	0	4.81357	OK	3.36426	0.19448	6.53403	OK	2.87667	0.548026	5.20531	OK	2.85551	0.276477	5.43454	OK	2.38831	0.204653	4.57198	OK	2.85417	0.717644	4.9907	OK	1.06787	0	2.29139	OK	1.13511	0.0179128	2.25231	OK	1.71227	0	3.96689	OK	0.712198	0	1.87307	OK
XLOC_000308	XM_004288718.2	gene30786	LOC101309293	TSS467	Fvb1:1097870-1098404	Fvb1	1097870	1098404	0	0	0	OK	0	0	0	OK	0	0	0	OK	0	0	0	OK	0	0	0	OK	0	0	0	OK	0	0	0	OK	0	0	0	OK	0	0	0	OK	0	0	0	OK
XLOC_000309	XM_011459316.1	gene30784	LOC101309586	TSS468,TSS469,TSS470	Fvb1:1101804-1130160	Fvb1	1101804	1130160	2.03827	0	4.62226	OK	0.102931	0	0.642181	OK	0.0565736	0	0.316736	OK	0.332615	0	1.28624	OK	2.54178	0.823224	4.26033	OK	0.457632	0	1.25236	OK	0.174133	0	1.55349	OK	0.195955	0	3.92297	OK	0.434176	0	1.18966	OK	0.589283	0	1.27622	OK
XLOC_000310	XM_004288720.2, XM_011472081.1, XM_004287207.2	gene30781	LOC101310164	TSS471,TSS472,TSS473,TSS474,TSS475,TSS476,TSS477	Fvb1:1101804-1130160	Fvb1	1101804	1130160	95.6474	78.1977	113.097	OK	25.4807	20.861	30.1003	OK	19.1736	15.4381	22.9092	OK	46.0224	37.7143	54.3304	OK	26.344	21.1826	31.5054	OK	33.1492	25.9445	40.354	OK	300.937	244.14	357.735	OK	1113.03	871.379	1354.67	OK	18.6247	13.8552	23.3942	OK	20.3649	16.2892	24.4405	OK
XLOC_000311	XM_004288724.2, XM_004287211.2, XM_011459342.1, XM_004287208.2, XM_004287210.2, XM_011459354.1, XR_903880.1, XM_011459361.1	gene30773	LOC101311323	TSS478,TSS479,TSS480,TSS481,TSS482,TSS483,TSS484,TSS485,TSS486,TSS487,TSS488,TSS489,TSS490,TSS491	Fvb1:1130655-1166492	Fvb1	1130655	1166492	8.72066	1.8186	15.6227	OK	7.52114	3.07036	11.9719	OK	10.1764	0.175697	20.1771	OK	8.22751	0	17.9612	OK	81.5328	54.3244	108.741	OK	55.5949	31.0272	80.1625	OK	57.4503	32.7897	82.1109	OK	34.0241	15.9363	52.1118	OK	98.6218	76.7636	120.48	OK	38.1914	23.9538	52.429	OK
XLOC_000312	XM_004287213.2, XM_011459370.1	gene30770	LOC101304122	TSS492,TSS493,TSS494	Fvb1:1168128-1176301	Fvb1	1168128	1176301	6.26107	4.87499	7.64716	OK	8.166	5.88273	10.4493	OK	12.9584	9.52154	16.3952	OK	10.221	7.67085	12.7712	OK	4.27183	3.16081	5.38284	OK	5.64539	4.47934	6.81144	OK	5.44013	4.2573	6.62296	OK	5.13799	3.98752	6.28846	OK	5.30607	3.81396	6.79819	OK	5.81148	3.99698	7.62599	OK
XLOC_000313	XM_004287214.2	gene30765	LOC101304410	TSS495,TSS496,TSS497	Fvb1:1182097-1185920	Fvb1	1182097	1185920	2.97695	2.19874	3.75516	OK	1.85341	1.25837	2.44845	OK	3.35006	2.51486	4.18526	OK	2.60032	1.88344	3.31721	OK	1.12867	0.672708	1.58462	OK	1.53455	1.01122	2.05788	OK	1.0592	0.615974	1.50242	OK	0.799427	0.415255	1.1836	OK	2.58985	1.86983	3.30987	OK	17.044	14.1654	19.9226	OK
XLOC_000314	XM_004287215.2	gene30763	LOC101304698	TSS498,TSS499	Fvb1:1190221-1202746	Fvb1	1190221	1202746	9.25081	7.35144	11.1502	OK	7.85653	6.24666	9.46641	OK	5.68161	4.41492	6.94831	OK	3.56015	2.63514	4.48516	OK	8.21315	6.58269	9.84361	OK	11.8711	9.66427	14.078	OK	10.8286	8.76281	12.8944	OK	9.28846	7.52037	11.0565	OK	9.77432	7.74438	11.8042	OK	9.05648	7.22617	10.8868	OK
XLOC_000315	XM_004288728.2	gene30759	LOC101312486	TSS500	Fvb1:1206413-1208867	Fvb1	1206413	1208867	0	0	0	OK	0	0	0	OK	0	0	0	OK	0	0	0	OK	0	0	0	OK	0	0	0	OK	0	0	0	OK	0	0	0	OK	0	0	0	OK	0	0	0	OK
XLOC_000316	XM_004287216.2	gene30759	LOC101304996	TSS501	Fvb1:1208926-1213250	Fvb1	1208926	1213250	0	0	0	OK	0	0	0	OK	0	0	0	OK	0	0	0	OK	0	0	0	OK	0	0	0	OK	0	0	0	OK	0	0	0	OK	0	0	0	OK	0	0	0	OK
XLOC_000317	XM_004287217.2, XM_011459395.1	gene30628	LOC101305293	TSS502,TSS503	Fvb1:1263925-1266334	Fvb1	1263925	1266334	0	0	0	OK	0	0	0	OK	0	0	0	OK	0	0	0	OK	0.0115022	0	0.13367	OK	0	0	0	OK	0	0	0	OK	0	0	0	OK	0.0242526	0	0.147252	OK	0.0147882	0	0.137343	OK
XLOC_000318	XR_903886.1, XR_903899.1		LOC105349535	TSS504,TSS505	Fvb1:1269726-1271204	Fvb1	1269726	1271204	0	0	0	OK	0	0	0	OK	0	0	0	OK	0	0	0	OK	0	0	0	OK	0	0	0	OK	0	0	0	OK	0	0	0	OK	0	0	0	OK	0	0	0	OK
XLOC_000319	XM_011459419.1	gene31132	LOC105349545	TSS506,TSS507	Fvb1:1310154-1313583	Fvb1	1310154	1313583	0.00521617	0	0.19169	OK	0	0	0	OK	0.0206855	0	0.211559	OK	0	0	0	OK	0	0	0	OK	0	0	0	OK	0	0	0	OK	0	0	0	OK	0.00406181	0	0.190455	OK	0	0	0	OK
XLOC_000320	XM_011459429.1, XM_011459432.1		LOC105349548	TSS508	Fvb1:1318394-1320210	Fvb1	1318394	1320210	0	0	0	OK	0	0	0	OK	0	0	0	OK	0	0	0	OK	0	0	0	OK	0	0	0	OK	0	0	0	OK	0	0	0	OK	0	0	0	OK	0	0	0	OK
XLOC_000321	XR_903917.1, XM_011459438.1	gene31131	LOC105349551	TSS509,TSS510,TSS511,TSS512,TSS513	Fvb1:1323192-1334937	Fvb1	1323192	1334937	6.72918	4.22223	9.23614	OK	10.2146	7.19749	13.2317	OK	22.7598	11.1596	34.3599	OK	21.8387	10.9487	32.7288	OK	14.2674	11.7815	16.7533	OK	14.6273	11.2582	17.9964	OK	20.8868	15.7869	25.9867	OK	18.4289	14.8418	22.0159	OK	7.95281	4.0879	11.8177	OK	21.6758	17.0119	26.3396	OK
XLOC_000322	XM_011459441.1, XM_004287219.2	gene31129	LOC101306162	TSS514,TSS515	Fvb1:1336356-1346797	Fvb1	1336356	1346797	55.7329	45.6848	65.7809	OK	120.616	98.4635	142.768	OK	110.683	85.1756	136.19	OK	85.4944	65.2214	105.767	OK	130.271	106.631	153.911	OK	187.189	153.971	220.408	OK	271.339	222.775	319.904	OK	367.239	302.764	431.713	OK	43.3629	34.5676	52.1581	OK	53.6665	43.8133	63.5197	OK
XLOC_000323	XM_011472102.1	gene34414	LOC105353190	TSS516	Fvb1:1354832-1356158	Fvb1	1354832	1356158	0	0	0	OK	0	0	0	OK	0	0	0	OK	0	0	0	OK	0	0	0	OK	0	0	0	OK	0	0	0	OK	0	0	0	OK	0	0	0	OK	0	0	0	OK
XLOC_000324	XM_004287221.2, XM_004287222.2	gene31126	LOC101306747	TSS517,TSS518	Fvb1:1358961-1367071	Fvb1	1358961	1367071	3.65775	2.6013	4.7142	OK	1.83924	1.00917	2.66931	OK	2.84636	1.89861	3.79411	OK	4.26537	3.02243	5.5083	OK	3.95911	2.72358	5.19464	OK	4.31323	2.82411	5.80235	OK	5.24064	3.63216	6.84912	OK	6.31395	4.54088	8.08703	OK	1.68372	1.12376	2.24368	OK	2.74988	1.54735	3.95241	OK
XLOC_000325	-			TSS519,TSS520,TSS521	Fvb1:1368147-1371196	Fvb1	1368147	1371196	0.510029	0.161241	0.858818	OK	1.57229	0.929382	2.21519	OK	0.66458	0.219416	1.10974	OK	1.16168	0.592308	1.73105	OK	0.424713	0.109547	0.739878	OK	0.639636	0.279068	1.0002	OK	0.472912	0.163968	0.781856	OK	0.922384	0.469673	1.3751	OK	0.473997	0.137828	0.810166	OK	0.78342	0.350232	1.21661	OK
XLOC_000326	XR_903925.1	gene31123	LOC105349560	TSS522	Fvb1:1372212-1375037	Fvb1	1372212	1375037	0.0567091	0	0.145034	OK	0.168008	0.00969561	0.326321	OK	0.0794789	0	0.174561	OK	0.0773918	0	0.203309	OK	0.0311069	0	0.1098	OK	0.125207	0	0.272477	OK	0.202322	0.00814186	0.396502	OK	0.347034	0.0982498	0.595818	OK	0.259371	0.0409253	0.477817	OK	0.0442994	0	0.139722	OK
XLOC_000327	XM_004287224.2	gene31122	LOC101307526	TSS523,TSS524	Fvb1:1378297-1385175	Fvb1	1378297	1385175	28.325	23.8174	32.8326	OK	17.9888	15.1287	20.8489	OK	25.8069	21.7025	29.9113	OK	40.9531	34.5092	47.397	OK	43.0088	36.2333	49.7842	OK	67.3717	56.3807	78.3627	OK	108.93	91.1665	126.693	OK	109.83	91.9286	127.731	OK	17.2111	14.4582	19.964	OK	30.9863	26.035	35.9377	OK
XLOC_000328	XM_004287225.2, XM_004287226.2	gene31121	LOC101307823	TSS525,TSS526	Fvb1:1385716-1389015	Fvb1	1385716	1389015	26.2496	21.909	30.5901	OK	54.4486	45.6789	63.2183	OK	62.412	52.3715	72.4525	OK	23.9015	19.901	27.902	OK	5.73181	4.47398	6.98964	OK	3.35639	2.44187	4.27091	OK	4.83153	3.72073	5.94234	OK	12.7808	10.5227	15.0388	OK	29.2831	24.4278	34.1384	OK	2.42234	1.67117	3.17351	OK
XLOC_000329	XM_004288732.2, XM_011459487.1	gene31120	LOC101314221	TSS527,TSS528	Fvb1:1389176-1395634	Fvb1	1389176	1395634	0.21915	0	0.466999	OK	0.0823076	0	0.26135	OK	0.870438	0.403317	1.33756	OK	0.0631916	0	0.234157	OK	0.00691848	0	0.137928	OK	0.0118794	0	0.141679	OK	0	0	0	OK	0	0	0	OK	0.588868	0.212155	0.96558	OK	0.128395	0	0.340449	OK
XLOC_000330	XR_903951.1, XM_004287227.2	gene31119	LOC101308314	TSS529,TSS530	Fvb1:1395831-1399566	Fvb1	1395831	1399566	26.8956	22.5709	31.2202	OK	0.280396	0.0609023	0.499889	OK	0.423885	0.132184	0.715587	OK	0.200568	0	0.437428	OK	0.151662	0	0.311167	OK	0.0198356	0	0.11708	OK	0.0140905	0	0.0985842	OK	0.00558266	0	0.0876052	OK	0.00546772	0	0.0880512	OK	0.00628672	0	0.0885453	OK
XLOC_000331	XM_004287228.2	gene31117	LOC101308606	TSS531,TSS532,TSS533,TSS534,TSS535	Fvb1:1402835-1409769	Fvb1	1402835	1409769	7.6121	6.1444	9.07981	OK	15.8689	12.756	18.9818	OK	16.1692	12.8738	19.4646	OK	17.5778	14.4881	20.6675	OK	4.71419	3.64127	5.78712	OK	7.6105	6.16924	9.05176	OK	8.60119	7.00427	10.1981	OK	13.3752	11.0462	15.7042	OK	6.60691	5.25372	7.9601	OK	13.6566	11.2614	16.0518	OK
XLOC_000332	XM_004287229.2, XM_004287230.2	gene31116	LOC101309188	TSS536,TSS537,TSS538,TSS539	Fvb1:1411682-1420153	Fvb1	1411682	1420153	16.8902	14.1637	19.6167	OK	12.9121	10.7664	15.0578	OK	13.3928	11.1938	15.5919	OK	17.8878	14.9705	20.8051	OK	14.4023	12.0188	16.7857	OK	19.368	16.171	22.565	OK	17.1444	14.3757	19.9132	OK	16.2936	13.6407	18.9466	OK	11.2271	9.31103	13.1431	OK	22.047	18.4693	25.6247	OK
XLOC_000333	XM_004287231.2	gene31112	LOC101309478	TSS540,TSS541,TSS542	Fvb1:1427308-1444568	Fvb1	1427308	1444568	28.0739	20.9062	35.2416	OK	42.7245	33.0859	52.3631	OK	2.95381	0	5.92793	OK	1.44257	0.240237	2.6449	OK	869.184	717.996	1020.37	OK	123.506	99.7286	147.283	OK	11.5301	6.71417	16.3461	OK	2.07168	0.0866741	4.05669	OK	1385.65	1135.12	1636.18	OK	130.111	105.188	155.034	OK
XLOC_000334	XM_004287234.2	gene31108	LOC101310347	TSS543,TSS544	Fvb1:1450729-1459459	Fvb1	1450729	1459459	13.2594	10.3247	16.194	OK	34.1209	27.1388	41.103	OK	34.7891	26.1853	43.3928	OK	17.7063	13.0918	22.3208	OK	151.734	125.015	178.452	OK	17.7996	13.9784	21.6208	OK	4.37874	2.39776	6.35971	OK	10.0353	7.74713	12.3235	OK	1.84081	0.769834	2.9118	OK	108.518	88.9786	128.058	OK
XLOC_000335	XM_004288735.2		LOC101315384	TSS545,TSS546,TSS547	Fvb1:1463928-1473089	Fvb1	1463928	1473089	2.50881	1.30167	3.71595	OK	0.713996	0	1.76858	OK	0.44916	0	1.26349	OK	0.225045	0	0.651652	OK	0.723606	0.0956047	1.35161	OK	0.823605	0.14258	1.50463	OK	0.28797	0	0.835584	OK	0.210517	0	0.69151	OK	1.36817	0.505297	2.23105	OK	1.26474	0.336463	2.19303	OK
XLOC_000336	XM_011459554.1, XM_011459556.1	gene31105	LOC101290901	TSS548,TSS549	Fvb1:1475768-1483604	Fvb1	1475768	1483604	0.112754	0	0.397486	OK	0.288692	0	0.784623	OK	0.260342	0	0.739669	OK	0.0874755	0	0.349612	OK	0.0890341	0	0.353033	OK	0.0890661	0	0.313269	OK	0	0	0	OK	0.0772483	0	0.322196	OK	0.914314	0.273424	1.5552	OK	1.11586	0.371158	1.86055	OK
XLOC_000337	XM_004287236.2	gene31103	LOC101311216	TSS550,TSS551,TSS552	Fvb1:1485566-1490341	Fvb1	1485566	1490341	15.993	11.6068	20.3791	OK	34.431	27.9828	40.8793	OK	43.1599	35.2985	51.0213	OK	42.7558	35.5015	50.0101	OK	16.2961	11.0323	21.5599	OK	16.1699	11.0361	21.3037	OK	19.5126	12.9667	26.0586	OK	20.1009	14.7369	25.465	OK	12.902	9.45975	16.3442	OK	25.9397	18.7565	33.123	OK
XLOC_000338	XR_904001.1		LOC105349593	TSS553	Fvb1:1497576-1503588	Fvb1	1497576	1503588	0.0227897	0	0.0895945	OK	0.044633	0	0.135622	OK	0.0350351	0	0.0769982	OK	0.0333154	0	0.0993597	OK	0.45176	0.175999	0.727522	OK	0.833421	0.439256	1.22759	OK	0.327916	0.107509	0.548323	OK	0.192125	0.0340657	0.350184	OK	1.18587	0.691699	1.68004	OK	1.06286	0.615532	1.51018	OK
XLOC_000339	XM_004287238.2	gene31099	LOC101311790	TSS554,TSS555	Fvb1:1512764-1521535	Fvb1	1512764	1521535	38.5062	32.1992	44.8132	OK	49.9939	41.9829	58.005	OK	43.3642	36.3484	50.3801	OK	37.8269	31.6959	43.9579	OK	43.3212	36.298	50.3444	OK	43.1157	36.1686	50.0628	OK	50.7491	42.62	58.8782	OK	59.1015	49.7063	68.4968	OK	30.82	25.7085	35.9316	OK	40.6146	33.996	47.2331	OK
XLOC_000340	XM_011459601.1, XM_011459608.1, XM_011459611.1	gene31097	LOC105349597	TSS556,TSS557,TSS558,TSS559,TSS560,TSS561	Fvb1:1529566-1542924	Fvb1	1529566	1542924	0.82869	0.315887	1.34149	OK	1.33621	0.484003	2.18842	OK	3.23352	2.35085	4.11619	OK	5.53791	4.27099	6.80484	OK	1.59028	0.63571	2.54485	OK	1.88268	0.777252	2.98811	OK	3.6051	2.46057	4.74964	OK	4.54818	2.8271	6.26926	OK	4.89703	3.66314	6.13091	OK	0.74901	0.14699	1.35103	OK
XLOC_000341	XP_004288786.1		LOC101291762	TSS562	Fvb1:1529566-1542924	Fvb1	1529566	1542924	0.625929	0	2.13598	OK	0	0	0	OK	0	0	0	OK	0.257011	0	0.870969	OK	0	0	0	OK	0	0	0	OK	0.788556	0	2.46611	OK	9.19764	0.0184725	18.3768	OK	0.132908	0	0.615593	OK	0	0	0	OK
XLOC_000342	XM_004287239.2, XM_011459624.1	gene31093	LOC101312082	TSS563,TSS564	Fvb1:1548351-1557107	Fvb1	1548351	1557107	27.6003	23.1668	32.0339	OK	25.0574	21.0279	29.0868	OK	47.9405	40.4262	55.4548	OK	67.2274	56.2606	78.1943	OK	10.6762	8.869	12.4833	OK	31.8979	26.8224	36.9734	OK	50.6043	42.394	58.8146	OK	106.983	89.5786	124.387	OK	17.6092	14.82	20.3984	OK	23.5805	19.8121	27.349	OK
XLOC_000343	XM_004287240.2	gene31088	LOC101312375	TSS565,TSS566,TSS567,TSS568	Fvb1:1571044-1578603	Fvb1	1571044	1578603	11.0885	8.99592	13.1811	OK	24.2337	20.1323	28.3351	OK	21.2684	17.5152	25.0216	OK	24.1062	19.9279	28.2845	OK	8.01433	6.42796	9.6007	OK	7.08773	5.62973	8.54573	OK	8.83629	7.11486	10.5577	OK	13.4404	11.0678	15.8131	OK	6.85001	5.4161	8.28391	OK	8.74577	6.972	10.5196	OK
XLOC_000344	XM_011459631.1	gene31089	LOC105349603	TSS569	Fvb1:1571044-1578603	Fvb1	1571044	1578603	0.087586	0	0.352674	OK	0	0	0	OK	0.165786	0	0.592976	OK	0.0581752	0	0.284351	OK	0.28995	0	0.829693	OK	0.0274281	0	0.15707	OK	0	0	0	OK	0.0341393	0	0.188139	OK	0	0	0	OK	0.0183936	0	0.12629	OK
XLOC_000345	XM_011459635.1	gene31086	LOC101312664	TSS570,TSS571	Fvb1:1578823-1582958	Fvb1	1578823	1582958	0.878184	0.459095	1.29727	OK	0.163544	0	0.354657	OK	0.288577	0.0211606	0.555994	OK	0.421285	0.14623	0.696339	OK	0.519691	0.196904	0.842477	OK	0.491082	0.174599	0.807566	OK	0.493909	0.16909	0.818728	OK	0.688864	0.32204	1.05569	OK	1.0244	0.574913	1.47389	OK	1.32443	0.80694	1.84193	OK
XLOC_000346	XR_904055.1		LOC105349618	TSS572	Fvb1:1615432-1616423	Fvb1	1615432	1616423	0	0	0	OK	0	0	0	OK	0	0	0	OK	0	0	0	OK	0	0	0	OK	0	0	0	OK	0	0	0	OK	0	0	0	OK	0	0	0	OK	0	0	0	OK
XLOC_000347	XM_004288742.2	gene31079	LOC101293823	TSS573,TSS574	Fvb1:1619014-1621933	Fvb1	1619014	1621933	4.12626	3.10387	5.14865	OK	0.491208	0.15504	0.827376	OK	1.37387	0.814337	1.93341	OK	3.00162	2.14042	3.86281	OK	4.24771	3.22579	5.26963	OK	3.48247	2.55766	4.40728	OK	3.15698	2.28907	4.02489	OK	1.96404	1.30893	2.61915	OK	2.55769	1.79159	3.32379	OK	1.57312	0.994875	2.15137	OK
XLOC_000348	XM_004288745.1	gene31074	LOC101294701	TSS575	Fvb1:1642791-1643282	Fvb1	1642791	1643282	0	0	0	OK	0	0	0	OK	0	0	0	OK	0	0	0	OK	0	0	0	OK	0	0	0	OK	0	0	0	OK	0	0	0	OK	0	0	0	OK	0	0	0	OK
XLOC_000349	XM_004288746.2	gene31073	LOC101294985	TSS576	Fvb1:1644338-1645137	Fvb1	1644338	1645137	0	0	0	OK	0	0	0	OK	0	0	0	OK	0	0	0	OK	0	0	0	OK	0	0	0	OK	0	0	0	OK	0	0	0	OK	0	0	0	OK	0	0	0	OK
XLOC_000350	XM_004288747.2	gene31068	LOC101295274	TSS577	Fvb1:1662051-1663705	Fvb1	1662051	1663705	0	0	0	OK	0	0	0	OK	0	0	0	OK	0	0	0	OK	0	0	0	OK	0	0	0	OK	0	0	0	OK	0	0	0	OK	0	0	0	OK	0	0	0	OK
XLOC_000351	XM_004287250.2	gene31061	LOC101290691	TSS578,TSS579	Fvb1:1679485-1685543	Fvb1	1679485	1685543	11.5418	9.18033	13.9032	OK	2.29851	1.06002	3.53699	OK	1.85991	0.763755	2.95606	OK	0.760734	0	1.52909	OK	22.8689	18.7463	26.9915	OK	10.1657	7.94274	12.3887	OK	4.77056	3.39477	6.14635	OK	1.30611	0.607442	2.00478	OK	77.1268	64.4167	89.8369	OK	1.73847	0.866078	2.61086	OK
XLOC_000352	XM_004287253.2, XM_011459746.1	gene31056	LOC101291455	TSS580,TSS581	Fvb1:1699666-1703805	Fvb1	1699666	1703805	16.7084	13.2452	20.1716	OK	40.6847	33.0786	48.2909	OK	46.4487	36.6566	56.2408	OK	52.2052	42.5247	61.8856	OK	1.50184	0.732726	2.27095	OK	0.408163	0	0.907445	OK	0.272246	0	0.671778	OK	0.218339	0	0.620272	OK	79.8084	66.3416	93.2752	OK	0.32132	0	0.858715	OK
XLOC_000353	XM_004288752.2	gene31054	LOC101296713	TSS582,TSS583	Fvb1:1718381-1720677	Fvb1	1718381	1720677	2.41538	1.58547	3.24529	OK	0.917139	0.210136	1.62414	OK	0.444493	0.100016	0.78897	OK	0.449182	0.0205334	0.877831	OK	5.23374	3.95574	6.51174	OK	2.88167	2.01907	3.74428	OK	6.85755	5.39379	8.32131	OK	1.82803	1.13015	2.5259	OK	0.760732	0.326262	1.1952	OK	0.40107	0.0650918	0.737048	OK
XLOC_000354	XM_004287256.2	gene31049	LOC101292335	TSS584,TSS585,TSS586	Fvb1:1731682-1738108	Fvb1	1731682	1738108	13.4903	11.1149	15.8656	OK	19.922	16.2421	23.602	OK	16.326	12.6244	20.0277	OK	18.6974	14.6849	22.7099	OK	57.9056	47.4369	68.3744	OK	52.7166	43.5155	61.9177	OK	34.4192	28.128	40.7105	OK	36.3363	30.1796	42.493	OK	16.057	12.9578	19.1562	OK	46.647	39.0513	54.2428	OK
XLOC_000355	XM_004287267.2	gene31042	LOC101295265	TSS587,TSS588	Fvb1:1767943-1777697	Fvb1	1767943	1777697	0.0724925	0	0.241159	OK	0.0216842	0	0.118804	OK	0.081548	0	0.264283	OK	0.0599561	0	0.284583	OK	0.0131089	0	0.0848281	OK	0.213122	0	0.576392	OK	1.78599	0.643205	2.92877	OK	6.28541	3.83841	8.73241	OK	0.0396782	0	0.180619	OK	2.54868	1.28195	3.81541	OK
XLOC_000356	XM_004287269.2	gene31039	LOC101295850	TSS589,TSS590	Fvb1:1780618-1784842	Fvb1	1780618	1784842	3.98303	2.75789	5.20817	OK	12.533	10.1012	14.9648	OK	18.671	15.4158	21.9262	OK	17.2767	14.1581	20.3954	OK	3.91983	2.72654	5.11312	OK	4.64398	3.31521	5.97274	OK	3.45353	2.34328	4.56377	OK	2.16389	1.28521	3.04257	OK	9.62182	7.57496	11.6687	OK	64.2288	54.0224	74.4352	OK
XLOC_000357	XM_004287270.2	gene31037	LOC101296138	TSS591,TSS592	Fvb1:1785054-1787415	Fvb1	1785054	1787415	0.200239	0	0.497999	OK	0.188254	0	0.457364	OK	0.53811	0	1.09078	OK	1.07407	0.43357	1.71458	OK	4.16273	2.84029	5.48516	OK	2.87298	1.79287	3.95308	OK	1.02083	0.403854	1.63781	OK	0.299893	0	0.650901	OK	0.154214	0	0.425566	OK	3.10071	1.97013	4.23128	OK
XLOC_000358	XM_004288755.2	gene34411	LOC101297586	TSS593	Fvb1:1787995-1790443	Fvb1	1787995	1790443	0	0	0	OK	0	0	0	OK	0	0	0	OK	0	0	0	OK	0	0	0	OK	0	0	0	OK	0	0	0	OK	0	0	0	OK	0	0	0	OK	0.00790263	0	0.0598129	OK
XLOC_000359	XM_004287271.2	gene31036	LOC101296421	TSS594,TSS595	Fvb1:1790525-1793657	Fvb1	1790525	1793657	18.95	15.7064	22.1935	OK	22.7149	18.8885	26.5413	OK	28.275	23.6948	32.8552	OK	25.2189	21.0719	29.3658	OK	13.0461	10.7464	15.3458	OK	21.7057	18.0034	25.4079	OK	30.1744	25.2004	35.1485	OK	34.4765	28.9238	40.0292	OK	15.0157	12.4123	17.619	OK	29.749	24.867	34.6311	OK
XLOC_000360	XM_004287273.2, XR_904093.1, XR_904094.1	gene31033	LOC101296996	TSS596,TSS597,TSS598	Fvb1:1795247-1812494	Fvb1	1795247	1812494	7.88775	5.42458	10.3509	OK	6.1159	3.28831	8.94348	OK	6.57117	3.43139	9.71096	OK	5.58126	3.41509	7.74744	OK	8.95959	5.6025	12.3167	OK	12.6007	6.1815	19.0198	OK	11.66	3.95407	19.3659	OK	4.92543	0.697554	9.15331	OK	16.241	9.74732	22.7346	OK	4.43362	2.91344	5.95381	OK
XLOC_000361	XM_004287274.2, XM_011459835.1, XM_004287276.2, XM_011459839.1, XM_011459841.1, XM_011459844.1, XM_011459845.1, XM_011459847.1	gene31030	LOC101297284	TSS599,TSS600,TSS601,TSS602	Fvb1:1795247-1812494	Fvb1	1795247	1812494	0.354883	0	1.02072	OK	0.143725	0	0.813748	OK	0.92944	0	2.74327	OK	0.972564	0	2.55055	OK	0.0348269	0	0.362339	OK	34.5893	21.66	47.5187	OK	107.148	78.5941	135.702	OK	115.126	89.9359	140.315	OK	0.0213768	0	0.378885	OK	0	0	0	OK
XLOC_000362	XM_004287279.2	gene31027	LOC101298927	TSS603,TSS604	Fvb1:1832058-1838125	Fvb1	1832058	1838125	3.72964	2.12647	5.33281	OK	0.326777	0	0.757699	OK	1.26633	0	2.55006	OK	0.685802	0	1.60951	OK	5.70604	3.82825	7.58383	OK	4.92264	3.29769	6.54759	OK	4.47019	3.04831	5.89206	OK	1.99653	1.04428	2.94878	OK	7.23131	4.97333	9.48929	OK	9.03586	6.25469	11.817	OK
XLOC_000363	XM_004288757.1	gene31026	LOC101298462	TSS605,TSS606	Fvb1:1839641-1845738	Fvb1	1839641	1845738	0.848904	0.287268	1.41054	OK	0.308945	0	0.618402	OK	0.526805	0.151009	0.902602	OK	0.539555	0	1.10446	OK	0.922744	0	2.31988	OK	0.901007	0	2.29842	OK	1.17916	0	2.86275	OK	1.06439	0.137839	1.99094	OK	0.735315	0	1.48139	OK	0.921441	0	1.88636	OK
XLOC_000364	XM_004287280.2	gene31025	LOC101299223	TSS607	Fvb1:1839641-1845738	Fvb1	1839641	1845738	9.41517	5.19035	13.64	OK	1.43764	0	3.80572	OK	2.67655	0	5.42359	OK	2.12542	0.264031	3.9868	OK	57.5156	35.5713	79.4599	OK	73.1975	45.5341	100.861	OK	64.7126	41.0633	88.362	OK	23.9573	14.2307	33.6839	OK	19.4008	10.6743	28.1273	OK	17.3414	9.75927	24.9234	OK
XLOC_000365	XM_004287281.2	gene31024	LOC101299513	TSS608,TSS609	Fvb1:1846476-1849030	Fvb1	1846476	1849030	94.58	79.7115	109.449	OK	12.3986	10.1248	14.6725	OK	12.8013	10.5573	15.0453	OK	12.9761	10.7164	15.2358	OK	100.667	84.703	116.63	OK	86.8571	73.1907	100.524	OK	128.617	107.539	149.695	OK	78.6313	66.2223	91.0403	OK	47.9254	40.2034	55.6473	OK	90.5163	76.2727	104.76	OK
XLOC_000366	XM_011459870.1	gene31023	LOC101298748	TSS610	Fvb1:1849330-1852955	Fvb1	1849330	1852955	0.113741	0	0.376789	OK	0	0	0	OK	5.12864e-05	0	0.101707	OK	0.0465924	0	0.187439	OK	0.439406	0	1.20834	OK	0.291415	0	0.685981	OK	0.241759	0	0.598649	OK	0.0476233	0	0.223595	OK	0.591494	0	1.28415	OK	3.11881	1.68061	4.55702	OK
XLOC_000367	XR_904103.1, XR_904114.1	gene31019	LOC101300844	TSS611,TSS612,TSS613,TSS614,TSS615	Fvb1:1854935-1878151	Fvb1	1854935	1878151	38.3293	30.633	46.0256	OK	17.3784	12.3232	22.4337	OK	25.8297	18.8306	32.8289	OK	25.5053	18.3322	32.6783	OK	69.6217	55.9169	83.3265	OK	46.4024	35.9745	56.8303	OK	47.2441	35.7769	58.7112	OK	37.3455	28.3744	46.3166	OK	23.5647	18.4979	28.6315	OK	54.0458	42.8805	65.2111	OK
XLOC_000368	XM_004287289.2	gene31018	LOC101301519	TSS616	Fvb1:1879588-1885579	Fvb1	1879588	1885579	0.0342643	0	0.165725	OK	0	0	0	OK	0.0251197	0	0.192638	OK	0	0	0	OK	9.79356	7.84786	11.7393	OK	11.0469	8.84328	13.2506	OK	2.13067	1.23935	3.022	OK	0.115307	0	0.300113	OK	16.3757	13.409	19.3425	OK	30.0357	24.9011	35.1703	OK
XLOC_000369	XM_004288760.2	gene31017	LOC101299329	TSS617,TSS618	Fvb1:1879588-1885579	Fvb1	1879588	1885579	0.387018	0.153598	0.620438	OK	0.243893	0.0497305	0.438055	OK	0.110299	0	0.254812	OK	0.301688	0.0906655	0.51271	OK	0.261356	0	0.547292	OK	0.411888	0.0949053	0.72887	OK	0.546197	0.245013	0.847381	OK	0.431924	0.199902	0.663945	OK	0.487393	0.121386	0.8534	OK	0.295578	0	0.639155	OK
XLOC_000370	XM_004287291.2	gene31015	LOC101302099	TSS619,TSS620	Fvb1:1890380-1910230	Fvb1	1890380	1910230	22.1706	9.14254	35.1987	OK	26.6691	12.7652	40.573	OK	9.62929	2.15422	17.1044	OK	7.8645	0.61533	15.1137	OK	43.9555	26.1782	61.7329	OK	42.1783	26.3084	58.0482	OK	47.2978	26.8517	67.7438	OK	35.5592	17.7965	53.322	OK	19.3913	10.4065	28.376	OK	12.5523	4.60993	20.4948	OK
XLOC_000371	XM_004287291.2	gene31015	LOC101302099	TSS621	Fvb1:1890380-1910230	Fvb1	1890380	1910230	0	0	0	OK	0	0	0	OK	0	0	0	OK	0	0	0	OK	0	0	0	OK	0	0	0	OK	0	0	0	OK	0	0	0	OK	0	0	0	OK	0.0378588	0	0.559608	OK
XLOC_000372	XM_004287294.2, XM_004288762.2	gene31011	LOC101302862	TSS622,TSS623,TSS624,TSS625	Fvb1:1890380-1910230	Fvb1	1890380	1910230	12.927	9.88886	15.9651	OK	7.42843	5.63005	9.22682	OK	9.51977	6.92828	12.1112	OK	15.6366	11.8066	19.4666	OK	14.3884	10.4292	18.3475	OK	15.6186	12.0744	19.1629	OK	22.718	17.7654	27.6707	OK	26.2791	21.092	31.4663	OK	8.36046	6.46938	10.2516	OK	11.6029	9.06123	14.1445	OK
XLOC_000373	XM_004287295.2	gene31007	LOC101303152	TSS626,TSS627	Fvb1:1915449-1922800	Fvb1	1915449	1922800	4.97958	3.78315	6.17601	OK	2.60115	1.82315	3.37916	OK	6.44503	4.71209	8.17798	OK	13.4772	10.9975	15.9569	OK	2.68948	1.93124	3.44772	OK	2.81098	1.95266	3.66931	OK	4.94041	3.76996	6.11086	OK	12.3591	10.0025	14.7156	OK	6.06237	4.65239	7.47235	OK	16.2292	13.0433	19.4151	OK
XLOC_000374	XM_004287297.2, XM_004287299.2	gene31004	LOC101304028	TSS628,TSS629,TSS630,TSS631	Fvb1:1925067-1930728	Fvb1	1925067	1930728	10.359	8.12699	12.591	OK	178.439	150.077	206.8	OK	563.833	471.415	656.25	OK	554.622	463.406	645.838	OK	8.25657	6.48293	10.0302	OK	8.17969	6.43041	9.92897	OK	8.24457	6.51193	9.97722	OK	4.77775	3.53815	6.01736	OK	6.26972	4.77466	7.76478	OK	29.86	24.5935	35.1266	OK
XLOC_000375	XM_004288764.2	gene31003	LOC101300482	TSS632,TSS633	Fvb1:1933187-1935596	Fvb1	1933187	1935596	4.62801	3.0421	6.21392	OK	0.0545997	0	0.270144	OK	0.208041	0	0.571441	OK	0.0394514	0	0.319182	OK	3.31035	1.96431	4.6564	OK	1.08874	0.352341	1.82513	OK	0.480438	0	0.987534	OK	0.0578713	0	0.316409	OK	0.290112	0	0.687078	OK	1.80154	0.823082	2.78	OK
XLOC_000376	XM_011459969.1	gene31001	LOC101301046	TSS634	Fvb1:1937815-1946916	Fvb1	1937815	1946916	0.101344	0	0.630059	OK	0	0	0	OK	0	0	0	OK	0	0	0	OK	0.0967963	0	0.764896	OK	0	0	0	OK	0	0	0	OK	0	0	0	OK	0.012718	0	0.18655	OK	0.0106869	0	0.214248	OK
XLOC_000377	XM_004287302.2	gene31000	LOC101305100	TSS635,TSS636	Fvb1:1949309-1957158	Fvb1	1949309	1957158	3.62703	2.37348	4.88057	OK	6.65469	4.52183	8.78755	OK	9.94335	7.36925	12.5175	OK	10.3222	7.55559	13.0889	OK	6.58864	4.82996	8.34731	OK	8.78641	6.35453	11.2183	OK	12.0539	8.78618	15.3217	OK	9.67384	7.01539	12.3323	OK	6.68221	5.01635	8.34807	OK	10.8044	8.14813	13.4607	OK
XLOC_000378	XR_904157.1, XR_904158.1, XR_904160.1		LOC105349683	TSS637,TSS638,TSS639	Fvb1:1958434-1963868	Fvb1	1958434	1963868	0.965472	0.317356	1.61359	OK	8.20787	6.05993	10.3558	OK	5.02256	1.83599	8.20914	OK	3.72662	2.16937	5.28386	OK	0.226011	0	0.675484	OK	0.504285	0	1.08718	OK	1.34845	0	2.89328	OK	2.4562	0.390861	4.52155	OK	0.303982	0	0.797638	OK	1.87886	1.07712	2.68061	OK
XLOC_000379	XM_004287307.2	gene30993	LOC101306749	TSS640,TSS641	Fvb1:1970501-1973036	Fvb1	1970501	1973036	0	0	0	OK	0	0	0	OK	0	0	0	OK	0	0	0	OK	1.34424	0.332178	2.3563	OK	3.42322	1.76276	5.08369	OK	5.53723	3.42698	7.64749	OK	2.04691	0.789481	3.30434	OK	0.681338	0	1.3948	OK	1.98655	0.738974	3.23413	OK
XLOC_000380	XM_011460001.1	gene30988	LOC105349686	TSS642	Fvb1:1979792-1999798	Fvb1	1979792	1999798	0.0374893	0	0.217777	OK	0.255601	0	5.29545	OK	0.0462497	0	1.68085	OK	0.158868	0	1.89402	OK	0.0100786	0	0.0933234	OK	0.0547262	0	0.226696	OK	0.0117679	0	0.0949693	OK	0	0	0	OK	0.0438458	0	0.184145	OK	0.0383796	0	0.165867	OK
XLOC_000381	XM_004287311.2	gene30983	LOC101308207	TSS643,TSS644	Fvb1:2010953-2012610	Fvb1	2010953	2012610	4.11179	2.68086	5.54272	OK	16.0095	12.7954	19.2235	OK	21.2743	17.1335	25.4151	OK	14.5134	11.3165	17.7103	OK	6.888	4.97474	8.80125	OK	3.46702	2.15074	4.7833	OK	2.99364	1.78707	4.20021	OK	2.09064	1.1057	3.07558	OK	12.8531	10.0195	15.6867	OK	3.155	1.89552	4.41449	OK
XLOC_000382	XM_004309295.2	gene06541	LOC101295189	TSS645	Fvb1:2015246-2016313	Fvb1	2015246	2016313	0	0	0	OK	0	0	0	OK	0	0	0	OK	0	0	0	OK	0	0	0	OK	0	0	0	OK	0	0	0	OK	0	0	0	OK	0	0	0	OK	0	0	0	OK
XLOC_000383	XM_004288769.2	gene30981	LOC101302206	TSS646	Fvb1:2017541-2022610	Fvb1	2017541	2022610	0.148884	0.0242603	0.273507	OK	0.0192863	0	0.0697896	OK	0.0971288	0	0.200199	OK	0.188027	0.0474671	0.328586	OK	0.0344702	0	0.10108	OK	0.0129477	0	0.0561692	OK	0.00404795	0	0.0457306	OK	0.0087016	0	0.0520083	OK	0.175787	0.0430907	0.308484	OK	0.0194077	0	0.071263	OK
XLOC_000384	XM_004287312.2, XM_004287313.2, XM_011460046.1	gene30979	LOC101308494	TSS647,TSS648,TSS649	Fvb1:2025513-2037719	Fvb1	2025513	2037719	41.2873	33.0582	49.5165	OK	99.2415	80.7163	117.767	OK	124.872	102.807	146.938	OK	82.8862	68.0978	97.6746	OK	58.5759	47.8125	69.3393	OK	56.6311	46.0958	67.1663	OK	56.1376	45.3495	66.9257	OK	41.2243	33.3546	49.0939	OK	27.8168	22.0772	33.5564	OK	137.442	112.899	161.985	OK
XLOC_000385	XM_004287317.2	gene30976	LOC101309863	TSS650,TSS651,TSS652	Fvb1:2040577-2044912	Fvb1	2040577	2044912	15.5681	12.8721	18.2642	OK	8.82814	7.11529	10.541	OK	6.64207	5.25785	8.0263	OK	12.228	10.0398	14.4161	OK	17.1696	14.2001	20.1392	OK	21.9214	18.1715	25.6713	OK	29.4905	24.6362	34.3449	OK	29.7865	24.8759	34.6971	OK	11.2556	9.17362	13.3376	OK	19.1636	15.8736	22.4537	OK
XLOC_000386	XM_004287318.2, XM_011460074.1, XM_011460078.1, XR_905197.1	gene30975	LOC105350664	TSS653,TSS654,TSS655,TSS656,TSS657	Fvb1:2047669-2054431	Fvb1	2047669	2054431	3.89658	3.05374	4.73942	OK	4.78937	3.80973	5.769	OK	6.06752	4.87378	7.26127	OK	4.84181	3.78287	5.90074	OK	2.02836	1.43979	2.61693	OK	2.96736	2.25441	3.68032	OK	4.37807	3.44883	5.30731	OK	4.12632	3.24197	5.01067	OK	2.85629	2.15334	3.55924	OK	6.11427	4.94669	7.28186	OK
XLOC_000387	XM_004287322.2	gene30972	LOC101311024	TSS658,TSS659	Fvb1:2075134-2079104	Fvb1	2075134	2079104	12.8095	8.22282	17.3963	OK	51.4066	35.1388	67.6743	OK	36.7348	27.0354	46.4343	OK	21.2315	13.6298	28.8331	OK	10.425	6.20139	14.6485	OK	8.22959	4.96967	11.4895	OK	9.58267	5.3618	13.8035	OK	18.92	12.8195	25.0205	OK	6.82442	3.93662	9.71223	OK	8.04362	3.59201	12.4952	OK
XLOC_000388	XM_004287323.2	gene30970	LOC101311506	TSS660,TSS661	Fvb1:2088803-2098607	Fvb1	2088803	2098607	2.07409	1.12253	3.02565	OK	9.54755	4.99849	14.0966	OK	10.4811	7.02507	13.9371	OK	8.21913	5.20097	11.2373	OK	3.07654	1.66691	4.48617	OK	2.60523	1.45293	3.75754	OK	1.66896	0.931392	2.40654	OK	1.00726	0.46893	1.54559	OK	2.43008	1.6045	3.25565	OK	1.60586	0.71056	2.50117	OK
XLOC_000389	XM_004287327.2	gene30966	LOC101312665	TSS662,TSS663	Fvb1:2105706-2109503	Fvb1	2105706	2109503	41.9978	35.358	48.6376	OK	40.4421	33.89	46.9942	OK	45.348	37.8985	52.7976	OK	58.1133	48.7825	67.4441	OK	53.957	45.2804	62.6336	OK	63.0696	53.012	73.1271	OK	68.7983	57.8666	79.7301	OK	85.2493	71.8011	98.6975	OK	30.731	25.7161	35.7458	OK	34.4146	28.8835	39.9457	OK
XLOC_000390	XM_004288770.2, XM_011460130.1, XM_011460133.1	gene30965	LOC101302497	TSS664,TSS665	Fvb1:2110391-2113782	Fvb1	2110391	2113782	0.633814	0.26864	0.998989	OK	0	0	0	OK	0	0	0	OK	0.0197478	0	0.140266	OK	3.95657	3.00249	4.91065	OK	0.0237844	0	0.159758	OK	0	0	0	OK	0.00631363	0	0.122567	OK	2.55616	1.82219	3.29014	OK	0.0202461	0	0.140031	OK
XLOC_000391	XM_004287329.2	gene30964	LOC101313243	TSS666,TSS667	Fvb1:2116451-2129531	Fvb1	2116451	2129531	62.6769	51.6702	73.6836	OK	87.7774	73.1306	102.424	OK	100.438	83.8196	117.056	OK	94.128	78.068	110.188	OK	89.507	69.2186	109.796	OK	60.6345	47.2455	74.0234	OK	98.4643	74.8615	122.067	OK	209.105	156.066	262.144	OK	51.5832	42.1781	60.9883	OK	50.764	41.5504	59.9777	OK
XLOC_000392	XM_004287331.2, XM_011460145.1	gene30961	LOC101313832	TSS668,TSS669	Fvb1:2116451-2129531	Fvb1	2116451	2129531	0.0375425	0	0.434245	OK	0.125485	0	0.798214	OK	0.0814656	0	0.578354	OK	0.154845	0	0.926584	OK	0.0426653	0	0.61636	OK	0	0	0	OK	0	0	0	OK	0.0176823	0	0.383651	OK	0.0941621	0	0.61733	OK	0	0	0	OK
XLOC_000393	XM_004287332.2	gene30958	LOC101314119	TSS670	Fvb1:2144424-2146453	Fvb1	2144424	2146453	22.4083	18.6497	26.1669	OK	12.526	10.3327	14.7193	OK	11.6266	9.58737	13.6658	OK	8.65467	7.06011	10.2492	OK	93.6817	78.9336	108.43	OK	44.7251	37.4874	51.9629	OK	32.9202	27.6114	38.2289	OK	9.5814	7.80135	11.3615	OK	55.9425	47.0086	64.8763	OK	51.3675	43.1022	59.6327	OK
XLOC_000394	XM_004288774.2, XM_011460160.1	gene30957	LOC101303649	TSS671,TSS672,TSS673	Fvb1:2148926-2156441	Fvb1	2148926	2156441	0.829468	0.10185	1.55709	OK	0.590884	0.154427	1.02734	OK	0.90274	0.214411	1.59107	OK	0.604925	0.213142	0.996708	OK	1.41098	0.575192	2.24677	OK	1.72491	0.848263	2.60157	OK	2.24226	1.20293	3.28159	OK	1.01575	0.296548	1.73495	OK	0.899989	0.362049	1.43793	OK	0.786363	0.256846	1.31588	OK
XLOC_000395	XM_004287333.2	gene30954	LOC101314689	TSS674,TSS675	Fvb1:2161079-2168131	Fvb1	2161079	2168131	4.18466	3.19452	5.17481	OK	4.5641	3.30122	5.82698	OK	4.46069	3.48059	5.44079	OK	5.81665	4.45069	7.18262	OK	4.25734	3.03414	5.48053	OK	5.43855	4.1717	6.70541	OK	7.04368	5.44044	8.64692	OK	9.00736	7.22952	10.7852	OK	3.11918	2.17343	4.06493	OK	4.22328	3.09233	5.35424	OK
XLOC_000396	XM_004288776.2	gene30952	LOC101304227	TSS676	Fvb1:2173608-2176651	Fvb1	2173608	2176651	0.138981	0.0086204	0.269341	OK	0.0724954	0	0.168807	OK	0.221206	0.0446129	0.397799	OK	0.0930105	0	0.19973	OK	0.0181567	0	0.0743499	OK	0.030658	0	0.0997185	OK	0.0236995	0	0.075815	OK	0.0369183	0	0.104584	OK	2.63502	1.96812	3.30192	OK	0.0467502	0	0.125477	OK
XLOC_000397	XM_004287335.2	gene30950	LOC101315268	TSS677,TSS678,TSS679,TSS680	Fvb1:2185764-2190999	Fvb1	2185764	2190999	15.8211	12.9642	18.678	OK	1.38121	0.758412	2.00401	OK	0.56934	0.181762	0.956917	OK	1.12595	0.594062	1.65783	OK	26.5377	22.0117	31.0638	OK	28.3542	23.5716	33.1369	OK	20.5092	16.9467	24.0717	OK	7.99304	6.32629	9.65979	OK	123.331	103.917	142.745	OK	8.03225	6.3806	9.68391	OK
XLOC_000398	XM_004287336.2, XM_011460197.1	gene30949	LOC101290798	TSS681,TSS682,TSS683	Fvb1:2191301-2198696	Fvb1	2191301	2198696	28.9831	24.2775	33.6887	OK	59.8041	50.3998	69.2083	OK	53.1162	44.6898	61.5426	OK	68.9021	57.7052	80.099	OK	21.3996	17.9057	24.8935	OK	23.2688	19.52	27.0177	OK	21.945	18.3677	25.5223	OK	30.7678	25.8381	35.6975	OK	21.5338	18.0848	24.9828	OK	27.6269	23.148	32.1059	OK
XLOC_000399	XM_011460202.1	gene30947	LOC101291082	TSS684,TSS685	Fvb1:2201827-2205158	Fvb1	2201827	2205158	58.027	48.8229	67.2311	OK	2.24167	1.33394	3.14939	OK	3.17275	2.38933	3.95617	OK	1.15218	0.693646	1.61071	OK	1.51723	0.991702	2.04276	OK	0.0824905	0	0.215191	OK	0.0673893	0	0.191869	OK	0.0831123	0	0.19439	OK	2.02686	1.41452	2.6392	OK	5.6328	4.4499	6.8157	OK
XLOC_000400	XM_004287339.2, XM_004287340.2	gene30943	LOC101291659	TSS686,TSS687,TSS688	Fvb1:2219955-2225606	Fvb1	2219955	2225606	6.85746	5.64035	8.07458	OK	4.8471	3.96199	5.73222	OK	5.64917	4.65306	6.64528	OK	7.98248	6.6059	9.35906	OK	11.0631	9.12245	13.0037	OK	9.61378	7.94421	11.2834	OK	12.2438	10.2116	14.276	OK	13.0666	10.8911	15.2422	OK	6.5657	5.40959	7.72181	OK	11.2595	9.31976	13.1993	OK
XLOC_000401	XM_011472189.1	gene30938	LOC101305112	TSS689	Fvb1:2257011-2258859	Fvb1	2257011	2258859	0	0	0	OK	0	0	0	OK	0	0	0	OK	0	0	0	OK	0	0	0	OK	0	0	0	OK	0	0	0	OK	0	0	0	OK	0	0	0	OK	0	0	0	OK
XLOC_000402	XM_011460244.1	gene30936	LOC101305409	TSS690	Fvb1:2264442-2266481	Fvb1	2264442	2266481	0	0	0	OK	0	0	0	OK	0	0	0	OK	0	0	0	OK	0	0	0	OK	0	0	0	OK	0	0	0	OK	0	0	0	OK	0	0	0	OK	0	0	0	OK
XLOC_000403	XM_011460246.1, XM_011460253.1	gene30934	LOC101305701	TSS691,TSS692	Fvb1:2268269-2274352	Fvb1	2268269	2274352	0	0	0	OK	0	0	0	OK	0	0	0	OK	0	0	0	OK	0	0	0	OK	0	0	0	OK	0	0	0	OK	0	0	0	OK	0	0	0	OK	0	0	0	OK
XLOC_000404	XM_004287345.2, XM_004287346.2, XM_011460279.1	gene30929	LOC101293710	TSS693,TSS694,TSS695	Fvb1:2299707-2307444	Fvb1	2299707	2307444	25.2228	20.3973	30.0483	OK	34.1465	27.7026	40.5904	OK	36.6473	29.6548	43.6399	OK	34.8504	28.5664	41.1345	OK	26.5714	21.3759	31.7668	OK	22.5607	17.7334	27.388	OK	20.5871	16.2061	24.9681	OK	33.4549	27.2659	39.6439	OK	17.9573	14.3965	21.5182	OK	23.6953	19.2595	28.1311	OK
XLOC_000405	XM_004287347.2, XM_011460285.1, XM_011460289.1, XM_011472195.1	gene30926	LOC101306569	TSS696,TSS697,TSS698,TSS699,TSS700,TSS701,TSS702	Fvb1:2309324-2325166	Fvb1	2309324	2325166	48.5529	40.3307	56.775	OK	55.8092	45.9413	65.6771	OK	92.488	75.9789	108.997	OK	100.137	82.5329	117.741	OK	62.7785	52.0164	73.5406	OK	106.28	87.8135	124.746	OK	242.064	199.57	284.558	OK	502.835	409.847	595.823	OK	50.9223	42.2833	59.5613	OK	76.4813	63.2095	89.7532	OK
XLOC_000406	XM_011460297.1, XM_004288785.2, XM_011460304.1, XM_004287348.2	gene30924	LOC101306862	TSS703,TSS704,TSS705,TSS706	Fvb1:2325821-2334420	Fvb1	2325821	2334420	8.26737	6.79736	9.73738	OK	8.68322	7.16145	10.205	OK	3.42824	2.70271	4.15376	OK	2.82687	2.14931	3.50443	OK	3.65027	2.86993	4.43061	OK	2.69334	2.03234	3.35435	OK	3.0858	2.37436	3.79724	OK	3.19672	2.47192	3.92152	OK	18.5156	15.3994	21.6318	OK	2.3924	1.8039	2.98091	OK
XLOC_000407	XM_011460310.1, XM_011460313.1	gene30920	LOC101295266	TSS707,TSS708,TSS709	Fvb1:2341344-2348668	Fvb1	2341344	2348668	0.581296	0.121251	1.04134	OK	0.760324	0	1.69553	OK	1.55574	0.0394247	3.07206	OK	1.09623	0	2.21537	OK	1.16494	0.262284	2.06759	OK	0.593082	0	1.19642	OK	0.284716	0	0.712228	OK	0.123411	0	0.357838	OK	5.80097	4.12404	7.47789	OK	1.97803	0.978234	2.97783	OK
XLOC_000408	XM_011460319.1	gene30919	LOC105349761	TSS710	Fvb1:2341344-2348668	Fvb1	2341344	2348668	0.233049	0	0.833037	OK	0.295991	0	1.14842	OK	1.63564	0	4.66888	OK	4.2893	0	9.20709	OK	0.452062	0	1.51134	OK	1.22995	0	3.26428	OK	1.01125	0	2.94235	OK	1.62897	0	3.37471	OK	0.0283123	0	0.262301	OK	0.277176	0	1.01959	OK
XLOC_000409	XM_011472205.1	gene30918	LOC105353226	TSS711	Fvb1:2348723-2349230	Fvb1	2348723	2349230	0	0	0	OK	0	0	0	OK	0	0	0	OK	0	0	0	OK	0	0	0	OK	0	0	0	OK	0	0	0	OK	0	0	0	OK	0	0	0	OK	0	0	0	OK
XLOC_000410	-			TSS712	Fvb1:2355747-2356595	Fvb1	2355747	2356595	7.13359	2.89749	11.3697	OK	10.445	3.79168	17.0982	OK	3.95469	1.38181	6.52756	OK	2.05585	0	5.12147	OK	9.3298	4.87327	13.7863	OK	10.9014	5.85965	15.9431	OK	9.18613	4.70443	13.6678	OK	7.00218	3.14887	10.8555	OK	5.05656	1.56386	8.54926	OK	4.46407	1.56285	7.36529	OK
XLOC_000411	XM_004287351.2	gene30910	LOC101295742	TSS713,TSS714	Fvb1:2368752-2373476	Fvb1	2368752	2373476	37.356	31.2251	43.4869	OK	68.1952	57.2204	79.1699	OK	56.2486	47.2358	65.2615	OK	45.9984	38.6217	53.3751	OK	31.783	26.4843	37.0816	OK	32.133	26.783	37.4829	OK	38.8335	32.4932	45.1738	OK	37.3504	31.2346	43.4662	OK	31.3968	26.1349	36.6586	OK	87.6213	73.7059	101.537	OK
XLOC_000412	XM_004287352.2	gene30909	LOC101296029	TSS715,TSS716	Fvb1:2376268-2381828	Fvb1	2376268	2381828	7.10008	5.51477	8.68538	OK	2.0757	1.27804	2.87335	OK	4.0851	3.09152	5.07867	OK	2.41735	1.68425	3.15046	OK	17.5231	14.1723	20.8738	OK	14.8485	11.8549	17.8422	OK	13.762	11.0568	16.4672	OK	5.94801	4.46276	7.43327	OK	12.1222	9.08017	15.1642	OK	2.49835	1.58963	3.40708	OK
XLOC_000413	XM_004288789.2	gene30907	LOC101308322	TSS717	Fvb1:2381995-2385410	Fvb1	2381995	2385410	1.05976	0.659333	1.46018	OK	0.476832	0.180523	0.773141	OK	0.453291	0.0741994	0.832383	OK	0.570587	0.267768	0.873407	OK	0.671071	0.356624	0.985517	OK	0.558266	0.271415	0.845116	OK	0.324077	0.0922019	0.555953	OK	0.708889	0.388119	1.02966	OK	2.03978	1.46418	2.61538	OK	0.820717	0.423917	1.21752	OK
XLOC_000414	XM_004288792.2	gene30901	LOC101309197	TSS718,TSS719	Fvb1:2397988-2399790	Fvb1	2397988	2399790	0.0128128	0	0.144942	OK	0	0	0	OK	0	0	0	OK	0	0	0	OK	0	0	0	OK	0	0	0	OK	0	0	0	OK	0	0	0	OK	0	0	0	OK	3.34388	2.24075	4.44702	OK
XLOC_000415	XM_004287385.2	gene30900	LOC101306080	TSS720,TSS721	Fvb1:2400576-2411172	Fvb1	2400576	2411172	7.29984	5.38656	9.21312	OK	6.95974	5.2431	8.67638	OK	4.29364	2.59343	5.99385	OK	7.86321	5.0828	10.6436	OK	7.48622	5.56851	9.40393	OK	7.58263	5.73536	9.4299	OK	8.66173	6.54396	10.7795	OK	8.21605	6.31699	10.1151	OK	8.93232	5.50502	12.3596	OK	3.09386	1.88121	4.30651	OK
XLOC_000416	XM_011472213.1	gene30896	LOC101309774	TSS722	Fvb1:2418677-2420645	Fvb1	2418677	2420645	0.00941875	0	0.0691034	OK	0	0	0	OK	0	0	0	OK	0	0	0	OK	0	0	0	OK	0	0	0	OK	0	0	0	OK	0	0	0	OK	0	0	0	OK	0.119111	0	0.279731	OK
XLOC_000417	XM_004288795.1		LOC101310063	TSS723	Fvb1:2420702-2425307	Fvb1	2420702	2425307	0	0	0	OK	0	0	0	OK	0	0	0	OK	0	0	0	OK	0	0	0	OK	0	0	0	OK	0	0	0	OK	0	0	0	OK	0	0	0	OK	6.86731	0	13.8239	OK
XLOC_000418	XM_004288795.1		LOC101310063	TSS724	Fvb1:2420702-2425307	Fvb1	2420702	2425307	0	0	0	OK	0	0	0	OK	0.077372	0	0.266822	OK	0.0505634	0	0.198589	OK	0	0	0	OK	0.0967984	0	0.397784	OK	0.465949	0	1.05038	OK	0.208319	0	0.599555	OK	0.110041	0	0.407472	OK	0	0	0	OK
XLOC_000419	XM_011460401.1	gene30894	LOC101310645	TSS725,TSS726	Fvb1:2434820-2444588	Fvb1	2434820	2444588	4.66005	3.05432	6.26579	OK	3.77296	2.80152	4.7444	OK	6.52087	5.13517	7.90658	OK	6.25771	4.93209	7.58334	OK	2.96832	1.91547	4.02118	OK	4.38804	3.33329	5.44279	OK	5.1366	3.76257	6.51062	OK	6.03078	4.04708	8.01449	OK	3.18119	2.37777	3.9846	OK	6.33705	5.02117	7.65293	OK
XLOC_000420	XM_004287363.2, XM_004287371.2, XM_004287370.2	gene30891	LOC101302100	TSS727,TSS728,TSS729,TSS730,TSS731	Fvb1:2452384-2464154	Fvb1	2452384	2464154	4.68527	3.71518	5.65535	OK	2.61764	1.91832	3.31695	OK	3.69854	2.05182	5.34526	OK	5.83819	4.37501	7.30137	OK	5.82682	4.31037	7.34327	OK	8.04386	6.44684	9.64088	OK	16.866	13.5801	20.1519	OK	22.9461	18.797	27.0951	OK	12.1398	9.85456	14.4251	OK	5.66005	4.39621	6.9239	OK
XLOC_000421	XM_011460424.1, XM_011460429.1, XM_011468014.1	gene34976	LOC101310937	TSS732,TSS733,TSS734,TSS735	Fvb1:2467470-2473306	Fvb1	2467470	2473306	0.812992	0.464279	1.16171	OK	0.742916	0.394028	1.0918	OK	0.701141	0.356161	1.04612	OK	1.36416	0.799557	1.92876	OK	1.40346	0.944704	1.86222	OK	1.38504	0.930767	1.83932	OK	0.817844	0.46565	1.17004	OK	1.11329	0.709307	1.51728	OK	1.793	1.26585	2.32016	OK	3.48096	2.71949	4.24242	OK
XLOC_000422	XM_011460432.1, XM_011460435.1	gene30887	LOC101311224	TSS736	Fvb1:2473807-2477151	Fvb1	2473807	2477151	1.70358	1.12156	2.28559	OK	0.0752455	0	0.2428	OK	2.61198	1.84761	3.37636	OK	1.80063	1.2004	2.40085	OK	13.4764	11.1505	15.8023	OK	0.686692	0.321149	1.05224	OK	0.261033	0.0147219	0.507344	OK	0.288721	0.0487778	0.528665	OK	1.36118	0.851966	1.8704	OK	2.81935	2.0533	3.58539	OK
XLOC_000423	XM_011460439.1	gene30886	LOC101311517	TSS737,TSS738	Fvb1:2478337-2480976	Fvb1	2478337	2480976	2.11261	1.46908	2.75614	OK	0.937044	0.477888	1.3962	OK	1.65385	1.11716	2.19054	OK	0.355631	0.111727	0.599535	OK	0.0274698	0	0.104348	OK	0	0	0	OK	0.0149038	0	0.089165	OK	0.00670554	0	0.0803025	OK	0.0166026	0	0.0903585	OK	0.144834	0	0.31162	OK
XLOC_000424	XM_011460442.1	gene30885	LOC101311803	TSS739	Fvb1:2484377-2486202	Fvb1	2484377	2486202	3.34259	2.37469	4.31049	OK	0.192483	0	0.404736	OK	0.306924	0.0398216	0.574027	OK	0.345933	0.0602724	0.631593	OK	0.65223	0.258919	1.04554	OK	0.0702878	0	0.193299	OK	0.0649584	0	0.187349	OK	0.0279467	0	0.11969	OK	1.99133	1.27545	2.70721	OK	2.7346	1.87426	3.59495	OK
XLOC_000425	XM_004287379.2	gene30881	LOC101304412	TSS740	Fvb1:2506638-2508995	Fvb1	2506638	2508995	0.140331	0	0.481984	OK	1.24829	0	2.95737	OK	0	0	0	OK	0.293208	0	1.10195	OK	0.327551	0	0.786753	OK	0.192323	0	0.560534	OK	0.233668	0	0.673352	OK	0.116923	0	0.449594	OK	2.34412	0	4.69048	OK	0.404341	0	1.01565	OK
XLOC_000426	XM_004287362.2, XM_004287389.2	gene30879	LOC101299224	TSS741,TSS742	Fvb1:2517686-2526588	Fvb1	2517686	2526588	2.85283	2.25578	3.44987	OK	10.1141	8.37396	11.8542	OK	12.8127	10.4203	15.2052	OK	12.4671	10.152	14.7822	OK	2.46549	1.94382	2.98715	OK	2.00569	1.54799	2.46339	OK	2.26108	1.77535	2.74682	OK	2.81987	2.24015	3.39959	OK	5.17994	4.21811	6.14177	OK	1.83174	1.08462	2.57885	OK
XLOC_000427	-			TSS743	Fvb1:2528149-2528799	Fvb1	2528149	2528799	3.05217	1.18194	4.92241	OK	0.459049	0	1.01634	OK	0.731064	0	1.65669	OK	0.926771	0	1.92633	OK	10.0657	6.63004	13.5014	OK	31.7865	24.896	38.6771	OK	49.2691	39.9208	58.6175	OK	28.8955	22.4227	35.3684	OK	26.5166	20.3984	32.6349	OK	17.7169	12.8849	22.5488	OK
XLOC_000428	XR_183677.2	gene30877	LOC101309079	TSS744	Fvb1:2528856-2530490	Fvb1	2528856	2530490	1.4237	0.393767	2.45363	OK	1.25748	0.138826	2.37614	OK	1.61774	0.205576	3.02991	OK	1.69305	0.231601	3.1545	OK	0.535477	0	1.14291	OK	0.412221	0	0.909724	OK	0.367898	0	0.878414	OK	0.717076	0.00596788	1.42818	OK	0.282296	0	0.773393	OK	1.47799	0.311783	2.6442	OK
XLOC_000429	-			TSS745	Fvb1:2536799-2540473	Fvb1	2536799	2540473	2.01434	1.14531	2.88338	OK	4.38463	3.07194	5.69731	OK	5.69656	3.86003	7.53308	OK	4.907	3.48052	6.33347	OK	2.49939	1.54305	3.45573	OK	2.15173	1.2412	3.06225	OK	2.69241	1.67395	3.71087	OK	2.58559	1.58209	3.58909	OK	1.01737	0.426963	1.60778	OK	0.957096	0.365249	1.54894	OK
XLOC_000430	XM_011461212.1	gene34406	LOC105349982	TSS746,TSS747	Fvb1:2579443-2582685	Fvb1	2579443	2582685	0.706737	0.271264	1.14221	OK	1.23693	0.64153	1.83232	OK	1.52095	0.661849	2.38005	OK	1.47001	0.742547	2.19748	OK	0.204745	0	0.44113	OK	0.553851	0.160309	0.947393	OK	0.460601	0.106465	0.814738	OK	1.36928	0.70103	2.03754	OK	0.756445	0.306334	1.20656	OK	1.05058	0.487483	1.61369	OK
XLOC_000431	XM_011461121.1, XM_004287053.2	gene02111	LOC105349960	TSS748,TSS749,TSS750,TSS751	Fvb1:2603460-2613015	Fvb1	2603460	2613015	5.76155	4.34693	7.17617	OK	4.37951	2.22669	6.53232	OK	4.3848	2.68857	6.08103	OK	3.97869	2.68996	5.26742	OK	2.95763	1.72781	4.18744	OK	2.91804	1.84061	3.99547	OK	8.27073	5.4839	11.0576	OK	8.66418	5.62176	11.7066	OK	4.85408	3.48928	6.21889	OK	7.00504	4.69125	9.31883	OK
XLOC_000432	XM_011460732.1, XM_004287049.2	gene33872	LOC101303354	TSS752,TSS753,TSS754	Fvb1:2620299-2634243	Fvb1	2620299	2634243	6.82062	5.47256	8.16867	OK	16.1787	13.1839	19.1735	OK	18.6395	15.0275	22.2516	OK	14.3496	11.6944	17.0047	OK	7.80181	6.38665	9.21698	OK	11.4274	9.40813	13.4467	OK	20.2595	16.9326	23.5864	OK	27.2855	22.7556	31.8155	OK	3.78171	2.86614	4.69728	OK	8.23778	6.72658	9.74898	OK
XLOC_000433	XP_004287356.1		LOC101307330	TSS755,TSS756,TSS757	Fvb1:2635483-2638003	Fvb1	2635483	2638003	1.07769	0.540748	1.61463	OK	1.39423	0.803529	1.98492	OK	2.60944	1.56239	3.65648	OK	2.62967	1.77602	3.48332	OK	0.384921	0.0874447	0.682397	OK	0.430602	0.118782	0.742422	OK	0.248091	0.00491785	0.491265	OK	1.23438	0.652424	1.81635	OK	1.24951	0.683911	1.8151	OK	1.09014	0.593432	1.58684	OK
XLOC_000434	XP_004288696.1		LOC101308222	TSS758,TSS759,TSS760	Fvb1:2638112-2651939	Fvb1	2638112	2651939	1.89728	0	4.39127	OK	6.41592	0.459271	12.3726	OK	7.54554	0	17.4598	OK	6.20068	0	13.0751	OK	0.834165	0	2.82649	OK	1.48654	0	3.13063	OK	0.643682	0	1.92667	OK	2.50163	0	5.0711	OK	2.89496	1.10517	4.68474	OK	3.44174	0	7.31247	OK
XLOC_000435	XM_011460669.1, XM_011460702.1	gene02101	LOC101301711	TSS761,TSS762,TSS763,TSS764	Fvb1:2653526-2660664	Fvb1	2653526	2660664	19.0744	15.9645	22.1843	OK	20.3229	16.9353	23.7105	OK	19.6585	16.4298	22.8872	OK	16.3869	13.6077	19.1661	OK	18.9835	15.9079	22.0591	OK	30.2596	25.3058	35.2135	OK	32.4354	27.2148	37.656	OK	33.7948	28.34	39.2496	OK	13.4507	11.1758	15.7256	OK	18.5901	15.5022	21.6781	OK
XLOC_000436	XM_011471857.1		LOC105353124	TSS765	Fvb1:2660967-2661318	Fvb1	2660967	2661318	0	0	0	OK	0	0	0	OK	0	0	0	OK	0	0	0	OK	0	0	0	OK	0	0	0	OK	0	0	0	OK	0	0	0	OK	0	0	0	OK	0	0	0	OK
XLOC_000437	XM_004287044.2, XM_011460624.1	gene02100	LOC101301418	TSS766,TSS767	Fvb1:2661695-2665489	Fvb1	2661695	2665489	3.22967	2.50635	3.953	OK	1.31703	0.902339	1.73172	OK	1.11619	0.755	1.47737	OK	1.65799	1.19896	2.11701	OK	2.72222	2.0682	3.37625	OK	4.0296	3.18854	4.87065	OK	4.84827	3.89419	5.80234	OK	4.34066	3.44716	5.23415	OK	6.14115	4.99139	7.29091	OK	5.94186	4.80874	7.07497	OK
XLOC_000438	XM_004287043.2, XM_011460470.1, XM_004287041.2, XM_004287040.2	gene02099	LOC101301128	TSS768,TSS769,TSS770,TSS771,TSS772,TSS773,TSS774,TSS775,TSS776,TSS777,TSS778	Fvb1:2668839-2691628	Fvb1	2668839	2691628	6.9601	5.66898	8.25121	OK	243.147	201.659	284.634	OK	176.59	146.66	206.521	OK	78.8845	65.8188	91.9503	OK	8.43104	6.66223	10.1999	OK	5.58073	4.42876	6.73271	OK	3.72295	2.92525	4.52065	OK	9.32525	7.44602	11.2045	OK	3.77091	2.92518	4.61664	OK	210.858	174.918	246.798	OK
XLOC_000439	XM_011460256.1, XM_004288647.2	gene02093	LOC101307930	TSS779,TSS780,TSS781,TSS782	Fvb1:2695598-2703524	Fvb1	2695598	2703524	1.58766	1.10236	2.07296	OK	0.264022	0.0489977	0.479045	OK	0.645347	0.33924	0.951454	OK	1.07103	0.689543	1.45252	OK	0.878864	0.529869	1.22786	OK	1.29058	0.856199	1.72497	OK	1.16979	0.761483	1.5781	OK	0.761118	0.416065	1.10617	OK	1.5222	1.04687	1.99752	OK	0.521789	0.242731	0.800848	OK
XLOC_000440	XM_004288646.2	gene02092	LOC101307629	TSS783	Fvb1:2703673-2710914	Fvb1	2703673	2710914	0.424433	0.0903816	0.758484	OK	0.378092	0.112949	0.643235	OK	0.621509	0.143714	1.0993	OK	0.596021	0.0813062	1.11074	OK	0.234695	0.0348634	0.434526	OK	0.21123	0.0295075	0.392952	OK	0.131164	0	0.331342	OK	0.208487	0	0.447832	OK	0.504278	0.229574	0.778982	OK	0.36252	0.14444	0.580601	OK
XLOC_000441	XM_004288644.2	gene02090	LOC101307052	TSS784	Fvb1:2714256-2718175	Fvb1	2714256	2718175	0	0	0	OK	0	0	0	OK	0	0	0	OK	0	0	0	OK	0	0	0	OK	0	0	0	OK	0	0	0	OK	0	0	0	OK	0	0	0	OK	0	0	0	OK
XLOC_000442	XM_004287038.2	gene02089	LOC101299696	TSS785,TSS786	Fvb1:2719162-2728692	Fvb1	2719162	2728692	35.159	29.5321	40.786	OK	17.6656	14.7267	20.6045	OK	14.1349	11.6754	16.5944	OK	20.286	17.0005	23.5716	OK	39.5423	33.2192	45.8655	OK	51.7996	43.5239	60.0753	OK	55.9791	47.161	64.7972	OK	61.2699	51.6452	70.8947	OK	37.3776	31.4091	43.3461	OK	20.8311	17.4654	24.1968	OK
XLOC_000443	XM_004287036.2	gene02087	LOC101299114	TSS787,TSS788	Fvb1:2735362-2739798	Fvb1	2735362	2739798	11.9106	8.6281	15.193	OK	3.19316	2.01625	4.37007	OK	3.13015	2.06645	4.19384	OK	6.17724	3.61624	8.73823	OK	57.0439	40.3453	73.7425	OK	95.3339	72.0482	118.62	OK	147.596	110.776	184.416	OK	163.795	123.72	203.869	OK	35.3413	27.4491	43.2335	OK	9.95373	7.50852	12.3989	OK
XLOC_000444	XM_004287035.2, XM_011459871.1, XM_011459908.1	gene02085	LOC101298819	TSS789,TSS790,TSS791	Fvb1:2743185-2748380	Fvb1	2743185	2748380	3.80321	2.82292	4.7835	OK	2.86284	1.84787	3.8778	OK	4.31855	2.95837	5.67874	OK	3.627	2.49467	4.75934	OK	5.00335	3.83719	6.16951	OK	1.71661	1.07484	2.35837	OK	0.647305	0.235838	1.05877	OK	0.834128	0.380358	1.2879	OK	1.70594	1.06397	2.3479	OK	1.27199	0.717142	1.82683	OK
XLOC_000445	XM_011471840.1	gene02083	LOC101306172	TSS792	Fvb1:2748710-2769788	Fvb1	2748710	2769788	0	0	0	OK	0	0	0	OK	0	0	0	OK	0	0	0	OK	0	0	0	OK	0	0	0	OK	0	0	0	OK	0	0	0	OK	0	0	0	OK	0	0	0	OK
XLOC_000446	XM_011459958.1	gene25560	LOC101305884	TSS793,TSS794	Fvb1:2748710-2769788	Fvb1	2748710	2769788	0.633305	0	1.61618	OK	0.138321	0	0.513601	OK	0.183149	0	0.670177	OK	0.525895	0	1.60754	OK	0.0256002	0	0.276347	OK	0.00919991	0	0.15567	OK	0.0539731	0	0.390772	OK	0.348553	0	1.1601	OK	0.0798649	0	0.438755	OK	0.0745625	0	0.483765	OK
XLOC_000447	XM_004287033.2	gene02077	LOC101298054	TSS795,TSS796,TSS797	Fvb1:2771329-2775133	Fvb1	2771329	2775133	20.5266	17.0523	24.0009	OK	2.14637	1.37309	2.91965	OK	4.44624	3.23787	5.6546	OK	1.79986	1.08144	2.51827	OK	9.61913	7.67257	11.5657	OK	8.31026	6.61735	10.0032	OK	3.48074	2.48928	4.4722	OK	0.485244	0.132387	0.8381	OK	5.18643	3.90812	6.46473	OK	11.184	9.08028	13.2878	OK
XLOC_000448	XM_004287031.2	gene02076	LOC101297765	TSS798	Fvb1:2776663-2779773	Fvb1	2776663	2779773	51.8103	42.8717	60.7488	OK	140.233	116.845	163.62	OK	189.688	160.102	219.273	OK	101.357	84.8634	117.85	OK	90.6201	75.8532	105.387	OK	66.3632	55.2089	77.5176	OK	82.474	69.0158	95.9322	OK	89.2177	74.6492	103.786	OK	45.5396	37.6845	53.3946	OK	58.0361	48.0288	68.0435	OK
XLOC_000449	XM_004287031.2	gene02076	LOC101297765	TSS799	Fvb1:2776663-2779773	Fvb1	2776663	2779773	1.41136	0	3.38315	OK	5.45405	0	12.6937	OK	6.9075	0	16.7818	OK	5.63092	0	12.4989	OK	1.5225	0	3.97736	OK	1.10163	0	3.04391	OK	0.449571	0	1.66616	OK	1.12466	0	3.34718	OK	1.15434	0	2.84358	OK	2.26048	0	4.81253	OK
XLOC_000450	XM_011459539.1, XM_011459581.1, XM_004287030.2, XM_011459638.1	gene02075	LOC101297474	TSS800,TSS801,TSS802	Fvb1:2781858-2787290	Fvb1	2781858	2787290	31.7937	26.6736	36.9138	OK	15.1654	12.4862	17.8445	OK	20.9746	17.5853	24.3639	OK	17.4239	14.5128	20.3351	OK	33.6107	28.1908	39.0306	OK	10.1341	8.36929	11.8988	OK	14.7432	12.2664	17.22	OK	24.1545	20.2733	28.0358	OK	11.2683	9.33235	13.2042	OK	12.9148	10.7038	15.1257	OK
XLOC_000451	XM_004287029.2	gene02074	LOC101297178	TSS803,TSS804,TSS805	Fvb1:2788111-2794659	Fvb1	2788111	2794659	9.41973	7.64675	11.1927	OK	1.94047	1.29292	2.58802	OK	0.866765	0.437819	1.29571	OK	1.27463	0.754926	1.79433	OK	8.19061	6.63167	9.74955	OK	6.59614	5.26627	7.92601	OK	3.80861	2.86436	4.75286	OK	1.23501	0.733884	1.73615	OK	57.4428	48.28	66.6056	OK	0.465703	0.156557	0.774849	OK
XLOC_000452	XM_004287028.2	gene02073	LOC101296889	TSS806,TSS807,TSS808	Fvb1:2797195-2799621	Fvb1	2797195	2799621	11.9629	9.44707	14.4788	OK	18.6789	15.1824	22.1754	OK	14.3631	11.4331	17.293	OK	8.39139	6.32863	10.4541	OK	3.54964	2.34489	4.75438	OK	1.45856	0.701949	2.21518	OK	2.78537	1.71566	3.85509	OK	5.17004	3.66631	6.67378	OK	167.695	141.251	194.14	OK	132.157	111.199	153.115	OK
XLOC_000453	XM_004287026.2, XM_004287027.2	gene02070	LOC101296418	TSS809,TSS810,TSS811	Fvb1:2802769-2811651	Fvb1	2802769	2811651	43.3705	35.91	50.831	OK	57.3874	46.6737	68.1012	OK	32.7905	27.2209	38.3601	OK	24.9885	20.6068	29.3702	OK	64.6942	54.0907	75.2978	OK	57.7881	48.0902	67.4859	OK	52.1289	43.4569	60.8009	OK	38.3136	31.7217	44.9054	OK	26.7771	21.6013	31.9528	OK	33.4654	27.9861	38.9447	OK
XLOC_000454	XM_004287025.2	gene02068	LOC101296135	TSS812,TSS813,TSS814,TSS815	Fvb1:2811682-2823451	Fvb1	2811682	2823451	20.8872	16.8184	24.9559	OK	37.7089	31.1165	44.3013	OK	21.536	17.3494	25.7227	OK	17.8129	14.3665	21.2593	OK	45.9668	37.632	54.3015	OK	5.67635	4.29949	7.05321	OK	3.61018	2.44625	4.77411	OK	7.10425	5.47361	8.73488	OK	1.6411	0.826957	2.45525	OK	30.7044	25.4038	36.005	OK
XLOC_000455	XM_011458951.1		LOC105353455	TSS816	Fvb1:2811682-2823451	Fvb1	2811682	2823451	0	0	0	OK	0	0	0	OK	0	0	0	OK	0	0	0	OK	0	0	0	OK	0	0	0	OK	0	0	0	OK	0	0	0	OK	0	0	0	OK	0.040878	0	0.357108	OK
XLOC_000456	XM_011472064.1, XM_011472377.1	gene02066	LOC101295262	TSS817,TSS818,TSS819	Fvb1:2811682-2823451	Fvb1	2811682	2823451	2.8454	1.56976	4.12104	OK	1.16157	0.0283729	2.29477	OK	1.86616	0.781671	2.95065	OK	2.18109	0.988701	3.37348	OK	1.73744	0.164147	3.31073	OK	1.59389	0.931048	2.25674	OK	1.28049	0.659856	1.90113	OK	1.66936	0.926773	2.41194	OK	3.49654	2.51822	4.47486	OK	1.6855	0.523671	2.84733	OK
XLOC_000457	XM_004288634.2	gene02065	LOC101304131	TSS820,TSS821,TSS822	Fvb1:2824103-2827164	Fvb1	2824103	2827164	0.540887	0.214022	0.867753	OK	0.0213804	0	0.113569	OK	0.0940783	0	0.252226	OK	0.294685	0.039007	0.550363	OK	0.369832	0.103818	0.635846	OK	0.515016	0.200055	0.829976	OK	0.799608	0.389438	1.20978	OK	0.964574	0.534568	1.39458	OK	1.27529	0.740587	1.80999	OK	1.34567	0.814708	1.87664	OK
XLOC_000458	XM_004288633.1	gene02064	LOC101303849	TSS823	Fvb1:2828532-2829852	Fvb1	2828532	2829852	0	0	0	OK	0	0	0	OK	0	0	0	OK	0	0	0	OK	0	0	0	OK	0	0	0	OK	0	0	0	OK	0	0	0	OK	0	0	0	OK	0	0	0	OK
XLOC_000459	XM_004288632.1	gene02064	LOC101303556	TSS824	Fvb1:2830868-2834632	Fvb1	2830868	2834632	0.0548054	0	0.275246	OK	0.102582	0	0.588169	OK	0	0	0	OK	0	0	0	OK	0	0	0	OK	0	0	0	OK	0	0	0	OK	0	0	0	OK	2.46526	0	8.50728	OK	0.122396	0	0.619759	OK
XLOC_000460	XM_011471803.1	gene02061	LOC105353116	TSS825	Fvb1:2842061-2842469	Fvb1	2842061	2842469	0	0	0	OK	0	0	0	OK	0	0	0	OK	0	0	0	OK	0	0	0	OK	0	0	0	OK	0	0	0	OK	0	0	0	OK	0	0	0	OK	0	0	0	OK
XLOC_000461	XM_004288631.1	gene02060	LOC101303272	TSS826	Fvb1:2843176-2843854	Fvb1	2843176	2843854	0	0	0	OK	0	0	0	OK	0	0	0	OK	0	0	0	OK	0	0	0	OK	0	0	0	OK	0	0	0	OK	0	0	0	OK	0	0	0	OK	0	0	0	OK
XLOC_000462	-			TSS827	Fvb1:2856682-2858184	Fvb1	2856682	2858184	0.435321	0	0.974874	OK	0.26024	0	0.635259	OK	0	0	0	OK	0	0	0	OK	0.407378	0	0.909767	OK	0.26675	0	0.663393	OK	0.158684	0	0.481971	OK	0.144057	0	0.427758	OK	0.39646	0	0.869874	OK	0.566482	0	1.14361	OK
XLOC_000463	XM_004301500.2	gene11840	LOC101301592	TSS828,TSS829,TSS830	Fvb1:2861348-2864794	Fvb1	2861348	2864794	1.76205	1.27509	2.24901	OK	0.264764	0.0751451	0.454383	OK	0.175508	0	0.411517	OK	0.0455991	0	0.150219	OK	0.284729	0.0989191	0.470539	OK	0.0582663	0	0.155365	OK	0.029038	0	0.123276	OK	0.00721146	0	0.0844128	OK	2.35037	1.77326	2.92748	OK	0.250209	0.0625154	0.437902	OK
XLOC_000464	XM_011466586.1	gene11840	LOC101300626	TSS831,TSS832	Fvb1:2865567-2869787	Fvb1	2865567	2869787	19.9363	16.6138	23.2588	OK	60.6319	51.0954	70.1683	OK	58.5538	49.266	67.8415	OK	53.148	44.8006	61.4953	OK	21.0861	17.6116	24.5607	OK	18.9362	15.765	22.1074	OK	27.8255	23.3394	32.3117	OK	31.2231	26.2635	36.1827	OK	15.5125	12.8448	18.1801	OK	25.9938	21.7818	30.2058	OK
XLOC_000465	XM_011466587.1	gene11844	LOC101301879	TSS833	Fvb1:2882426-2899924	Fvb1	2882426	2899924	0.0340138	0	0.214198	OK	0	0	0	OK	0	0	0	OK	0	0	0	OK	0.0430033	0	0.236343	OK	0.0122423	0	0.134871	OK	0	0	0	OK	0	0	0	OK	0.0204685	0	0.195333	OK	0.014913	0	0.258145	OK
XLOC_000466	XM_011466593.1, XM_004299946.2	gene11852	LOC105351629	TSS834,TSS835,TSS836,TSS837	Fvb1:2912828-2928932	Fvb1	2912828	2928932	6.9174	4.03929	9.79551	OK	11.8573	5.97117	17.7435	OK	8.5811	6.10304	11.0592	OK	9.48624	5.41178	13.5607	OK	3.24524	1.2941	5.19638	OK	4.36687	2.31132	6.42241	OK	3.84138	1.3901	6.29267	OK	3.93661	2.06573	5.80749	OK	5.33316	2.93635	7.72998	OK	3.69542	1.92068	5.47017	OK
XLOC_000467	XM_011466593.1	gene11852	LOC105351629	TSS838	Fvb1:2912828-2928932	Fvb1	2912828	2928932	0	0	0	OK	0	0	0	OK	0	0	0	OK	0	0	0	OK	0	0	0	OK	0	0	0	OK	0	0	0	OK	0	0	0	OK	0	0	0	OK	0	0	0	OK
XLOC_000468	XM_011466591.1	gene11854	LOC105351628	TSS839	Fvb1:2933551-2935076	Fvb1	2933551	2935076	0	0	0	OK	0	0	0	OK	0	0	0	OK	0	0	0	OK	0	0	0	OK	0	0	0	OK	0	0	0	OK	0	0	0	OK	0	0	0	OK	0	0	0	OK
XLOC_000469	XM_004287395.2	gene11861	LOC101311700	TSS840,TSS841	Fvb1:2960881-2964917	Fvb1	2960881	2964917	34.1538	28.6583	39.6493	OK	19.9394	16.5439	23.3349	OK	9.44117	7.64285	11.2395	OK	9.3039	7.52929	11.0785	OK	122.349	102.544	142.154	OK	27.465	22.9464	31.9835	OK	11.2048	9.16594	13.2437	OK	2.75955	1.95722	3.56187	OK	68.4451	57.5737	79.3165	OK	47.4046	39.7094	55.0998	OK
XLOC_000470	XM_004287396.2	gene11862	LOC101311993	TSS842,TSS843	Fvb1:2968914-2977343	Fvb1	2968914	2977343	12.2661	7.92881	16.6034	OK	21.6964	16.3708	27.022	OK	18.2937	12.934	23.6535	OK	17.4172	12.396	22.4383	OK	9.2909	4.80791	13.7739	OK	8.51992	4.56934	12.4705	OK	10.4026	6.31229	14.4929	OK	10.3602	6.97422	13.7461	OK	9.52699	0	20.6448	OK	11.9932	7.72858	16.2579	OK
XLOC_000471	XM_004287398.2, XM_011460772.1, XM_011460774.1, XM_011460777.1	gene11864	LOC101312570	TSS844,TSS845,TSS846,TSS847,TSS848	Fvb1:2982672-2985362	Fvb1	2982672	2985362	0.820814	0.211546	1.43008	OK	0	0	0	OK	0	0	0	OK	0.033202	0	0.336835	OK	8.7582	6.7542	10.7622	OK	1.31629	0.586848	2.04574	OK	0.52333	0.0363616	1.0103	OK	0.281114	0	0.690363	OK	0.0346835	0	0.329938	OK	3.2347	2.14062	4.32878	OK
XLOC_000472	XM_004288832.2	gene11865	LOC101300395	TSS849	Fvb1:2987147-2989405	Fvb1	2987147	2989405	0.123201	0	0.274954	OK	0.0610304	0	0.164135	OK	0	0	0	OK	0.0330462	0	0.108373	OK	0.164814	0	0.346495	OK	0.0316237	0	0.117409	OK	0.00729853	0	0.0626805	OK	0	0	0	OK	0.0489807	0	0.155137	OK	0.0383948	0	0.123343	OK
XLOC_000473	XM_004287400.2, XM_004287401.2	gene11867	LOC101313151	TSS850,TSS851,TSS852	Fvb1:2989468-3007994	Fvb1	2989468	3007994	5.6276	1.38004	9.87515	OK	2.75122	0	5.77856	OK	1.10772	0	2.80626	OK	1.641	0	5.00944	OK	7.9207	1.87603	13.9654	OK	6.49162	0.510036	12.4732	OK	6.53567	0.65232	12.419	OK	6.64801	1.0554	12.2406	OK	3.74462	0	9.51226	OK	5.97855	1.46024	10.4969	OK
XLOC_000474	XM_004288834.2	gene11873	LOC101300959	TSS853,TSS854	Fvb1:3011379-3019077	Fvb1	3011379	3019077	8.90909	7.41757	10.4006	OK	2.49285	1.96535	3.02036	OK	5.44253	4.46979	6.41527	OK	9.81166	8.17517	11.4481	OK	9.81849	8.18502	11.452	OK	10.7688	8.99283	12.5447	OK	8.38792	6.95454	9.8213	OK	8.50409	7.07414	9.93404	OK	10.6347	8.89791	12.3715	OK	6.81878	5.6567	7.98087	OK
XLOC_000475	XM_004287406.2	gene11877	LOC101314882	TSS855,TSS856,TSS857	Fvb1:3028876-3039279	Fvb1	3028876	3039279	21.5613	17.562	25.5605	OK	11.1765	8.73966	13.6134	OK	7.55083	5.29562	9.80604	OK	4.97654	3.17709	6.77599	OK	12.4831	9.62753	15.3387	OK	1.56052	0.573007	2.54804	OK	0.675907	0.0906938	1.26112	OK	0.359908	0	0.738315	OK	9.50747	7.0019	12.013	OK	135.064	111.012	159.116	OK
XLOC_000476	XM_004287408.2	gene11879	LOC101290889	TSS858,TSS859	Fvb1:3028876-3039279	Fvb1	3028876	3039279	6.18468	3.62342	8.74594	OK	3.2329	1.58256	4.88325	OK	8.82856	5.1284	12.5287	OK	12.0282	7.87324	16.1831	OK	15.8463	12.0228	19.6697	OK	15.6451	12.6464	18.6438	OK	12.948	10.4389	15.4571	OK	10.0254	7.98318	12.0676	OK	7.90719	5.20607	10.6083	OK	22.4361	11.3423	33.5298	OK
XLOC_000477	XM_011460827.1, XM_004287409.2	gene11880	LOC101291170	TSS860,TSS861,TSS862	Fvb1:3059170-3063532	Fvb1	3059170	3063532	5.87643	4.72909	7.02377	OK	7.42547	5.46125	9.38968	OK	5.49652	4.39061	6.60243	OK	7.53611	6.12321	8.94901	OK	13.5606	11.2029	15.9183	OK	11.2795	9.34487	13.2142	OK	8.07267	6.62218	9.52316	OK	2.91058	2.20746	3.61371	OK	11.0871	9.14021	13.034	OK	13.1774	10.8719	15.483	OK
XLOC_000478	XM_011460834.1, XM_011460841.1	gene11881	LOC101301533	TSS863,TSS864,TSS865	Fvb1:3063695-3068506	Fvb1	3063695	3068506	4.92335	3.66145	6.18525	OK	2.85619	1.81556	3.89681	OK	3.01656	1.91197	4.12116	OK	3.75254	2.66557	4.83951	OK	3.37142	2.35099	4.39185	OK	1.44386	0.81415	2.07358	OK	1.35793	0.755944	1.95992	OK	1.98233	1.22389	2.74077	OK	3.53407	2.52988	4.53826	OK	1.00762	0.477228	1.53801	OK
XLOC_000479	XM_004287410.2	gene11882	LOC101291457	TSS866	Fvb1:3072557-3074344	Fvb1	3072557	3074344	2.01665	1.32244	2.71087	OK	4.11723	3.12629	5.10816	OK	10.087	8.24662	11.9274	OK	7.41949	6.00405	8.83493	OK	21.7519	18.003	25.5007	OK	12.1448	9.92341	14.3662	OK	8.893	7.17203	10.614	OK	5.51459	4.24232	6.78685	OK	2.83347	1.98513	3.6818	OK	0.685702	0.293982	1.07742	OK
XLOC_000480	XM_004287411.2	gene11884	LOC101291750	TSS867,TSS868	Fvb1:3091841-3103566	Fvb1	3091841	3103566	3.94569	2.13824	5.75315	OK	1.95456	1.20303	2.70609	OK	6.61349	5.18406	8.04292	OK	5.49743	4.01173	6.98313	OK	1.33209	0.170247	2.49394	OK	1.1617	0	2.47379	OK	1.29519	0	2.90247	OK	1.39976	0	3.1378	OK	1.52418	0.484683	2.56367	OK	8.94787	5.5545	12.3413	OK
XLOC_000481	XM_004287413.2	gene11886	LOC101292337	TSS869,TSS870	Fvb1:3104802-3110634	Fvb1	3104802	3110634	27.3195	21.3085	33.3306	OK	39.0662	31.064	47.0684	OK	80.0599	65.3851	94.7347	OK	73.3489	59.1531	87.5448	OK	20.0657	15.3155	24.816	OK	21.6526	16.517	26.7883	OK	29.5975	22.3743	36.8208	OK	26.9451	19.7219	34.1683	OK	22.6386	17.7485	27.5287	OK	44.0727	35.147	52.9984	OK
XLOC_000482	XM_011460880.1	gene11894	LOC101302399	TSS871	Fvb1:3131837-3136692	Fvb1	3131837	3136692	0.0455419	0	0.149048	OK	0.0754917	0	0.29811	OK	0.0362224	0	0.1717	OK	0.0143472	0	0.076645	OK	0	0	0	OK	0.00727426	0	0.0455226	OK	0	0	0	OK	0.0201402	0	0.0786897	OK	0.0141309	0	0.0855927	OK	0.297515	0.0148854	0.580144	OK
XLOC_000483	XM_004287418.2	gene11281	LOC101293711	TSS872	Fvb1:3156255-3157739	Fvb1	3156255	3157739	3.46939	2.37418	4.56459	OK	0.555417	0.1435	0.967335	OK	1.07891	0.506156	1.65167	OK	0.944181	0.412211	1.47615	OK	6.43404	4.85201	8.01607	OK	5.99097	4.46006	7.52188	OK	4.09676	2.88829	5.30524	OK	1.83478	1.0583	2.61127	OK	12.798	10.3243	15.2717	OK	7.79326	6.00742	9.5791	OK
XLOC_000484	XM_004287419.2	gene11282	LOC101294003	TSS873,TSS874,TSS875	Fvb1:3159892-3167070	Fvb1	3159892	3167070	14.0575	11.1176	16.9975	OK	10.1313	6.02524	14.2374	OK	7.06234	5.21815	8.90653	OK	7.29867	6.01262	8.58472	OK	7.62246	5.91049	9.33443	OK	7.92483	6.07387	9.77579	OK	6.37919	4.74739	8.01098	OK	8.02504	6.30092	9.74915	OK	9.26819	7.37401	11.1624	OK	5.38721	3.92515	6.84927	OK
XLOC_000485	XM_011460923.1, XM_011460930.1, XM_011460933.1, XM_011460936.1, XM_011460938.1	gene11284	LOC101302698	TSS876,TSS877,TSS878,TSS879,TSS880,TSS881,TSS882	Fvb1:3168234-3178840	Fvb1	3168234	3178840	2.61696	1.88731	3.34662	OK	1.1792	0.562628	1.79576	OK	0.397768	0.0559579	0.739578	OK	0.368566	0.0850983	0.652034	OK	4.22386	3.29143	5.1563	OK	3.14689	2.19441	4.09938	OK	1.49145	0.96998	2.01292	OK	0.777847	0.426652	1.12904	OK	5.28644	4.13618	6.43671	OK	1.21965	0.756085	1.68321	OK
XLOC_000486	XM_011460920.1	gene11285	LOC101302983	TSS883	Fvb1:3178877-3188810	Fvb1	3178877	3188810	0.332562	0.130882	0.534241	OK	0.407179	0.180773	0.633586	OK	0.280286	0.0784337	0.482139	OK	0.292831	0.0825608	0.503101	OK	0.424267	0.200771	0.647763	OK	0.27637	0.0890603	0.46368	OK	0.212496	0.0464895	0.378502	OK	0.172133	0.0211875	0.323079	OK	1.37882	0.955652	1.80198	OK	0.262284	0.0800946	0.444473	OK
XLOC_000487	XM_004287420.2	gene11286	LOC101294292	TSS884,TSS885,TSS886	Fvb1:3188881-3198418	Fvb1	3188881	3198418	10.8852	8.41913	13.3513	OK	83.765	68.824	98.706	OK	100.626	83.4176	117.834	OK	121.145	100.459	141.831	OK	50.605	41.9148	59.2951	OK	259.639	215.127	304.151	OK	436.822	360.473	513.171	OK	491.085	404.135	578.035	OK	10.0636	7.78006	12.3471	OK	140.85	117.156	164.544	OK
XLOC_000488	XM_004287422.2, XM_004288842.2	gene11291	LOC101294876	TSS887,TSS888,TSS889	Fvb1:3205718-3219370	Fvb1	3205718	3219370	22.5368	18.7442	26.3294	OK	32.8173	27.3533	38.2814	OK	30.6407	25.577	35.7043	OK	18.8507	15.6291	22.0723	OK	10.2789	8.29319	12.2646	OK	6.48008	5.19796	7.7622	OK	5.6033	4.43412	6.77248	OK	6.16291	4.94365	7.38217	OK	13.1764	10.7725	15.5803	OK	25.9619	20.961	30.9628	OK
XLOC_000489	XR_904505.1, XR_904506.1		LOC105349914	TSS890	Fvb1:3226348-3230592	Fvb1	3226348	3230592	0.118532	0	0.614724	OK	0.118683	0	0.788004	OK	0.000547592	0	0.482263	OK	0.463011	0	1.80967	OK	0.417311	0	1.50747	OK	0.089246	0	0.643978	OK	0.134843	0	0.882358	OK	0.475214	0	2.05949	OK	0.17859	0	0.896555	OK	0.164254	0	0.769945	OK
XLOC_000490	XM_004287426.2, XM_011460990.1	gene11296	LOC101295743	TSS891,TSS892,TSS893	Fvb1:3232384-3239858	Fvb1	3232384	3239858	13.4982	8.46316	18.5332	OK	12.4427	1.97955	22.9059	OK	3.87103	0	8.52234	OK	4.9814	0.237193	9.7256	OK	9.86249	5.1268	14.5982	OK	5.32623	0.867198	9.78525	OK	3.40164	0	7.48766	OK	2.83712	0	5.76401	OK	9.78725	6.76494	12.8096	OK	3.77887	0.782433	6.7753	OK
XLOC_000491	XM_004296050.1	gene01163	LOC101308071	TSS894	Fvb1:3240785-3241232	Fvb1	3240785	3241232	0	0	0	OK	0	0	0	OK	0	0	0	OK	0	0	0	OK	0	0	0	OK	0	0	0	OK	0	0	0	OK	0	0	0	OK	0	0	0	OK	0	0	0	OK
XLOC_000492	XM_011461000.1, XM_004287430.2	gene11300	LOC101297078	TSS895	Fvb1:3244075-3288594	Fvb1	3244075	3288594	1.7131	0	4.09073	OK	0.978295	0	3.01869	OK	0.411231	0	1.25062	OK	0.784457	0	2.27321	OK	2.07602	0	4.61116	OK	4.04688	0.217059	7.8767	OK	4.31707	0	8.87088	OK	3.85004	0	8.64104	OK	8.67119	2.96231	14.3801	OK	2.02927	0	5.38708	OK
XLOC_000493	XM_004287429.2, XM_011461000.1	gene11300	LOC101296798	TSS896	Fvb1:3244075-3288594	Fvb1	3244075	3288594	0	0	0	OK	0	0	0	OK	0	0	0	OK	0	0	0	OK	0	0	0	OK	0.0783331	0	0.861352	OK	0.0398664	0	0.644483	OK	0.076426	0	1.16812	OK	0	0	0	OK	0	0	0	OK
XLOC_000494	XR_904543.1, XM_004287431.2	gene11306	LOC101304422	TSS897,TSS898	Fvb1:3244075-3288594	Fvb1	3244075	3288594	7.1227	1.10224	13.1432	OK	11.3723	1.05899	21.6855	OK	2.87578	0	5.99434	OK	3.34922	0	8.24988	OK	8.95797	1.30344	16.6125	OK	8.37595	0.786801	15.9651	OK	12.6181	0.256045	24.9801	OK	11.0284	0	23.5902	OK	12.2785	4.05288	20.504	OK	15.82	3.65919	27.9809	OK
XLOC_000495	XM_004288846.2, XR_904532.1, XM_004288845.2, XR_904543.1, XM_004287430.2	gene11311	LOC101305010	TSS899,TSS900,TSS901,TSS902,TSS903	Fvb1:3244075-3288594	Fvb1	3244075	3288594	9.72021	6.47848	12.9619	OK	6.9843	3.26424	10.7044	OK	5.18462	2.89852	7.47071	OK	4.74079	1.73718	7.7444	OK	7.67561	4.70848	10.6427	OK	1.83195	0.117333	3.54657	OK	1.89901	0	4.09737	OK	2.52747	0	5.21893	OK	5.02224	2.33089	7.71359	OK	25.5192	18.4802	32.5581	OK
XLOC_000496	XM_011461030.1	gene11301	LOC105349930	TSS904	Fvb1:3244075-3288594	Fvb1	3244075	3288594	0	0	0	OK	0	0	0	OK	0	0	0	OK	0	0	0	OK	0	0	0	OK	0	0	0	OK	0	0	0	OK	0	0	0	OK	0	0	0	OK	0	0	0	OK
XLOC_000497	XM_004288847.2	gene11315	LOC101305308	TSS905	Fvb1:3300167-3302321	Fvb1	3300167	3302321	0.549814	0.236651	0.862977	OK	0.0485179	0	0.131234	OK	0.276508	0.0663707	0.486645	OK	0.160628	0.00861503	0.312642	OK	0.0971212	0	0.232253	OK	0.0193385	0	0.0745805	OK	0.0355306	0	0.110051	OK	0.0363641	0	0.113034	OK	0.778158	0.395899	1.16042	OK	0.75135	0.367655	1.13505	OK
XLOC_000498	XM_004288848.2	gene11316	LOC101305601	TSS906,TSS907	Fvb1:3311656-3314327	Fvb1	3311656	3314327	10.0215	8.2778	11.7652	OK	1.70038	1.17594	2.22482	OK	1.51455	0.9328	2.0963	OK	0.617	0.319985	0.914015	OK	4.118	3.20171	5.03428	OK	2.4613	1.79641	3.12619	OK	1.80859	1.26045	2.35673	OK	0.624231	0.316843	0.931619	OK	12.0738	9.98049	14.1671	OK	0.681318	0.358163	1.00447	OK
XLOC_000499	XM_004287433.2, XR_904582.1	gene11321	LOC101298247	TSS908,TSS909	Fvb1:3334149-3336940	Fvb1	3334149	3336940	2.42576	1.26233	3.58919	OK	3.44229	2.06493	4.81965	OK	4.07121	2.57319	5.56923	OK	3.53977	2.21195	4.86758	OK	3.70829	2.24028	5.17631	OK	2.93494	1.64434	4.22554	OK	2.94117	1.66298	4.21937	OK	2.77598	1.52758	4.02438	OK	3.70048	2.24852	5.15245	OK	1.99985	0.947157	3.05255	OK
XLOC_000500	XM_011461081.1	gene11324	LOC101298823	TSS910,TSS911,TSS912,TSS913	Fvb1:3349534-3354298	Fvb1	3349534	3354298	2.43988	1.83454	3.04522	OK	8.33008	6.85457	9.8056	OK	9.86826	8.138	11.5985	OK	8.59894	7.00738	10.1905	OK	3.64348	2.87281	4.41415	OK	7.39019	6.06558	8.7148	OK	8.91001	7.34673	10.4733	OK	9.40479	7.72126	11.0883	OK	5.68144	4.52947	6.8334	OK	10.5793	8.73305	12.4256	OK
XLOC_000501	XM_004287436.2, XM_011461092.1	gene12997	LOC101299118	TSS914,TSS915	Fvb1:3358073-3363336	Fvb1	3358073	3363336	5.70096	2.77634	8.62557	OK	15.7362	3.53611	27.9362	OK	10.3869	3.61456	17.1593	OK	8.80325	4.42216	13.1843	OK	9.50981	3.07593	15.9437	OK	8.98418	2.84703	15.1213	OK	9.3664	3.5333	15.1995	OK	9.53258	3.5238	15.5414	OK	3.70642	1.55158	5.86125	OK	5.70431	2.21356	9.19506	OK
XLOC_000502	XM_011461094.1, XM_011461097.1, XM_011461100.1	gene11328	LOC101299410	TSS916,TSS917,TSS918	Fvb1:3364683-3373280	Fvb1	3364683	3373280	28.3421	23.2129	33.4714	OK	39.4656	32.0039	46.9274	OK	24.1675	19.2492	29.0859	OK	29.0213	23.781	34.2616	OK	25.2019	20.6693	29.7345	OK	26.3628	22.0938	30.6317	OK	27.3753	22.9877	31.7629	OK	36.602	30.6708	42.5333	OK	22.4048	18.2921	26.5175	OK	27.2792	22.3227	32.2357	OK
XLOC_000503	XM_011461114.1, XM_004287441.2	gene11331	LOC101300277	TSS919,TSS920,TSS921,TSS922	Fvb1:3379897-3389673	Fvb1	3379897	3389673	4.49697	3.37173	5.62221	OK	4.02585	2.69832	5.35338	OK	1.07328	0.441265	1.70529	OK	0.942697	0.207697	1.6777	OK	14.7107	11.4497	17.9716	OK	5.51416	4.15247	6.87585	OK	1.12056	0.589284	1.65185	OK	0.595271	0.137219	1.05332	OK	6.67182	5.01403	8.32961	OK	5.97019	4.66464	7.27574	OK
XLOC_000504	XM_004288851.2	gene11334	LOC101307630	TSS923	Fvb1:3391813-3394869	Fvb1	3391813	3394869	4.88101	0.0663235	9.69569	OK	10.8743	0.0992603	21.6493	OK	7.25375	0	16.3011	OK	8.61413	1.37826	15.85	OK	64.9777	16.7748	113.181	OK	51.8941	11.2033	92.5849	OK	54.8248	9.13745	100.512	OK	27.8568	5.43508	50.2784	OK	10.7719	3.03852	18.5054	OK	13.6368	4.36208	22.9115	OK
XLOC_000505	XM_011461149.1	gene11338	LOC105349974	TSS924	Fvb1:3401366-3403007	Fvb1	3401366	3403007	0	0	0	OK	0	0	0	OK	0	0	0	OK	0	0	0	OK	0.0116336	0	0.0922584	OK	0.0108434	0	0.0903109	OK	0	0	0	OK	0	0	0	OK	0	0	0	OK	0	0	0	OK
XLOC_000506	XM_004287445.2, XM_004287446.2	gene11339	LOC101301714	TSS925,TSS926,TSS927,TSS928	Fvb1:3406427-3414522	Fvb1	3406427	3414522	6.75264	5.25306	8.25223	OK	8.74736	7.07158	10.4231	OK	3.92696	3.08127	4.77264	OK	1.04195	0.664555	1.41934	OK	14.9146	12.1467	17.6824	OK	12.3654	10.1518	14.579	OK	6.7258	5.49749	7.95411	OK	3.78606	2.99421	4.5779	OK	9.45392	7.24123	11.6666	OK	8.6459	6.94947	10.3423	OK
XLOC_000507	XM_004287447.2	gene11343	LOC101302292	TSS929,TSS930,TSS931	Fvb1:3416769-3420122	Fvb1	3416769	3420122	25.998	21.5201	30.4759	OK	55.8288	46.9409	64.7167	OK	44.2206	37.0709	51.3702	OK	30.4539	25.145	35.7628	OK	22.7116	18.7696	26.6535	OK	29.8647	24.7657	34.9636	OK	43.0685	35.9985	50.1385	OK	43.7786	36.6658	50.8915	OK	17.8164	14.6511	20.9817	OK	43.3774	36.3139	50.4408	OK
XLOC_000508	XM_004288853.2	gene11346	LOC101308223	TSS932	Fvb1:3437517-3438393	Fvb1	3437517	3438393	0	0	0	OK	0	0	0	OK	0	0	0	OK	0	0	0	OK	0	0	0	OK	0	0	0	OK	0	0	0	OK	0	0	0	OK	0	0	0	OK	0	0	0	OK
XLOC_000509	XM_004288854.2	gene11347	LOC101308513	TSS933,TSS934	Fvb1:3439816-3442555	Fvb1	3439816	3442555	0.735771	0.203178	1.26836	OK	0.664151	0.142448	1.18585	OK	0.863714	0	1.85194	OK	0.582603	0	1.18459	OK	1.01399	0.382265	1.64572	OK	0.246731	0	0.57013	OK	0.0416646	0	0.235732	OK	0.0898565	0	0.343215	OK	0.783824	0.221353	1.34629	OK	0	0	0	OK
XLOC_000510	XM_004287450.2	gene11348	LOC101303154	TSS935,TSS936,TSS937	Fvb1:3442942-3447003	Fvb1	3442942	3447003	10.8619	8.9555	12.7682	OK	64.8545	54.6346	75.0744	OK	32.8782	27.6045	38.1518	OK	34.3827	28.8598	39.9056	OK	31.196	26.2216	36.1703	OK	9.21366	7.5461	10.8812	OK	3.55674	2.69189	4.42159	OK	3.84375	2.94272	4.74478	OK	15.6705	12.9877	18.3532	OK	19.7203	16.4451	22.9954	OK
XLOC_000511	XM_004287451.2	gene13437	LOC101303447	TSS938,TSS939	Fvb1:3448663-3451284	Fvb1	3448663	3451284	34.9972	28.9083	41.086	OK	24.4812	19.9706	28.9918	OK	29.5667	24.2726	34.8607	OK	35.6474	29.4048	41.8901	OK	49.5165	41.1145	57.9186	OK	51.8793	43.0938	60.6647	OK	69.7042	58.26	81.1484	OK	93.7191	78.8657	108.573	OK	24.3501	19.8334	28.8668	OK	14.4643	11.3988	17.5297	OK
XLOC_000512	XM_004288855.1	gene11350	LOC101308811	TSS940	Fvb1:3455280-3455634	Fvb1	3455280	3455634	0	0	0	OK	0	0	0	OK	0	0	0	OK	0	0	0	OK	0	0	0	OK	0	0	0	OK	0	0	0	OK	0	0	0	OK	0	0	0	OK	0	0	0	OK
XLOC_000513	XM_004288856.1	gene11351	LOC101309097	TSS941	Fvb1:3456946-3460784	Fvb1	3456946	3460784	1.22945	0	5.48524	OK	1.30463	0	4.91568	OK	0.770659	0	4.00046	OK	0.236916	0	1.89122	OK	7.14261	0	19.8203	OK	4.07931	0	15.1101	OK	1.61601	0	6.71751	OK	2.69892	0	9.7232	OK	0.451592	0	2.42899	OK	1.15082	0	5.35787	OK
XLOC_000514	XM_011461224.1	gene11354	LOC101304318	TSS942	Fvb1:3490260-3492343	Fvb1	3490260	3492343	5.64911	4.48916	6.80905	OK	61.5849	51.8399	71.33	OK	151.779	127.266	176.293	OK	153.931	129.084	178.779	OK	1.16371	0.701462	1.62596	OK	0.329975	0.0911236	0.568826	OK	0.383246	0.126319	0.640174	OK	0.820444	0.434002	1.20689	OK	20.9305	17.4262	24.4349	OK	74.0222	62.3407	85.7037	OK
XLOC_000515	XM_004288859.1, XM_004288858.2	gene11356	LOC101309972	TSS943,TSS944	Fvb1:3497864-3500681	Fvb1	3497864	3500681	0.102862	0	0.339706	OK	0.0246777	0	0.199838	OK	0	0	0	OK	0.0705542	0	0.276651	OK	0.057683	0	0.269738	OK	0	0	0	OK	0	0	0	OK	0	0	0	OK	0.183821	0	0.478906	OK	2.11688	1.30718	2.92658	OK
XLOC_000516	XR_904706.1, XR_904707.1, XR_183689.2	gene27943	LOC101304905	TSS945	Fvb1:3517077-3518557	Fvb1	3517077	3518557	0	0	0	OK	0	0	0	OK	0	0	0	OK	0	0	0	OK	0	0	0	OK	0	0	0	OK	0	0	0	OK	0	0	0	OK	0	0	0	OK	0	0	0	OK
XLOC_000517	XM_004287457.2, XM_004287458.2	gene11361	LOC101305296	TSS946,TSS947,TSS948	Fvb1:3518818-3526262	Fvb1	3518818	3526262	4.63692	1.41423	7.8596	OK	10.7999	2.76887	18.831	OK	2.97687	0	6.90839	OK	1.12636	0	2.9447	OK	1.49801	0	3.98068	OK	3.98331	0	8.28481	OK	7.85198	0.743139	14.9608	OK	4.74211	0	9.67022	OK	1.8617	0	4.35388	OK	1.28422	0	3.65888	OK
XLOC_000518	XM_004287460.2	gene11364	LOC101306164	TSS949,TSS950	Fvb1:3526500-3530200	Fvb1	3526500	3530200	12.0849	9.99589	14.174	OK	15.4576	12.8127	18.1024	OK	13.7457	11.3281	16.1633	OK	10.9733	9.00096	12.9457	OK	17.6854	14.6698	20.7009	OK	14.1077	11.6773	16.5381	OK	13.3869	11.068	15.7058	OK	10.1641	8.34939	11.9789	OK	15.7035	13.0093	18.3976	OK	16.8341	13.9384	19.7298	OK
XLOC_000519	XM_004287461.2	gene11365	LOC101306458	TSS951,TSS952,TSS953	Fvb1:3531028-3535173	Fvb1	3531028	3535173	3.04934	2.24536	3.85332	OK	6.96233	5.6162	8.30846	OK	5.71941	4.53356	6.90526	OK	6.55044	5.25483	7.84606	OK	3.82953	2.92316	4.73589	OK	5.15859	4.09058	6.2266	OK	6.52253	5.25557	7.78948	OK	10.752	8.86635	12.6376	OK	3.83563	2.94421	4.72705	OK	3.7513	2.85168	4.65091	OK
XLOC_000520	XM_011461253.1, XM_011461258.1, XM_011461261.1, XM_004288862.2, XM_011461268.1	gene11368	LOC101310837	TSS954,TSS955,TSS956,TSS957,TSS958,TSS959	Fvb1:3536352-3542735	Fvb1	3536352	3542735	3.56246	2.77241	4.3525	OK	5.28339	4.16484	6.40195	OK	5.6629	4.44927	6.87654	OK	6.01478	4.83088	7.19868	OK	1.20096	0.780499	1.62141	OK	1.72356	1.22749	2.21963	OK	0.537955	0.240631	0.83528	OK	1.54147	1.064	2.01893	OK	5.76608	4.62217	6.91	OK	2.33052	1.71717	2.94386	OK
XLOC_000521	XM_004287466.2	gene11374	LOC101307918	TSS960,TSS961	Fvb1:3553789-3569589	Fvb1	3553789	3569589	2.22895	0	6.50571	OK	1.08612	0	4.17456	OK	0.98145	0	2.92857	OK	1.71633	0	5.51327	OK	1.20052	0	4.08314	OK	1.58756	0	5.02287	OK	0.983939	0	4.00197	OK	1.16852	0	4.33665	OK	5.73468	0.204277	11.2651	OK	1.43316	0	4.19824	OK
XLOC_000522	XM_011461315.1, XM_011461317.1	gene11380	LOC101308495	TSS962,TSS963,TSS964	Fvb1:3591964-3603733	Fvb1	3591964	3603733	6.17362	3.31099	9.03625	OK	1.13424	0	2.35738	OK	1.87021	0.945924	2.79449	OK	2.15614	1.20623	3.10605	OK	4.9734	3.23751	6.70929	OK	6.68792	4.92408	8.45176	OK	8.7481	6.45874	11.0375	OK	6.78151	4.88561	8.67741	OK	4.86192	2.88036	6.84347	OK	3.27288	1.88478	4.66097	OK
XLOC_000523	XM_004288869.2	gene11386	LOC101312868	TSS965	Fvb1:3629497-3635898	Fvb1	3629497	3635898	2.74232	0.842353	4.64228	OK	9.31597	5.73026	12.9017	OK	8.22645	3.96017	12.4927	OK	5.79826	2.79719	8.79933	OK	2.82135	1.22465	4.41805	OK	2.05868	1.17889	2.93847	OK	2.08295	0	4.29375	OK	3.11327	1.62263	4.60392	OK	4.118	2.46557	5.77043	OK	15.8122	9.6001	22.0243	OK
XLOC_000524	XM_011461371.1	gene11387	LOC105350032	TSS966,TSS967	Fvb1:3637268-3640650	Fvb1	3637268	3640650	0	0	0	OK	0	0	0	OK	0	0	0	OK	0.0140468	0	0.0688237	OK	0.00456447	0	0.0585507	OK	0	0	0	OK	0	0	0	OK	0	0	0	OK	1.97038	1.40162	2.53915	OK	0.0170997	0	0.0722042	OK
XLOC_000525	XM_004287475.2	gene11393	LOC101310734	TSS968,TSS969	Fvb1:3664093-3669361	Fvb1	3664093	3669361	30.5769	25.6028	35.5511	OK	44.0413	36.9243	51.1584	OK	30.2448	25.3224	35.1672	OK	28.2601	23.5921	32.9281	OK	22.9101	19.0426	26.7776	OK	33.2481	27.8935	38.6026	OK	43.0234	36.0622	49.9845	OK	73.4627	61.8045	85.1208	OK	14.6543	12.1008	17.2078	OK	32.8864	27.592	38.1808	OK
XLOC_000526	XM_004287477.2	gene11395	LOC101311311	TSS970,TSS971	Fvb1:3669412-3694036	Fvb1	3669412	3694036	18.7963	12.6261	24.9666	OK	10.275	5.80288	14.7471	OK	11.7221	7.71106	15.7331	OK	18.1157	12.7109	23.5205	OK	28.8461	21.1254	36.5668	OK	31.7749	22.2655	41.2842	OK	38.9346	27.6706	50.1986	OK	45.2328	31.418	59.0476	OK	20.1069	14.3932	25.8205	OK	22.7493	16.2873	29.2112	OK
XLOC_000527	XR_904716.1, XR_904717.1		LOC105350055	TSS972,TSS973,TSS974	Fvb1:3669412-3694036	Fvb1	3669412	3694036	2.75448	0.31825	5.19072	OK	1.47187	0	3.57126	OK	0.431241	0	1.48974	OK	1.12073	0	2.75461	OK	4.03952	0.873408	7.20563	OK	2.49716	0	5.44171	OK	1.9128	0	4.65193	OK	2.0411	0	5.34627	OK	4.18704	1.35686	7.01723	OK	3.71621	0.959215	6.4732	OK
XLOC_000528	XR_904718.1		LOC105350058	TSS975	Fvb1:3669412-3694036	Fvb1	3669412	3694036	6.22309	3.92661	8.51957	OK	4.66232	2.53299	6.79165	OK	4.20284	2.66743	5.73825	OK	6.00705	3.97443	8.03968	OK	5.31764	3.12371	7.51157	OK	7.64169	4.71049	10.5729	OK	8.9528	5.47546	12.4301	OK	10.6673	6.17459	15.16	OK	4.81763	2.89373	6.74152	OK	5.95362	3.80964	8.09759	OK
XLOC_000529	XM_004287480.2	gene11402	LOC101312667	TSS976,TSS977,TSS978	Fvb1:3707802-3725964	Fvb1	3707802	3725964	2.76687	1.87506	3.65868	OK	0.394191	0	0.842136	OK	0.325586	0	1.15356	OK	0.863727	0.0797033	1.64775	OK	1.84019	1.17751	2.50287	OK	2.76554	1.93685	3.59422	OK	3.66977	2.71262	4.62693	OK	3.48241	2.51655	4.44826	OK	2.00705	1.11202	2.90207	OK	2.06495	1.29677	2.83314	OK
XLOC_000530	XM_011461438.1	gene11407	LOC101314319	TSS979	Fvb1:3707802-3725964	Fvb1	3707802	3725964	0.386273	0	0.873679	OK	0.197104	0	0.611247	OK	0	0	0	OK	0.586767	0.0352095	1.13832	OK	0.172731	0	0.516556	OK	0.271212	0	0.66918	OK	0.391269	0	0.836128	OK	0.275989	0	0.794685	OK	0.834071	0.0406847	1.62746	OK	0.487977	0	1.11394	OK
XLOC_000531	XM_011461434.1	gene11407	LOC101314319	TSS980	Fvb1:3707802-3725964	Fvb1	3707802	3725964	0.0199382	0	0.118924	OK	0.054876	0	0.26545	OK	0	0	0	OK	0.175023	0	0.53354	OK	0.137728	0	0.349434	OK	0.060309	0	0.197223	OK	0.00131095	0	0.0501418	OK	0	0	0	OK	0.621208	0.100994	1.14142	OK	0.0192127	0	0.10053	OK
XLOC_000532	XM_004287481.2	gene11408	LOC101313245	TSS981	Fvb1:3726160-3731491	Fvb1	3726160	3731491	0	0	0	OK	0.198172	0	1.08401	OK	0	0	0	OK	0	0	0	OK	0	0	0	OK	0	0	0	OK	0	0	0	OK	0	0	0	OK	0	0	0	OK	0	0	0	OK
XLOC_000533	XM_004287483.2, XM_004287484.2	gene11410	LOC101313834	TSS982,TSS983,TSS984,TSS985,TSS986	Fvb1:3731819-3738185	Fvb1	3731819	3738185	10.5287	8.06588	12.9915	OK	11.7974	8.74382	14.8509	OK	8.42772	6.13225	10.7232	OK	4.05339	2.41142	5.69537	OK	9.42906	7.19455	11.6636	OK	6.60107	4.74741	8.45473	OK	4.63949	3.11822	6.16076	OK	4.67239	3.17027	6.1745	OK	7.83734	5.81354	9.86114	OK	14.7015	11.6588	17.7442	OK
XLOC_000534	XM_011461462.1, XM_004287485.2	gene11412	LOC101314405	TSS987,TSS988	Fvb1:3743768-3748137	Fvb1	3743768	3748137	0.418796	0.097462	0.740131	OK	1.06145	0.498919	1.62399	OK	1.09974	0.548356	1.65113	OK	0.490739	0.107653	0.873824	OK	0.509809	0.149072	0.870547	OK	0.568283	0.196655	0.939912	OK	0.43522	0.10125	0.769189	OK	0.602479	0.218474	0.986485	OK	0.855284	0.38627	1.3243	OK	3.25183	2.30518	4.19847	OK
XLOC_000535	XM_004288876.2	gene11415	LOC101314891	TSS989	Fvb1:3754991-3761807	Fvb1	3754991	3761807	1.03209	0	2.67387	OK	0.661037	0	1.36183	OK	1.35889	0	2.8971	OK	0.246565	0	0.803595	OK	3.6266	0.873992	6.37921	OK	1.96249	0.801926	3.12306	OK	1.05136	0	2.23579	OK	0.610934	0	1.2547	OK	3.78733	1.87721	5.69746	OK	8.90731	5.55139	12.2632	OK
XLOC_000536	XM_004287488.2, XR_904720.1	gene11417	LOC101315270	TSS990,TSS991	Fvb1:3762833-3768051	Fvb1	3762833	3768051	4.5729	3.65414	5.49165	OK	4.96157	3.98498	5.93817	OK	5.55559	4.4514	6.65977	OK	3.96712	3.12437	4.80987	OK	4.65645	3.74163	5.57126	OK	6.61985	5.4196	7.8201	OK	6.71972	5.4924	7.94705	OK	13.2913	11.0181	15.5644	OK	2.4646	1.85315	3.07605	OK	5.14727	4.15958	6.13496	OK
XLOC_000537	XM_004287489.2	gene11419	LOC101290800	TSS992,TSS993	Fvb1:3772624-3775279	Fvb1	3772624	3775279	1.21219	0.653417	1.77095	OK	0.114213	0	0.265291	OK	0.571883	0.149443	0.994323	OK	0.949859	0.427782	1.47194	OK	0.200722	0	0.439213	OK	0.443077	0.114157	0.771997	OK	1.60401	0.960241	2.24777	OK	2.96405	2.06213	3.86596	OK	22.237	18.4077	26.0663	OK	45.0074	37.8375	52.1774	OK
XLOC_000538	XM_004287491.2	gene11421	LOC101291370	TSS994,TSS995,TSS996	Fvb1:3785479-3789947	Fvb1	3785479	3789947	4.53554	2.73184	6.33923	OK	69.7026	53.5793	85.8258	OK	25.8666	19.5637	32.1694	OK	17.7686	13.0108	22.5264	OK	52.5106	43.3385	61.6828	OK	10.9631	8.40103	13.5251	OK	31.5605	25.8035	37.3175	OK	177.9	148.565	207.234	OK	1.01572	0.336472	1.69496	OK	3.05901	1.86511	4.25292	OK
XLOC_000539	XM_004288878.2	gene11424	LOC101290700	TSS997	Fvb1:3791406-3792646	Fvb1	3791406	3792646	0	0	0	OK	0	0	0	OK	0	0	0	OK	0	0	0	OK	0	0	0	OK	0	0	0	OK	0	0	0	OK	0	0	0	OK	0	0	0	OK	0.0420942	0	0.17436	OK
XLOC_000540	XM_004287492.2	gene11425	LOC101291661	TSS998	Fvb1:3793378-3799759	Fvb1	3793378	3799759	28.5273	22.6648	34.3897	OK	29.5004	21.7432	37.2576	OK	13.9174	8.70501	19.1298	OK	6.44781	3.80405	9.09158	OK	40.9152	32.5635	49.2669	OK	13.2791	9.66224	16.8959	OK	7.17104	3.55844	10.7836	OK	3.11824	1.8159	4.42057	OK	14.7778	10.8911	18.6644	OK	17.0678	13.1903	20.9453	OK
XLOC_000541	XM_004287492.2	gene11425	LOC101291661	TSS999	Fvb1:3793378-3799759	Fvb1	3793378	3799759	0.205232	0	0.69971	OK	0.808067	0	2.07695	OK	0.924801	0	2.13521	OK	0.366582	0	1.02581	OK	1.07417	0	2.49808	OK	0.548609	0	1.39363	OK	0.302782	0	0.975831	OK	0.126839	0	0.607084	OK	0.574126	0	1.50572	OK	0.354549	0	1.18449	OK
XLOC_000542	XM_004287494.2	gene11427	LOC101292246	TSS1000,TSS1001	Fvb1:3801608-3804529	Fvb1	3801608	3804529	11.9035	9.58654	14.2204	OK	2.29161	1.1166	3.46662	OK	4.10781	2.54646	5.66916	OK	4.10905	2.8629	5.35519	OK	17.3309	14.1354	20.5265	OK	5.05525	3.99455	6.11594	OK	3.1195	2.30283	3.93617	OK	5.97367	4.76956	7.17779	OK	2.63788	1.91077	3.36499	OK	30.9287	24.1098	37.7476	OK
XLOC_000543	XM_004287497.2	gene11432	LOC101293127	TSS1002,TSS1003,TSS1004	Fvb1:3814706-3831542	Fvb1	3814706	3831542	15.3667	8.57684	22.1565	OK	27.0724	20.2335	33.9112	OK	17.2253	12.1215	22.329	OK	22.9807	15.3885	30.5728	OK	8.44229	4.51536	12.3692	OK	9.46613	5.22006	13.7122	OK	9.34309	3.85127	14.8349	OK	10.4776	5.19405	15.7612	OK	10.4653	5.07386	15.8568	OK	21.357	14.1588	28.5552	OK
XLOC_000544	XM_011467228.1, XM_011467229.1		LOC101303915	TSS1005,TSS1006	Fvb1:3847341-3849073	Fvb1	3847341	3849073	0	0	0	OK	0	0	0	OK	0	0	0	OK	0	0	0	OK	0	0	0	OK	0	0	0	OK	0	0	0	OK	0	0	0	OK	0	0	0	OK	0	0	0	OK
XLOC_000545	XR_904753.1		LOC105350205	TSS1007	Fvb1:3873678-3877653	Fvb1	3873678	3877653	0	0	0	OK	0.116665	0	0.284663	OK	0.000197844	0	0.0701961	OK	0	0	0	OK	0	0	0	OK	0	0	0	OK	0	0	0	OK	0	0	0	OK	0.00989302	0	0.0770951	OK	0.462648	0.0371177	0.888178	OK
XLOC_000546	XM_004287512.2, XM_011461726.1, XM_011461731.1, XM_011461733.1, XM_011461735.1, XM_004287511.2	gene12627	LOC101298058	TSS1008,TSS1009,TSS1010,TSS1011,TSS1012,TSS1013,TSS1014	Fvb1:3880610-3895141	Fvb1	3880610	3895141	75.3315	62.9363	87.7266	OK	75.7546	63.1924	88.3167	OK	57.1062	47.7107	66.5017	OK	25.5237	21.5175	29.5299	OK	5.03201	4.15341	5.91061	OK	1.44356	1.08938	1.79774	OK	2.90179	2.32809	3.47549	OK	2.35008	1.87422	2.82594	OK	3.49794	2.8399	4.15597	OK	249.529	205.109	293.949	OK
XLOC_000547	XP_004287478.1		LOC101297078	TSS1015	Fvb1:3905018-3908174	Fvb1	3905018	3908174	18.6172	11.3655	25.869	OK	20.5384	11.9359	29.1409	OK	9.73103	4.89856	14.5635	OK	4.18959	1.20281	7.17637	OK	12.3593	6.98769	17.731	OK	2.24919	0	4.54271	OK	2.83909	0.271875	5.4063	OK	4.95676	1.72785	8.18568	OK	6.23596	2.54038	9.93154	OK	60.5637	46.7561	74.3713	OK
XLOC_000548	XM_011472420.1	gene12635	LOC101300290	TSS1016	Fvb1:3912883-3942051	Fvb1	3912883	3942051	0.0931969	0	0.609533	OK	0.219577	0	1.26849	OK	0.205943	0	1.05414	OK	0	0	0	OK	0	0	0	OK	0.0077411	0	0.125903	OK	0.0115398	0	0.149067	OK	0.175766	0	0.748089	OK	0	0	0	OK	1.49289	0	3.40993	OK
XLOC_000549	XM_011472420.1	gene12635	LOC101300290	TSS1017	Fvb1:3912883-3942051	Fvb1	3912883	3942051	0	0	0	OK	0.0253415	0	0.358697	OK	0	0	0	OK	0	0	0	OK	0	0	0	OK	0	0	0	OK	0	0	0	OK	0	0	0	OK	0.112605	0	0.611862	OK	0.203682	0	0.839351	OK
XLOC_000550	XM_004287515.2	gene12640	LOC101299225	TSS1018,TSS1019,TSS1020	Fvb1:3949067-3953198	Fvb1	3949067	3953198	6.98991	5.60215	8.37767	OK	14.4241	11.5647	17.2834	OK	17.5525	13.888	21.217	OK	20.7435	17.0132	24.4737	OK	7.00147	5.58474	8.4182	OK	6.00571	4.75921	7.25221	OK	5.12673	3.94855	6.30491	OK	6.32713	5.03879	7.61547	OK	7.46727	5.98347	8.95107	OK	9.28404	7.52311	11.045	OK
XLOC_000551	XM_011461808.1	gene12643	LOC105350215	TSS1021	Fvb1:3968271-3970284	Fvb1	3968271	3970284	8.72717	4.32102	13.1333	OK	0.488962	0	1.50829	OK	0.519918	0	1.22914	OK	0.376104	0	0.931704	OK	8.7993	3.99459	13.604	OK	2.05085	0.411024	3.69067	OK	2.13809	0.456063	3.82012	OK	0.650089	0	1.3669	OK	2.69515	0.59675	4.79354	OK	2.84909	1.09371	4.60448	OK
XLOC_000552	XM_004288902.2	gene12645	LOC101301725	TSS1022	Fvb1:3975664-3978741	Fvb1	3975664	3978741	0.0641702	0	0.158716	OK	0.0157143	0	0.0532853	OK	0	0	0	OK	0	0	0	OK	0.0128972	0	0.0500937	OK	0.0111536	0	0.0504827	OK	0.00501433	0	0.0420096	OK	0.0179109	0	0.0731651	OK	0	0	0	OK	0.00628027	0	0.0433391	OK
XLOC_000553	XM_011461823.1	gene12647	LOC101299801	TSS1023,TSS1024	Fvb1:3979110-3983349	Fvb1	3979110	3983349	31.622	26.2225	37.0216	OK	54.732	45.8747	63.5893	OK	68.527	57.5233	79.5306	OK	62.6891	52.6559	72.7223	OK	45.5778	38.0481	53.1075	OK	51.032	42.6802	59.3838	OK	67.7791	56.8144	78.7438	OK	62.1624	52.2366	72.0882	OK	22.7562	18.7931	26.7193	OK	33.7406	27.9339	39.5473	OK
XLOC_000554	XM_004288903.2	gene12648	LOC101302014	TSS1025,TSS1026,TSS1027,TSS1028	Fvb1:3983478-3987260	Fvb1	3983478	3987260	3.8894	2.96003	4.81877	OK	3.16587	2.33636	3.99539	OK	13.1607	10.8632	15.4583	OK	6.48798	5.18356	7.7924	OK	0.0074546	0	0.104966	OK	0.00958226	0	0.110816	OK	0	0	0	OK	0	0	0	OK	0.0852359	0	0.246258	OK	8.873	7.24344	10.5026	OK
XLOC_000555	XM_011461853.1, XR_904777.1	gene12651	LOC101302594	TSS1029,TSS1030,TSS1031	Fvb1:3990419-4018221	Fvb1	3990419	4018221	3.4548	2.34851	4.56108	OK	1.36612	0.760601	1.97163	OK	1.6326	1.08585	2.17934	OK	2.97887	1.90892	4.04882	OK	2.95944	2.19071	3.72817	OK	2.31426	1.59654	3.03197	OK	1.83174	1.21447	2.44902	OK	2.27163	1.43804	3.10521	OK	7.70677	6.23639	9.17714	OK	2.70859	1.87027	3.54691	OK
XLOC_000556	XM_004288904.2	gene12649	LOC101302306	TSS1032,TSS1033	Fvb1:3990419-4018221	Fvb1	3990419	4018221	10.4685	7.93208	13.0048	OK	1.00441	0.356009	1.65281	OK	1.08219	0.444686	1.71969	OK	1.68981	0.784012	2.59561	OK	0.444557	0.0608969	0.828218	OK	0.059019	0	0.217325	OK	0.0246742	0	0.13785	OK	0.016339	0	0.125862	OK	0.118062	0	0.413716	OK	0.276858	0	0.626286	OK
XLOC_000557	XM_004288906.1	gene12654	LOC101302877	TSS1034	Fvb1:4019233-4034793	Fvb1	4019233	4034793	0.150379	0	0.487589	OK	0.101384	0	0.413102	OK	0.107824	0	0.486692	OK	0.130622	0	0.500319	OK	0.0825918	0	0.369541	OK	0.0216711	0	0.175734	OK	0	0	0	OK	0	0	0	OK	0.159105	0	0.569541	OK	0.268924	0	0.756568	OK
XLOC_000558	XM_011461873.1	gene35181	LOC101300382	TSS1035	Fvb1:4019233-4034793	Fvb1	4019233	4034793	5.78224	1.60474	9.95974	OK	2.0158	0	4.43784	OK	1.5227	0	4.22147	OK	1.60008	0	3.62287	OK	11.2389	4.5656	17.9123	OK	8.44047	3.62351	13.2574	OK	9.60556	4.03118	15.1799	OK	5.54276	2.17541	8.91012	OK	6.13594	1.7854	10.4865	OK	5.1712	2.10879	8.23362	OK
XLOC_000559	XM_004288907.2	gene12658	LOC101303165	TSS1036,TSS1037	Fvb1:4038329-4042102	Fvb1	4038329	4042102	0.238456	0	0.480153	OK	0.0246545	0	0.150083	OK	0.179835	0	0.427611	OK	0.0396088	0	0.172539	OK	0.0360515	0	0.177126	OK	0	0	0	OK	0	0	0	OK	0	0	0	OK	0.0281883	0	0.166075	OK	2.63407	1.83506	3.43308	OK
XLOC_000560	XM_011461945.1, XR_904784.1, XR_904785.1, XR_904786.1, XR_904787.1	gene12663	LOC101303749	TSS1038,TSS1039,TSS1040	Fvb1:4054746-4073384	Fvb1	4054746	4073384	0.263068	0	0.562812	OK	0.261424	0	0.664196	OK	0.163711	0	0.476025	OK	0.455968	0.0484486	0.863486	OK	0.0962288	0	0.255197	OK	0.186763	0	0.388309	OK	0.128732	0	0.351744	OK	0.235068	0.0118817	0.458255	OK	0.529752	0.215511	0.843992	OK	0.24865	0.0224326	0.474867	OK
XLOC_000561	XM_004288912.2	gene12666	LOC101304623	TSS1041	Fvb1:4077265-4081431	Fvb1	4077265	4081431	0.443206	0.155248	0.731164	OK	0.0954543	0	0.265444	OK	0	0	0	OK	0.226241	0.00546736	0.447015	OK	1.50464	0.963425	2.04586	OK	0.332597	0.0854369	0.579757	OK	0.0413094	0	0.159886	OK	0.0430584	0	0.172806	OK	11.2348	9.24586	13.2238	OK	0.432203	0.151493	0.712913	OK
XLOC_000562	XM_004287527.2	gene12667	LOC101302973	TSS1042,TSS1043	Fvb1:4081726-4089110	Fvb1	4081726	4089110	4.95061	3.67664	6.22459	OK	52.4635	43.2502	61.6768	OK	134.048	111.439	156.658	OK	136.501	113.923	159.079	OK	0.633964	0.279236	0.988691	OK	1.96066	1.32562	2.5957	OK	2.96278	2.16579	3.75977	OK	0.749678	0.344739	1.15462	OK	0.650195	0.229534	1.07086	OK	1.82415	1.23034	2.41796	OK
XLOC_000563	XM_004287529.2	gene12671	LOC101303548	TSS1044,TSS1045,TSS1046,TSS1047,TSS1048	Fvb1:4094462-4098648	Fvb1	4094462	4098648	5.36241	4.32355	6.40126	OK	2.68809	2.01783	3.35836	OK	2.05948	1.47355	2.64541	OK	2.97017	2.26093	3.67941	OK	5.43236	4.39314	6.47158	OK	1.27583	0.836821	1.71483	OK	1.47689	1.0035	1.95027	OK	1.73439	1.21733	2.25145	OK	1.50294	1.01903	1.98686	OK	11.9694	9.91279	14.026	OK
XLOC_000564	XM_011461999.1, XM_004287530.2	gene12672	LOC105350296	TSS1049,TSS1050,TSS1051	Fvb1:4101525-4106995	Fvb1	4101525	4106995	30.0887	25.0336	35.1437	OK	23.196	19.0823	27.3098	OK	25.5883	21.4261	29.7505	OK	27.1635	22.7453	31.5817	OK	27.867	22.8567	32.8772	OK	31.5275	25.6137	37.4414	OK	32.9927	27.2931	38.6922	OK	33.5625	27.9721	39.153	OK	25.6138	21.1057	30.1218	OK	25.573	21.1068	30.0393	OK
XLOC_000565	XM_011462013.1	gene12674	LOC105350310	TSS1052	Fvb1:4107616-4110279	Fvb1	4107616	4110279	0.00537791	0	0.0459239	OK	0.0145199	0	0.0550532	OK	0	0	0	OK	0	0	0	OK	0	0	0	OK	0	0	0	OK	0	0	0	OK	0	0	0	OK	0.00504515	0	0.0456095	OK	0	0	0	OK
XLOC_000566	XM_011462021.1	gene12675	LOC101305220	TSS1053	Fvb1:4110496-4114925	Fvb1	4110496	4114925	0.200289	0	0.42547	OK	0.38135	0.00123599	0.761463	OK	0	0	0	OK	0.120708	0	0.309451	OK	0.03131	0	0.152415	OK	0.0712661	0	0.211092	OK	0.0208337	0	0.114287	OK	0.046271	0	0.157447	OK	0.268935	0.00883925	0.52903	OK	0.00848209	0	0.0969187	OK
XLOC_000567	XM_004287532.2	gene12681	LOC101304413	TSS1054,TSS1055	Fvb1:4117181-4137964	Fvb1	4117181	4137964	36.0747	26.2321	45.9173	OK	29.2441	20.8184	37.6697	OK	36.3415	25.847	46.8359	OK	24.1403	13.1408	35.1397	OK	27.5834	18.6819	36.4848	OK	32.5714	23.7122	41.4306	OK	48.3148	35.56	61.0696	OK	44.7922	32.144	57.4404	OK	28.64	20.7204	36.5595	OK	47.9311	36.1608	59.7013	OK
XLOC_000568	XM_004287534.2	gene12683	LOC101304999	TSS1056,TSS1057,TSS1058	Fvb1:4138349-4142261	Fvb1	4138349	4142261	5.13716	3.93618	6.33814	OK	4.85686	3.68835	6.02537	OK	3.6346	2.44422	4.82498	OK	1.12469	0.598483	1.6509	OK	5.75082	4.49594	7.00571	OK	7.85942	6.3151	9.40374	OK	9.27006	7.53572	11.0044	OK	4.39541	3.33817	5.45264	OK	36.2342	30.4445	42.024	OK	2.07985	1.37355	2.78614	OK
XLOC_000569	XM_004287535.2	gene12684	LOC101305297	TSS1059,TSS1060	Fvb1:4142361-4145004	Fvb1	4142361	4145004	0.177305	0	0.427884	OK	0	0	0	OK	0.0895859	0	0.310993	OK	0.0285469	0	0.117929	OK	2.83245	1.37392	4.29098	OK	0.369046	0	0.824723	OK	0.113415	0	0.408207	OK	0.0335514	0	0.159247	OK	2.04973	1.07695	3.02251	OK	0.42036	0	0.892201	OK
XLOC_000570	XM_004287536.2, XM_011462075.1	gene12685	LOC101305589	TSS1061,TSS1062,TSS1063	Fvb1:4145140-4151193	Fvb1	4145140	4151193	1.76688	0.885664	2.6481	OK	0.92598	0.267606	1.58435	OK	1.02901	0.257954	1.80006	OK	0.539281	0.0567469	1.02181	OK	2.92996	1.77112	4.08881	OK	4.04339	2.77329	5.31349	OK	4.15459	2.99669	5.3125	OK	2.58388	1.80056	3.3672	OK	1.95553	0.944461	2.96661	OK	4.60225	3.32032	5.88419	OK
XLOC_000571	XM_011462084.1	gene12687	LOC105350340	TSS1064,TSS1065	Fvb1:4152135-4154938	Fvb1	4152135	4154938	51.0861	41.2358	60.9365	OK	161.226	129.079	193.374	OK	35.9873	27.6879	44.2868	OK	23.7493	16.9822	30.5164	OK	76.0962	61.1755	91.0169	OK	36.5105	29.2545	43.7665	OK	32.4117	25.9761	38.8473	OK	36.4629	29.2078	43.7181	OK	3.03964	2.17723	3.90205	OK	49.5877	40.8641	58.3113	OK
XLOC_000572	XM_011462088.1	gene12688	LOC101306371	TSS1066,TSS1067,TSS1068	Fvb1:4156464-4163017	Fvb1	4156464	4163017	7.89379	6.44619	9.3414	OK	12.5107	10.3526	14.6689	OK	10.265	8.48035	12.0496	OK	8.73633	7.15589	10.3168	OK	7.27536	5.91163	8.63909	OK	8.8931	7.30659	10.4796	OK	9.93242	7.94773	11.9171	OK	9.82146	8.10076	11.5422	OK	7.09909	5.68084	8.51734	OK	6.60238	5.33693	7.86782	OK
XLOC_000573	XM_011462095.1	gene12690	LOC101306665	TSS1069,TSS1070	Fvb1:4164520-4176600	Fvb1	4164520	4176600	7.74329	6.3933	9.09329	OK	10.5603	8.46224	12.6584	OK	15.8891	13.0362	18.742	OK	11.9568	10.0031	13.9105	OK	6.02516	4.96771	7.08262	OK	9.0552	7.5317	10.5787	OK	7.70041	6.3558	9.04502	OK	9.26382	7.7238	10.8039	OK	10.9599	9.15006	12.7696	OK	11.011	9.20734	12.8147	OK
XLOC_000574	XM_004287541.2	gene12691	LOC101306953	TSS1071,TSS1072	Fvb1:4178152-4185961	Fvb1	4178152	4185961	4.38825	2.97904	5.79745	OK	20.8662	16.0564	25.676	OK	33.7227	26.7076	40.7378	OK	20.7219	16.0905	25.3533	OK	4.85157	2.88628	6.81686	OK	2.12283	1.13423	3.11143	OK	1.34501	0.595324	2.09469	OK	1.39528	0.680645	2.10992	OK	4.3838	2.7215	6.0461	OK	10.4168	6.60787	14.2258	OK
XLOC_000575	XM_004287543.2	gene12693	LOC101307529	TSS1073	Fvb1:4186299-4190543	Fvb1	4186299	4190543	0.479894	0.01099	0.948799	OK	0.269635	0	0.615611	OK	0.495123	0	1.09985	OK	0.336441	0	0.960514	OK	0.4506	0	1.07626	OK	0.0491514	0	0.184992	OK	0.295045	0.025251	0.564838	OK	0.0764142	0	0.271037	OK	0.648332	0.210358	1.08631	OK	0.247097	0	0.584665	OK
XLOC_000576	XM_004287545.2, XM_004287546.2	gene12695	LOC101308119	TSS1074,TSS1075,TSS1076	Fvb1:4191497-4198809	Fvb1	4191497	4198809	56.0987	45.1889	67.0085	OK	12.987	9.59243	16.3816	OK	24.1417	18.6272	29.6562	OK	27.9011	21.1446	34.6575	OK	33.4722	26.7771	40.1673	OK	30.1513	23.6563	36.6464	OK	31.7115	24.9442	38.4788	OK	33.5907	26.1987	40.9826	OK	14.3354	10.0896	18.5812	OK	18.4355	14.0363	22.8347	OK
XLOC_000577	XM_011462126.1	gene12697	LOC105350349	TSS1077	Fvb1:4191497-4198809	Fvb1	4191497	4198809	0.00812759	0	0.182358	OK	0	0	0	OK	0.726005	0	2.06766	OK	0.499733	0	1.78978	OK	0.00655113	0	0.175127	OK	0.0981344	0	0.513288	OK	0	0	0	OK	0.541098	0	2.00635	OK	0.0411065	0	0.285547	OK	0.417646	0	1.65303	OK
XLOC_000578	XM_004288917.2	gene12699	LOC101306381	TSS1078	Fvb1:4206011-4208271	Fvb1	4206011	4208271	1.39423	0.912131	1.87633	OK	0.171482	0.0144002	0.328565	OK	0.075955	0	0.181464	OK	0.0499816	0	0.128928	OK	0.754759	0.408021	1.1015	OK	1.18377	0.739514	1.62802	OK	0.540695	0.250154	0.831236	OK	0.0777658	0	0.181568	OK	1.24621	0.793003	1.69942	OK	1.58273	1.05869	2.10677	OK
XLOC_000579	XM_011462138.1	gene12701	LOC101309190	TSS1079,TSS1080	Fvb1:4225572-4228091	Fvb1	4225572	4228091	1.43216	0.849834	2.01449	OK	0.225363	0	0.50892	OK	0.175099	0	0.396514	OK	0.242795	0	0.563489	OK	0.768002	0.349893	1.18611	OK	1.04633	0.553947	1.53872	OK	1.10635	0.601141	1.61157	OK	1.12901	0.622969	1.63506	OK	0.438422	0.118026	0.758819	OK	1.10484	0.59989	1.60979	OK
XLOC_000580	XM_004288918.2	gene12702	LOC101306676	TSS1081,TSS1082	Fvb1:4229184-4235615	Fvb1	4229184	4235615	13.0574	9.80853	16.3063	OK	9.31884	6.45347	12.1842	OK	23.143	17.3076	28.9784	OK	27.5231	20.1844	34.8618	OK	13.6533	10.7558	16.5508	OK	14.4173	11.1023	17.7324	OK	21.5902	16.8166	26.3639	OK	20.7279	16.4681	24.9878	OK	11.3083	8.6996	13.9169	OK	16.1056	12.3792	19.8319	OK
XLOC_000581	XM_011462152.1	gene12704	LOC101309766	TSS1083,TSS1084,TSS1085	Fvb1:4238692-4243815	Fvb1	4238692	4243815	3.82028	3.09053	4.55003	OK	1.82177	1.40915	2.23439	OK	6.81461	5.60521	8.024	OK	7.08906	5.86752	8.31059	OK	2.44979	1.9277	2.97189	OK	3.69146	2.99124	4.39169	OK	3.86078	3.13953	4.58202	OK	3.49169	2.82408	4.1593	OK	3.98128	3.23746	4.7251	OK	6.18979	5.10664	7.27293	OK
XLOC_000582	XM_004288920.2	gene12712	LOC101307254	TSS1086	Fvb1:4266548-4273176	Fvb1	4266548	4273176	0.0467623	0	0.209631	OK	0.105202	0	0.430119	OK	0.0504312	0	0.311039	OK	0	0	0	OK	0.0618158	0	0.285978	OK	0.0114265	0	0.140034	OK	0.0664508	0	0.340477	OK	0.0828114	0	0.378894	OK	0.0876196	0	0.352027	OK	0.0342802	0	0.189569	OK
XLOC_000583	XM_011462201.1, XM_011462206.1	gene12714	LOC101311701	TSS1087,TSS1088	Fvb1:4273719-4278931	Fvb1	4273719	4278931	6.67208	5.33726	8.0069	OK	8.54624	6.8363	10.2562	OK	7.1027	5.794	8.41139	OK	8.88767	7.29772	10.4776	OK	8.62404	6.99063	10.2574	OK	2.06763	1.41115	2.7241	OK	0.79711	0.40209	1.19213	OK	0.462472	0.160856	0.764088	OK	5.01658	3.91198	6.12117	OK	5.6914	4.49103	6.89177	OK
XLOC_000584	XM_004288921.2	gene12721	LOC101308419	TSS1089	Fvb1:4302049-4304392	Fvb1	4302049	4304392	0.206779	0.0221739	0.391384	OK	0	0	0	OK	0	0	0	OK	0	0	0	OK	0.400479	0.137005	0.663953	OK	0.160858	0	0.32892	OK	0.0446977	0	0.131577	OK	0.0133223	0	0.0629062	OK	1.23188	0.749078	1.71468	OK	1.40713	0.881722	1.93254	OK
XLOC_000585	XM_004287559.2	gene12722	LOC101311994	TSS1090,TSS1091	Fvb1:4307612-4312198	Fvb1	4307612	4312198	53.0333	44.6219	61.4447	OK	61.9907	52.0881	71.8932	OK	41.6133	34.8439	48.3827	OK	31.8977	26.7233	37.0721	OK	99.5711	83.3524	115.79	OK	47.6214	39.9682	55.2745	OK	65.0102	54.7604	75.26	OK	75.4455	63.5994	87.2915	OK	15.6931	13.0108	18.3754	OK	37.6556	31.537	43.7741	OK
XLOC_000586	XM_011472452.1	gene12724	LOC105353375	TSS1092	Fvb1:4313309-4313846	Fvb1	4313309	4313846	0	0	0	OK	0	0	0	OK	0	0	0	OK	0	0	0	OK	0.101967	0	0.345234	OK	0	0	0	OK	0	0	0	OK	0.124768	0	0.367235	OK	0	0	0	OK	0	0	0	OK
XLOC_000587	XM_011472455.1	gene12725	LOC105353378	TSS1093	Fvb1:4314403-4315021	Fvb1	4314403	4315021	0	0	0	OK	0	0	0	OK	0	0	0	OK	0	0	0	OK	0	0	0	OK	0	0	0	OK	0	0	0	OK	0	0	0	OK	0	0	0	OK	0	0	0	OK
XLOC_000588	XM_004287561.2	gene12726	LOC101312668	TSS1094,TSS1095,TSS1096	Fvb1:4315558-4327365	Fvb1	4315558	4327365	1.58797	0.692799	2.48314	OK	0.747182	0.0828964	1.41147	OK	1.73575	0.586543	2.88495	OK	1.91608	0.951833	2.88032	OK	10.5104	6.79549	14.2253	OK	9.39597	6.89015	11.9018	OK	7.19184	4.98177	9.40191	OK	7.23168	5.40144	9.06192	OK	9.83398	2.13418	17.5338	OK	9.91403	7.4418	12.3863	OK
XLOC_000589	XM_004287562.2	gene12727	LOC101312960	TSS1097	Fvb1:4315558-4327365	Fvb1	4315558	4327365	0	0	0	OK	3.93985	0	9.05845	OK	10.5613	0.89411	20.2285	OK	12.371	3.53553	21.2065	OK	0	0	0	OK	0	0	0	OK	0.740769	0	3.02205	OK	7.24218	1.75675	12.7276	OK	0	0	0	OK	5.42064	0	10.8847	OK
XLOC_000590	XM_004287564.2	gene12729	LOC101313546	TSS1098,TSS1099	Fvb1:4315558-4327365	Fvb1	4315558	4327365	5.90785	3.75664	8.05905	OK	4.80159	2.83274	6.77043	OK	6.83024	4.07645	9.58403	OK	7.26129	4.72157	9.80101	OK	4.38007	1.54388	7.21626	OK	4.12472	2.04181	6.20763	OK	4.65803	2.68699	6.62907	OK	5.16906	2.8124	7.52572	OK	5.70153	0	13.5049	OK	6.97885	4.49685	9.46086	OK
XLOC_000591	XM_011472459.1	gene12730	LOC101309007	TSS1100,TSS1101	Fvb1:4328562-4337322	Fvb1	4328562	4337322	2.81218	0	5.14941	FAIL	0.788369	0	3.23937	OK	2.89492	0	6.35951	OK	3.54504	0	8.23156	OK	2.41651	0	6.78473	OK	3.16234	0	8.74143	OK	2.73867	0	8.40273	OK	2.33336	0	7.18034	OK	4.61901	0	10.5452	OK	4.61153	0	10.5658	OK
XLOC_000592	XR_904855.1		LOC105350376	TSS1102	Fvb1:4342655-4343048	Fvb1	4342655	4343048	0	0	0	OK	0	0	0	OK	0	0	0	OK	0	0	0	OK	0	0	0	OK	0	0	0	OK	0	0	0	OK	0	0	0	OK	0	0	0	OK	0	0	0	OK
XLOC_000593	XM_011462272.1, XM_004288925.2		LOC101309587	TSS1103	Fvb1:4350923-4352236	Fvb1	4350923	4352236	0.0289059	0	0.279775	OK	0	0	0	OK	0	0	0	OK	0	0	0	OK	0	0	0	OK	0	0	0	OK	0	0	0	OK	0	0	0	OK	0	0	0	OK	0	0	0	OK
XLOC_000594	XM_004287568.2	gene12734	LOC101314596	TSS1104	Fvb1:4352997-4356276	Fvb1	4352997	4356276	9.43	7.40828	11.4517	OK	3.39517	2.08732	4.70302	OK	1.03765	0.0979131	1.97739	OK	1.05979	0.22987	1.88971	OK	7.99461	5.86749	10.1217	OK	5.91073	4.3065	7.51496	OK	6.48758	4.81238	8.16277	OK	3.08853	2.00508	4.17199	OK	8.54149	6.46215	10.6208	OK	5.94324	3.91183	7.97464	OK
XLOC_000595	XM_004287569.2	gene12735	LOC101314883	TSS1105	Fvb1:4352997-4356276	Fvb1	4352997	4356276	1.39713	0.64317	2.15109	OK	2.86564	1.34774	4.38355	OK	3.1912	2.14462	4.23778	OK	2.30694	1.24434	3.36955	OK	4.266	2.86554	5.66646	OK	3.52759	2.36082	4.69436	OK	2.57946	1.51756	3.64136	OK	1.22971	0.452167	2.00725	OK	3.72185	2.44596	4.99774	OK	6.99349	4.70629	9.28069	OK
XLOC_000596	XM_004288926.2, XR_904859.1, XR_904860.1, XR_904861.1, XR_904863.1	gene12736	LOC101309877	TSS1106,TSS1107,TSS1108,TSS1109	Fvb1:4358780-4364193	Fvb1	4358780	4364193	0.526735	0.0120138	1.04146	OK	0.61569	0	1.31392	OK	0.310509	0	0.746711	OK	0.752229	0.116285	1.38817	OK	0.591476	0.0501608	1.13279	OK	0.4405	0	0.911761	OK	0.311896	0	0.731488	OK	0.780305	0.176897	1.38371	OK	1.5314	0.775628	2.28716	OK	0.553327	0	1.10678	OK
XLOC_000597	XM_004287570.2	gene12738	LOC101315177	TSS1110,TSS1111	Fvb1:4370416-4372603	Fvb1	4370416	4372603	4.13967	3.02546	5.25388	OK	0	0	0	OK	0.305151	0	0.722288	OK	0.0230001	0	0.132674	OK	0.991998	0.483792	1.5002	OK	0.0480531	0	0.198205	OK	0	0	0	OK	0.0197313	0	0.137531	OK	0.0403777	0	0.179522	OK	1.05517	0.533464	1.57688	OK
XLOC_000598	XM_011462293.1, XM_004287571.2	gene12470	LOC101290693	TSS1112,TSS1113,TSS1114	Fvb1:4391820-4409499	Fvb1	4391820	4409499	0.234378	0	0.80409	OK	0	0	0	OK	0	0	0	OK	0	0	0	OK	0	0	0	OK	0	0	0	OK	0.0229516	0	0.219112	OK	0.011436	0	0.201071	OK	0.00803028	0	0.161223	OK	36.5189	28.2994	44.7384	OK
XLOC_000599	XM_011472467.1	gene12473	LOC101310166	TSS1115,TSS1116,TSS1117	Fvb1:4391820-4409499	Fvb1	4391820	4409499	24.4528	19.6146	29.2911	OK	30.5171	24.1263	36.9078	OK	33.8781	26.7911	40.9652	OK	42.9729	34.3945	51.5513	OK	19.97	15.4526	24.4874	OK	24.7469	19.7415	29.7523	OK	22.8599	18.0473	27.6726	OK	33.7896	27.2574	40.3219	OK	27.6087	22.5284	32.6891	OK	20.3414	14.5092	26.1737	OK
XLOC_000600	XM_004287578.2, XM_004287576.2, XM_004287579.2, XM_004287577.2	gene12480	LOC101293338	TSS1118,TSS1119,TSS1120,TSS1121,TSS1122,TSS1123,TSS1124,TSS1125,TSS1126,TSS1127	Fvb1:4425533-4453928	Fvb1	4425533	4453928	22.5548	18.8001	26.3095	OK	2.08885	1.49834	2.67936	OK	1.44212	0.876171	2.00806	OK	1.50417	0.953226	2.05511	OK	82.5561	68.975	96.1372	OK	23.806	19.8826	27.7293	OK	25.2047	21.0709	29.3386	OK	12.7669	10.577	14.9567	OK	14.8179	12.2794	17.3565	OK	22.1235	17.7209	26.5261	OK
XLOC_000601	XP_004288976.1		LOC101310464	TSS1128	Fvb1:4425533-4453928	Fvb1	4425533	4453928	0.0985781	0	0.606993	OK	1.32067	0	2.89912	OK	0.544569	0	1.15331	OK	0.278145	0	0.673708	OK	0.443484	0	2.419	OK	0.115321	0	0.660916	OK	0	0	0	OK	0.0137923	0	0.178499	OK	1.27864	0	2.79331	OK	0.159241	0	0.951745	OK
XLOC_000602	XM_011462328.1	gene12479	LOC101310464	TSS1129	Fvb1:4425533-4453928	Fvb1	4425533	4453928	0.0489216	0	0.284347	OK	0.120542	0	0.481573	OK	0.0284513	0	0.141029	OK	0	0	0	OK	0.123972	0	0.831971	OK	0.853706	0	1.95321	OK	0.996965	0	2.2032	OK	0.889323	0.12414	1.65451	OK	0.0202917	0	0.142569	OK	0.117097	0	0.553375	OK
XLOC_000603	XM_011462324.1	gene12479	LOC101310751	TSS1130	Fvb1:4425533-4453928	Fvb1	4425533	4453928	0	0	0	OK	0	0	0	OK	0	0	0	OK	0	0	0	OK	0	0	0	OK	0	0	0	OK	0	0	0	OK	0	0	0	OK	0	0	0	OK	0	0	0	OK
XLOC_000604	XM_004287580.2	gene12483	LOC101293627	TSS1131	Fvb1:4459041-4459989	Fvb1	4459041	4459989	0.158978	0	0.437725	OK	0	0	0	OK	0	0	0	OK	0	0	0	OK	0.0241495	0	0.156996	OK	0	0	0	OK	0.0294341	0	0.162035	OK	0	0	0	OK	41.2608	33.9161	48.6056	OK	0	0	0	OK
XLOC_000605	XM_004287581.2	gene12484	LOC101293922	TSS1132	Fvb1:4462128-4463068	Fvb1	4462128	4463068	0	0	0	OK	0	0	0	OK	0	0	0	OK	0	0	0	OK	0	0	0	OK	0	0	0	OK	0	0	0	OK	0	0	0	OK	5.7041	3.46433	7.94387	OK	0	0	0	OK
XLOC_000606	XM_004287582.2	gene12485	LOC101294208	TSS1133	Fvb1:4464230-4465230	Fvb1	4464230	4465230	0.0557927	0	0.216807	OK	0.239943	0	0.528657	OK	2.02403	0.73371	3.31436	OK	0.284915	0	0.619405	OK	0	0	0	OK	0	0	0	OK	0	0	0	OK	0	0	0	OK	0	0	0	OK	24.4976	19.5537	29.4414	OK
XLOC_000607	XR_904905.1		LOC101294791	TSS1134	Fvb1:4469922-4482984	Fvb1	4469922	4482984	24.3485	19.5057	29.1914	OK	1.96208	0	4.0849	OK	0.0691769	0	0.264479	OK	0.270358	0	0.647037	OK	0.390121	0	0.820718	OK	0.0304103	0	0.196044	OK	0.0166625	0	0.168564	OK	0	0	0	OK	7.47283	5.13104	9.81461	OK	0	0	0	OK
XLOC_000608	XM_004287584.2	gene12491	LOC101295075	TSS1135,TSS1136,TSS1137	Fvb1:4486358-4493844	Fvb1	4486358	4493844	6.87592	4.15681	9.59503	OK	12.377	8.00335	16.7505	OK	5.73286	3.46256	8.00317	OK	4.52253	1.64992	7.39514	OK	1.97658	0.41018	3.54297	OK	1.13641	0	2.31885	OK	0.578431	0	1.57115	OK	0.645711	0	1.51941	OK	1.30454	0.112855	2.49623	OK	24.4381	18.9486	29.9275	OK
XLOC_000609	XM_004288932.2	gene12493	LOC101312489	TSS1138,TSS1139	Fvb1:4496034-4501188	Fvb1	4496034	4501188	3.84931	3.12072	4.5779	OK	3.33949	2.67776	4.00122	OK	3.29139	2.65776	3.92502	OK	3.98904	3.23742	4.74066	OK	3.29297	2.64605	3.93989	OK	3.39962	2.72556	4.07368	OK	2.68112	2.10802	3.25421	OK	3.20367	2.55978	3.84755	OK	5.62962	4.6222	6.63703	OK	4.82243	3.93665	5.70822	OK
XLOC_000610	XM_011462386.1	gene12494	LOC101312774	TSS1140,TSS1141,TSS1142	Fvb1:4506333-4510310	Fvb1	4506333	4510310	0.422104	0.14191	0.702298	OK	0.822752	0.423075	1.22243	OK	1.06261	0.474856	1.65036	OK	2.22494	1.52406	2.92581	OK	2.10718	1.47298	2.74138	OK	0.622088	0.285818	0.958359	OK	0.216246	0.00637764	0.426115	OK	0.157849	0	0.345913	OK	1.95235	1.33675	2.56796	OK	0.992816	0.573816	1.41182	OK
XLOC_000611	XM_004288935.2, XM_004288936.2, XM_011462423.1, XM_011462428.1, XM_011462435.1, XM_011462440.1	gene12500	LOC101313934	TSS1143,TSS1144,TSS1145,TSS1146,TSS1147,TSS1148,TSS1149,TSS1150	Fvb1:4529978-4549005	Fvb1	4529978	4549005	7.76207	5.90069	9.62344	OK	8.75307	6.95463	10.5515	OK	6.92841	4.97574	8.88108	OK	10.2939	8.07243	12.5153	OK	7.11092	5.42285	8.79899	OK	7.22426	5.4699	8.97862	OK	5.93423	4.29724	7.57123	OK	5.52548	4.12823	6.92272	OK	8.20264	6.30276	10.1025	OK	6.33978	4.8174	7.86216	OK
XLOC_000612	XM_011462461.1, XM_011462468.1, XM_004287590.2	gene12506	LOC105350440	TSS1151,TSS1152,TSS1153	Fvb1:4556447-4597344	Fvb1	4556447	4597344	13.6173	2.74947	24.4851	OK	11.4667	2.9022	20.0312	OK	19.5281	6.31906	32.7372	OK	28.1645	7.61	48.7191	OK	35.0529	9.79182	60.3139	OK	37.3385	6.07668	68.6002	OK	59.7699	2.94764	116.592	OK	73.5323	0	150.952	OK	14.7206	3.06297	26.3783	OK	43.2628	6.89612	79.6296	OK
XLOC_000613	XM_004287592.2	gene12512	LOC101297371	TSS1154,TSS1155	Fvb1:4604936-4607927	Fvb1	4604936	4607927	1.20937	0.714949	1.70379	OK	2.95187	2.1253	3.77843	OK	1.80512	1.17079	2.43945	OK	1.86397	1.22918	2.49876	OK	0.925872	0.503781	1.34796	OK	1.77211	1.17205	2.37217	OK	1.50503	0.951403	2.05865	OK	1.16114	0.686167	1.63611	OK	1.25413	0.756411	1.75185	OK	25.1226	20.9769	29.2682	OK
XLOC_000614	XM_004287593.2	gene12517	LOC101297662	TSS1156,TSS1157	Fvb1:4635020-4642314	Fvb1	4635020	4642314	33.6309	27.9849	39.2769	OK	1.71648	0.830966	2.602	OK	1.63923	1.1986	2.07987	OK	2.48492	1.86495	3.10489	OK	256.047	211.797	300.297	OK	323.254	265.46	381.048	OK	409.002	333.843	484.161	OK	252.196	208.16	296.231	OK	33.2072	27.7145	38.6999	OK	11.9038	9.79615	14.0115	OK
XLOC_000615	XM_004287594.2	gene12519	LOC101298248	TSS1158,TSS1159,TSS1160	Fvb1:4646525-4658317	Fvb1	4646525	4658317	5.36513	1.52033	9.20992	OK	5.53857	0	11.2873	OK	20.3065	10.1022	30.5108	OK	15.6169	7.9763	23.2575	OK	1.56662	0	3.18048	OK	2.4134	0	4.85709	OK	2.64924	0	5.60844	OK	5.09194	0.53973	9.64415	OK	1.72981	0.430869	3.02874	OK	7.90645	3.50279	12.3101	OK
XLOC_000616	XM_004287596.2, XM_011462540.1	gene12521	LOC101298824	TSS1161,TSS1162	Fvb1:4646525-4658317	Fvb1	4646525	4658317	126.86	104.615	149.105	OK	281.165	233.473	328.857	OK	253.06	207.581	298.54	OK	181.958	149.39	214.526	OK	58.6262	48.4445	68.8079	OK	128.09	105.771	150.41	OK	181.828	150.093	213.563	OK	230.734	191.147	270.321	OK	23.3144	18.3795	28.2492	OK	105.943	86.2036	125.682	OK
XLOC_000617	XM_004288943.2	gene12523	LOC101291181	TSS1163,TSS1164	Fvb1:4662441-4674393	Fvb1	4662441	4674393	1.23918	0.503542	1.97481	OK	19.3358	15.1727	23.4989	OK	97.0568	80.5232	113.59	OK	57.2063	46.7764	67.6361	OK	0.045931	0	0.221276	OK	0.0561434	0	0.243704	OK	0.427477	0	0.936264	OK	0.195183	0	0.456764	OK	11.9322	9.33654	14.5278	OK	1.22295	0.633698	1.8122	OK
XLOC_000618	XR_904957.1, XR_904958.1, XM_004288944.2		LOC105350485	TSS1165,TSS1166,TSS1167,TSS1168	Fvb1:4662441-4674393	Fvb1	4662441	4674393	1.58442	0.594484	2.57436	OK	0.0901312	0	0.596504	OK	0.0989951	0	0.805494	OK	0.0840821	0	0.629543	OK	0.00642612	0	0.435748	OK	0.00870619	0	0.438293	OK	0	0	0	OK	0.0177646	0	0.451721	OK	0	0	0	OK	0.0255861	0	0.460634	OK
XLOC_000619	XM_004288945.2	gene12527	LOC101291763	TSS1169,TSS1170,TSS1171	Fvb1:4679385-4683888	Fvb1	4679385	4683888	9.07229	7.4828	10.6618	OK	6.34869	5.14745	7.54993	OK	11.4689	9.47192	13.4659	OK	10.6274	8.79139	12.4633	OK	5.69283	4.60457	6.78109	OK	6.35172	5.16733	7.53611	OK	6.17826	5.01075	7.34576	OK	5.73034	4.6494	6.81128	OK	7.66313	6.29415	9.0321	OK	2.34808	1.73277	2.96339	OK
XLOC_000620	XM_004287601.2	gene12529	LOC101300180	TSS1172,TSS1173,TSS1174,TSS1175	Fvb1:4683988-4689743	Fvb1	4683988	4689743	15.6265	12.2745	18.9784	OK	18.1049	14.1635	22.0463	OK	9.29658	5.88868	12.7045	OK	8.71085	5.68128	11.7404	OK	9.47418	6.92124	12.0271	OK	8.94046	6.7533	11.1276	OK	10.4542	7.7161	13.1922	OK	17.4911	13.3106	21.6715	OK	6.59263	4.8397	8.34555	OK	13.8933	10.7311	17.0555	OK
XLOC_000621	XM_004287602.2, XM_011462583.1, XM_011462584.1	gene12529	LOC101300479	TSS1176,TSS1177,TSS1178,TSS1179,TSS1180	Fvb1:4689805-4693791	Fvb1	4689805	4693791	2.40653	1.67975	3.13332	OK	32.5183	27.3245	37.7121	OK	48.6759	40.7502	56.6015	OK	35.4388	29.7531	41.1246	OK	1.20799	0.68534	1.73065	OK	0.892546	0.446224	1.33887	OK	0.362793	0.0314831	0.694102	OK	0.346573	0.0295184	0.663628	OK	0.965943	0.509737	1.42215	OK	0.345624	0.0287009	0.662547	OK
XLOC_000622	XM_011462602.1	gene12532	LOC105350493	TSS1181	Fvb1:4697646-4700212	Fvb1	4697646	4700212	0	0	0	OK	0.136558	0	0.315133	OK	0.143562	0	0.335337	OK	0.203668	0	0.463126	OK	0	0	0	OK	0	0	0	OK	0	0	0	OK	0	0	0	OK	0.295768	0	0.595258	OK	0	0	0	OK
XLOC_000623	XM_004287603.2	gene12533	LOC101301040	TSS1182,TSS1183	Fvb1:4701075-4706433	Fvb1	4701075	4706433	30.9064	19.6347	42.1782	OK	21.8577	13.029	30.6864	OK	28.1638	18.8644	37.4631	OK	26.1327	15.3692	36.8963	OK	16.8653	8.2483	25.4823	OK	22.7263	11.4074	34.0451	OK	21.2367	9.28747	33.1859	OK	17.1892	9.28372	25.0947	OK	22.4823	13.3041	31.6605	OK	15.1966	7.54289	22.8504	OK
XLOC_000624	XM_004288947.1	gene12535	LOC101292348	TSS1184	Fvb1:4708239-4709214	Fvb1	4708239	4709214	0	0	0	OK	0	0	0	OK	0	0	0	OK	0	0	0	OK	0	0	0	OK	0	0	0	OK	0	0	0	OK	0	0	0	OK	0.055505	0	0.190125	OK	0	0	0	OK
XLOC_000625	XM_004287606.2	gene12538	LOC101301810	TSS1185,TSS1186	Fvb1:4715337-4721065	Fvb1	4715337	4721065	84.0849	70.4217	97.748	OK	22.5982	18.9084	26.288	OK	20.166	16.8412	23.4908	OK	17.0314	14.1574	19.9053	OK	30.2181	25.3827	35.0534	OK	38.6752	32.4461	44.9042	OK	40.3466	33.8657	46.8275	OK	28.8358	24.2509	33.4208	OK	20.9078	17.471	24.3447	OK	21.3681	17.8736	24.8627	OK
XLOC_000626	XM_004287607.2	gene12541	LOC101302102	TSS1187,TSS1188,TSS1189	Fvb1:4731442-4734176	Fvb1	4731442	4734176	114.138	96.0183	132.258	OK	95.9173	80.8606	110.974	OK	105.636	88.6271	122.646	OK	69.2567	57.9138	80.5996	OK	258.166	215.536	300.795	OK	7.92349	6.28936	9.55761	OK	2.16018	1.44683	2.87352	OK	2.76365	1.9178	3.6095	OK	132.028	110.321	153.736	OK	161.036	134.944	187.127	OK
XLOC_000627	XM_011462635.1	gene12909	LOC101302390	TSS1190,TSS1191,TSS1192	Fvb1:4746052-4753370	Fvb1	4746052	4753370	45.6044	36.576	54.6329	OK	61.1522	46.2631	76.0413	OK	81.5924	67.0634	96.1214	OK	82.5895	64.3851	100.794	OK	39.9987	31.2152	48.7822	OK	37.3492	30.1501	44.5484	OK	32.3368	26.4842	38.1894	OK	35.0791	28.4793	41.6789	OK	54.5695	42.9121	66.227	OK	62.7787	51.4502	74.1072	OK
XLOC_000628	XM_011472487.1	gene12913	LOC101293237	TSS1193,TSS1194,TSS1195	Fvb1:4782236-4787693	Fvb1	4782236	4787693	0.532508	0.253106	0.811911	OK	0.372631	0.108864	0.636398	OK	0.39841	0.0783895	0.718431	OK	0.237074	0.0464586	0.42769	OK	1.16322	0.743255	1.58319	OK	0.733907	0.383159	1.08466	OK	0.470522	0.237796	0.703248	OK	0.397116	0.170369	0.623862	OK	0.472176	0.0819873	0.862364	OK	0.499818	0.182015	0.81762	OK
XLOC_000629	XM_004288950.2	gene12914	LOC101293526	TSS1196	Fvb1:4788709-4792683	Fvb1	4788709	4792683	0	0	0	OK	0	0	0	OK	0	0	0	OK	0	0	0	OK	0	0	0	OK	0	0	0	OK	0	0	0	OK	0	0	0	OK	0	0	0	OK	0	0	0	OK
XLOC_000630	XM_004287611.2	gene12916	LOC101303264	TSS1197,TSS1198,TSS1199	Fvb1:4793274-4799812	Fvb1	4793274	4799812	7.91055	6.00265	9.81846	OK	2.72417	1.52124	3.9271	OK	6.18181	3.88171	8.4819	OK	9.17342	5.92573	12.4211	OK	6.57498	4.96717	8.1828	OK	10.414	8.10887	12.719	OK	12.8137	10.1435	15.4839	OK	14.1716	11.3751	16.968	OK	6.43448	4.81998	8.04897	OK	9.50742	7.55262	11.4622	OK
XLOC_000631	XM_004287612.2	gene12917	LOC101303549	TSS1200,TSS1201	Fvb1:4809527-4819050	Fvb1	4809527	4819050	2.77912	1.26988	4.28835	OK	2.5907	0.994234	4.18717	OK	2.03893	0.932063	3.1458	OK	3.01821	1.61587	4.42056	OK	7.48823	3.49501	11.4814	OK	12.9848	7.54219	18.4274	OK	6.93417	3.28256	10.5858	OK	2.66559	1.32521	4.00596	OK	5.08735	2.20346	7.97123	OK	6.08039	4.28907	7.87171	OK
XLOC_000632	XM_004287614.2	gene12919	LOC101304126	TSS1202,TSS1203	Fvb1:4826445-4828314	Fvb1	4826445	4828314	5.21963	3.93271	6.50655	OK	18.9982	15.7246	22.2718	OK	19.2244	15.8674	22.5815	OK	1.92863	1.23102	2.62624	OK	4.86092	3.61818	6.10365	OK	15.5524	12.7808	18.324	OK	7.33718	5.7543	8.92006	OK	1.39967	0.771699	2.02764	OK	0.922865	0.408146	1.43758	OK	23.5287	19.4967	27.5607	OK
XLOC_000633	XM_011462673.1	gene12921	LOC101304414	TSS1204,TSS1205	Fvb1:4838624-4845755	Fvb1	4838624	4845755	19.647	16.4536	22.8403	OK	33.2588	27.9114	38.6061	OK	28.2555	23.6969	32.8141	OK	30.5989	25.6489	35.5489	OK	8.37156	6.90844	9.83467	OK	14.1522	11.7582	16.5463	OK	21.0599	17.6454	24.4744	OK	22.0917	18.5312	25.6523	OK	17.0923	14.268	19.9165	OK	9.19201	7.59197	10.7921	OK
XLOC_000634	XM_004288953.2	gene12925	LOC101294404	TSS1206,TSS1207	Fvb1:4870146-4875721	Fvb1	4870146	4875721	0.474371	0	0.984655	OK	0.418166	0	1.0545	OK	0.829346	0.170647	1.48805	OK	0.898351	0.298785	1.49792	OK	0.593828	0	1.43136	OK	0.265327	0	0.743233	OK	0.0784106	0	0.379	OK	0.0238155	0	0.138846	OK	4.82074	0.199374	9.44211	OK	1.23567	0.714183	1.75715	OK
XLOC_000635	XR_904984.1		LOC105350515	TSS1208	Fvb1:4876401-4877491	Fvb1	4876401	4877491	0.110813	0	0.418216	OK	0.169164	0	0.414293	OK	0.311309	0.0407555	0.581863	OK	0.0749663	0	0.209255	OK	0	0	0	OK	0.0385455	0	0.20159	OK	0	0	0	OK	0.0320432	0	0.162366	OK	0.0255446	0	0.15628	OK	0.0538017	0	0.215217	OK
XLOC_000636	XM_004287619.2	gene12927	LOC101305590	TSS1209,TSS1210	Fvb1:4877613-4884606	Fvb1	4877613	4884606	9.35075	4.56641	14.1351	OK	5.15149	1.13819	9.16478	OK	9.68869	0.449834	18.9276	OK	14.5494	8.68979	20.4091	OK	11.0654	7.97321	14.1576	OK	12.6164	9.51289	15.7199	OK	19.6068	15.5301	23.6835	OK	21.3675	17.0834	25.6515	OK	11.201	8.30063	14.1015	OK	12.0073	8.90995	15.1046	OK
XLOC_000637	XM_004288955.2	gene12929	LOC101294986	TSS1211,TSS1212	Fvb1:4889338-4892066	Fvb1	4889338	4892066	7.67113	6.09237	9.24988	OK	4.03479	2.96168	5.1079	OK	3.50665	2.51436	4.49893	OK	1.42515	0.822726	2.02757	OK	1.48911	0.876708	2.10151	OK	0.86833	0.399555	1.3371	OK	0.548981	0.166623	0.931338	OK	0.208785	0	0.445372	OK	0.86836	0.40679	1.32993	OK	0.862596	0.406572	1.31862	OK
XLOC_000638	XR_183699.2, XR_905000.1		LOC105350530	TSS1213,TSS1214,TSS1215	Fvb1:4916360-4921883	Fvb1	4916360	4921883	0	0	0	OK	0	0	0	OK	1.76011	0	3.67793	OK	1.05438	0.24821	1.86055	OK	0	0	0	OK	4.74148	2.3291	7.15385	OK	34.9632	24.4205	45.5059	OK	48.9921	35.8401	62.1441	OK	0.0516443	0	0.397154	OK	0.0277618	0	0.377167	OK
XLOC_000639	XM_004288957.2, XM_011462739.1	gene12932	LOC101295567	TSS1216,TSS1217,TSS1218,TSS1219,TSS1220,TSS1221	Fvb1:4922204-4934326	Fvb1	4922204	4934326	1.93846	1.27365	2.60328	OK	3.54456	2.48491	4.60421	OK	6.04112	4.40888	7.67336	OK	11.5738	8.97496	14.1727	OK	4.52263	3.52251	5.52276	OK	53.0131	39.6089	66.4173	OK	36.2183	28.7863	43.6502	OK	38.047	30.9072	45.1868	OK	4.83184	3.76673	5.89695	OK	2.02636	1.39439	2.65832	OK
XLOC_000640	XM_011472490.1	gene12934	LOC105353406	TSS1222	Fvb1:4934394-4936190	Fvb1	4934394	4936190	0.107291	0	0.345662	OK	0	0	0	OK	0.132215	0	0.339663	OK	0	0	0	OK	0.0424409	0	0.152622	OK	0.0659818	0	0.221055	OK	0	0	0	OK	0	0	0	OK	0.0607534	0	0.219356	OK	0.0148698	0	0.109841	OK
XLOC_000641	XM_011472493.1	gene12935	LOC105353411	TSS1223	Fvb1:4937570-4939633	Fvb1	4937570	4939633	0	0	0	OK	0	0	0	OK	0	0	0	OK	0	0	0	OK	0	0	0	OK	0	0	0	OK	0	0	0	OK	0	0	0	OK	0.0708274	0	0.219163	OK	0.0234984	0	0.0962044	OK
XLOC_000642	XM_004288958.1	gene12937	LOC101295860	TSS1224	Fvb1:4941507-4942446	Fvb1	4941507	4942446	0	0	0	OK	0	0	0	OK	0	0	0	OK	0	0	0	OK	0	0	0	OK	0	0	0	OK	0	0	0	OK	0	0	0	OK	0	0	0	OK	0	0	0	OK
XLOC_000643	XM_004288959.1	gene12941	LOC101296146	TSS1225	Fvb1:4958356-4958998	Fvb1	4958356	4958998	0	0	0	OK	0	0	0	OK	0	0	0	OK	0	0	0	OK	0	0	0	OK	0	0	0	OK	0	0	0	OK	0	0	0	OK	0	0	0	OK	0	0	0	OK
XLOC_000644	XM_011462757.1, XM_004287623.2	gene12943	LOC101306666	TSS1226,TSS1227,TSS1228,TSS1229	Fvb1:4960477-4969462	Fvb1	4960477	4969462	14.6569	12.3346	16.9792	OK	12.2017	10.2139	14.1896	OK	8.59934	7.0944	10.1043	OK	11.1362	9.31987	12.9526	OK	11.7916	9.80187	13.7813	OK	14.5175	12.1726	16.8623	OK	20.1263	16.8136	23.4389	OK	21.7605	18.1992	25.3218	OK	11.1179	9.2852	12.9507	OK	9.74513	8.09171	11.3985	OK
XLOC_000645	XM_011462786.1	gene12949	LOC101307827	TSS1230,TSS1231,TSS1232,TSS1233	Fvb1:4990071-4994632	Fvb1	4990071	4994632	14.9004	12.2941	17.5067	OK	26.9511	22.4721	31.4301	OK	39.94	32.9846	46.8953	OK	43.3415	36.2498	50.4332	OK	10.8131	8.88694	12.7392	OK	12.304	10.1337	14.4743	OK	11.8493	9.76636	13.9322	OK	12.308	10.1495	14.4666	OK	18.7719	15.5809	21.9629	OK	13.8	11.4289	16.171	OK
XLOC_000646	XM_004287627.2, XM_004288961.2	gene12950	LOC101308120	TSS1234,TSS1235,TSS1236	Fvb1:4995534-5001069	Fvb1	4995534	5001069	8.4909	7.00158	9.98022	OK	19.6079	16.3899	22.826	OK	29.1276	24.3036	33.9517	OK	23.1806	19.2649	27.0962	OK	7.92267	6.5315	9.31384	OK	9.68333	8.02664	11.34	OK	12.5444	10.4318	14.657	OK	12.238	10.1708	14.3051	OK	6.17609	5.02766	7.32451	OK	16.1791	13.5007	18.8574	OK
XLOC_000647	XM_004288962.2	gene12952	LOC101297005	TSS1237	Fvb1:5001884-5003731	Fvb1	5001884	5003731	0.00956457	0	0.0719293	OK	0	0	0	OK	0	0	0	OK	0	0	0	OK	0	0	0	OK	0	0	0	OK	0	0	0	OK	0	0	0	OK	0.0155268	0	0.0818372	OK	0.00919013	0	0.0707365	OK
XLOC_000648	XM_004287628.2	gene12953	LOC101308411	TSS1238	Fvb1:5004902-5008755	Fvb1	5004902	5008755	1.27552	0.931526	1.61952	OK	0.257619	0.121863	0.393375	OK	0	0	0	OK	0.0123305	0	0.0434277	OK	0.196543	0.0748638	0.318222	OK	0.066638	0	0.136384	OK	0.00611397	0	0.0305182	OK	0	0	0	OK	2.50619	1.98482	3.02757	OK	0.873713	0.596239	1.15119	OK
XLOC_000649	XM_011462813.1, XM_011462818.1, XR_905023.1, XM_011462824.1	gene12954	LOC101297294	TSS1239,TSS1240,TSS1241	Fvb1:5009099-5016411	Fvb1	5009099	5016411	2.10226	1.44003	2.76449	OK	1.49397	0.942825	2.04511	OK	0.696999	0.293186	1.10081	OK	0.881875	0.463567	1.30018	OK	1.906	1.31769	2.49432	OK	1.81225	1.23357	2.39093	OK	1.57178	1.02595	2.11761	OK	1.29635	0.819527	1.77316	OK	1.03708	0.608487	1.46568	OK	1.34578	0.844165	1.84739	OK
XLOC_000650	XM_004287629.2	gene12956	LOC101308705	TSS1242,TSS1243	Fvb1:5016513-5019318	Fvb1	5016513	5019318	6.95714	5.03212	8.88217	OK	7.55325	5.57315	9.53334	OK	5.0903	3.54325	6.63735	OK	4.13864	2.75306	5.52422	OK	5.3184	3.75342	6.88338	OK	6.34975	4.55809	8.1414	OK	9.52516	7.29972	11.7506	OK	12.2835	9.6598	14.9073	OK	7.49839	5.62328	9.3735	OK	8.01674	5.97368	10.0598	OK
XLOC_000651	XM_011462838.1	gene12957	LOC101297880	TSS1244	Fvb1:5019675-5021249	Fvb1	5019675	5021249	0	0	0	OK	0	0	0	OK	0	0	0	OK	0	0	0	OK	0	0	0	OK	0	0	0	OK	0	0	0	OK	0	0	0	OK	0	0	0	OK	0	0	0	OK
XLOC_000652	XM_011472498.1	gene12957	LOC105353415	TSS1245	Fvb1:5021955-5022788	Fvb1	5021955	5022788	0	0	0	OK	0.244593	0	0.531437	OK	0	0	0	OK	0	0	0	OK	0.0413574	0	0.231483	OK	0.139991	0	0.474621	OK	0.0867548	0	0.324514	OK	0.0331761	0	0.219249	OK	0.042055	0	0.233562	OK	0.127475	0	0.443046	OK
XLOC_000653	XM_011462840.1	gene12958	LOC101298168	TSS1246,TSS1247,TSS1248	Fvb1:5025224-5029064	Fvb1	5025224	5029064	3.0067	2.13866	3.87475	OK	0.0326385	0	0.190827	OK	0.0607971	0	0.23874	OK	0	0	0	OK	0.118786	0	0.326446	OK	0.00809707	0	0.160739	OK	0	0	0	OK	0.0171859	0	0.170799	OK	0.278449	0	0.568497	OK	0.0316002	0	0.19455	OK
XLOC_000654	XM_004287630.2	gene12959	LOC101308998	TSS1249,TSS1250	Fvb1:5029135-5047843	Fvb1	5029135	5047843	8.95402	7.09359	10.8144	OK	7.50545	5.97002	9.04088	OK	13.668	11.2519	16.0842	OK	16.1486	13.2954	19.0018	OK	9.61356	7.62039	11.6067	OK	12.2721	9.87365	14.6706	OK	8.85159	7.15916	10.544	OK	7.17924	5.6792	8.67928	OK	16.488	13.4059	19.5702	OK	11.3189	9.18378	13.454	OK
XLOC_000655	XM_004288968.2	gene12964	LOC101298749	TSS1251,TSS1252,TSS1253,TSS1254	Fvb1:5061146-5067892	Fvb1	5061146	5067892	2.80954	1.71973	3.89936	OK	4.7761	3.28808	6.26411	OK	0.839205	0.151391	1.52702	OK	1.33487	0.342654	2.32708	OK	52.0866	41.3101	62.8631	OK	12.9853	10.0484	15.9222	OK	11.5104	8.55217	14.4687	OK	1.84661	1.04659	2.64664	OK	5.16826	3.4306	6.90591	OK	2.77879	1.88641	3.67116	OK
XLOC_000656	XR_905040.1	gene12967	LOC105350558	TSS1255	Fvb1:5078600-5087573	Fvb1	5078600	5087573	11.1833	8.40216	13.9644	OK	34.1183	26.2365	42	OK	34.2464	24.7851	43.7077	OK	20.1054	13.4276	26.7832	OK	12.7778	9.23017	16.3255	OK	41.0664	30.6245	51.5084	OK	86.7318	63.7773	109.686	OK	95.6923	75.5787	115.806	OK	0.719953	0.0617672	1.37814	OK	87.1555	69.8938	104.417	OK
XLOC_000657	XR_905039.1, XR_905040.1	gene12967	LOC105350558	TSS1256	Fvb1:5078600-5087573	Fvb1	5078600	5087573	0.0984268	0	0.494297	OK	0.260189	0	1.07371	OK	0.327114	0	1.55001	OK	0.0509685	0	0.358057	OK	0	0	0	OK	0.207747	0	1.17234	OK	0.703102	0	3.37023	OK	0.871235	0	3.58263	OK	0	0	0	OK	0	0	0	OK
XLOC_000658	XM_004287636.2	gene12969	LOC101310736	TSS1257,TSS1258,TSS1259,TSS1260,TSS1261,TSS1262	Fvb1:5087632-5101099	Fvb1	5087632	5101099	42.0664	34.962	49.1708	OK	58.6253	48.6279	68.6226	OK	90.3787	74.5451	106.212	OK	44.8879	37.5106	52.2651	OK	18.88	15.3386	22.4214	OK	117.584	96.8148	138.352	OK	207.25	171.177	243.323	OK	345.231	284.084	406.379	OK	1.78464	0	3.63629	OK	82.8639	69.1112	96.6167	OK
XLOC_000659	XM_011462941.1	gene12975	LOC101312185	TSS1263,TSS1264	Fvb1:5125379-5128304	Fvb1	5125379	5128304	53.5557	44.9115	62.1998	OK	65.3809	54.8791	75.8827	OK	57.6316	48.3532	66.91	OK	46.7092	39.2166	54.2018	OK	61.8877	51.9059	71.8695	OK	21.5399	17.8293	25.2505	OK	14.2612	11.6924	16.83	OK	20.4008	16.922	23.8797	OK	24.1881	20.0218	28.3543	OK	82.474	69.3685	95.5796	OK
XLOC_000660	XR_905057.1, XR_905058.1, XM_011462951.1	gene12976	LOC101299618	TSS1265,TSS1266,TSS1267	Fvb1:5129548-5164276	Fvb1	5129548	5164276	2.16708	1.52238	2.81177	OK	1.22438	0.624498	1.82426	OK	0.852784	0.375515	1.33005	OK	1.18063	0.636112	1.72515	OK	2.24518	1.59529	2.89506	OK	1.64738	0.996592	2.29817	OK	0.801331	0.373002	1.22966	OK	0.931622	0.499684	1.36356	OK	1.21934	0.735632	1.70306	OK	1.48403	0.894507	2.07356	OK
XLOC_000661	XM_011472503.1	gene16836	LOC101300186	TSS1268	Fvb1:5167220-5171378	Fvb1	5167220	5171378	0	0	0	OK	0	0	0	OK	0.0239873	0	0.0877913	OK	0	0	0	OK	0.0119824	0	0.0559417	OK	0.00391676	0	0.0481086	OK	0	0	0	OK	0	0	0	OK	0.00595448	0	0.0501352	OK	0.0143349	0	0.0616474	OK
XLOC_000662	XM_004308550.2	gene14302	LOC101302505	TSS1269	Fvb1:5207879-5211873	Fvb1	5207879	5211873	0	0	0	OK	0	0	0	OK	0	0	0	OK	0	0	0	OK	0	0	0	OK	0	0	0	OK	0	0	0	OK	0	0	0	OK	0	0	0	OK	0	0	0	OK
XLOC_000663	XM_004298895.2	gene32184	LOC101301390	TSS1270	Fvb1:5207879-5211873	Fvb1	5207879	5211873	0.925938	0	1.91203	OK	1.81986	0.348305	3.29142	OK	0.40689	0	0.917985	OK	1.10191	0	2.25798	OK	1.6926	0.347354	3.03785	OK	0.515736	0	1.22124	OK	0.741617	0	1.57738	OK	1.05224	0.0491756	2.05531	OK	3.57138	1.61986	5.5229	OK	1.93515	0.525517	3.34478	OK
XLOC_000664	XM_004288973.2	gene12983	LOC101300763	TSS1271,TSS1272	Fvb1:5218579-5233177	Fvb1	5218579	5233177	0.820978	0.12692	1.51504	OK	1.73011	0	3.80677	OK	2.48793	0	5.62019	OK	2.4167	0	5.18299	OK	0.66577	0.049288	1.28225	OK	0.663238	0	1.35471	OK	0.441542	0	1.25987	OK	0.759942	0	1.74857	OK	1.24051	0.405996	2.07501	OK	0.445617	0	0.914494	OK
XLOC_000665	XM_004287644.2	gene12988	LOC101313343	TSS1273,TSS1274,TSS1275	Fvb1:5241815-5247966	Fvb1	5241815	5247966	6.26749	4.7804	7.75459	OK	2.28119	1.5891	2.97328	OK	3.66773	2.16459	5.17087	OK	3.1633	2.22636	4.10023	OK	15.1308	12.2555	18.0061	OK	52.4672	44.0315	60.9029	OK	56.4916	47.4313	65.5518	OK	43.8536	36.7814	50.9257	OK	10.2881	8.26909	12.307	OK	6.3575	5.00783	7.70718	OK
XLOC_000666	XM_004287645.2	gene12990	LOC101313635	TSS1276,TSS1277	Fvb1:5251988-5256336	Fvb1	5251988	5256336	0.925631	0.598909	1.25235	OK	1.66415	1.19469	2.13361	OK	1.13744	0.700244	1.57464	OK	0.603958	0.353978	0.853937	OK	2.07266	1.54452	2.60079	OK	0.587627	0.325554	0.849701	OK	0.250863	0.085386	0.416341	OK	0.327026	0.130825	0.523227	OK	0.562214	0.309341	0.815086	OK	29.1846	24.4929	33.8762	OK
XLOC_000667	XM_004287652.2	gene12997	LOC101290801	TSS1278	Fvb1:5283249-5289839	Fvb1	5283249	5289839	40.6348	33.4378	47.8318	OK	99.3159	83.2756	115.356	OK	65.3793	54.2178	76.5408	OK	56.3167	47.1219	65.5114	OK	43.5377	35.5769	51.4985	OK	38.9594	31.9329	45.9859	OK	43.2766	35.5266	51.0267	OK	35.3255	28.8762	41.7747	OK	37.3191	30.4679	44.1703	OK	34.8404	28.5533	41.1274	OK
XLOC_000668	XM_004287652.2	gene12997	LOC101290801	TSS1279	Fvb1:5283249-5289839	Fvb1	5283249	5289839	0.741525	0	2.11738	OK	0.736655	0	2.68191	OK	1.40406	0	4.7862	OK	1.05821	0	3.23314	OK	0.662514	0	1.91116	OK	0.337406	0	1.16055	OK	0.282421	0	1.07155	OK	0.278471	0	0.994318	OK	0.38171	0	1.25426	OK	0.536201	0	1.8061	OK
XLOC_000669	XM_011463049.1	gene12999	LOC101302208	TSS1280,TSS1281	Fvb1:5303968-5307074	Fvb1	5303968	5307074	0.0881134	0	0.234852	OK	0.185303	0	0.38627	OK	0	0	0	OK	0.0209738	0	0.0878196	OK	0.0401711	0	0.143474	OK	0	0	0	OK	0	0	0	OK	0.00670914	0	0.071878	OK	8.28565	6.71672	9.85458	OK	0.0488865	0	0.147421	OK
XLOC_000670	XM_004287654.2, XR_904952.1, XR_905930.1	gene13002	LOC101314957	TSS1282,TSS1283,TSS1284,TSS1285	Fvb1:5321183-5328774	Fvb1	5321183	5328774	19.5091	16.2636	22.7546	OK	35.3104	28.7567	41.8642	OK	27.6316	22.5433	32.7198	OK	31.5737	25.9438	37.2037	OK	25.6342	21.4231	29.8452	OK	21.1505	17.6252	24.6758	OK	28.6839	23.9549	33.413	OK	35.8686	30.0431	41.6941	OK	12.6541	10.4485	14.8597	OK	31.8449	26.4706	37.2192	OK
XLOC_000671	XM_011463070.1, XM_011461062.1	gene13005	LOC105350598	TSS1286,TSS1287	Fvb1:5337325-5340611	Fvb1	5337325	5340611	0	0	0	OK	0	0	0	OK	0	0	0	OK	0	0	0	OK	0	0	0	OK	0	0	0	OK	0	0	0	OK	0.00397898	0	0.133032	OK	0	0	0	OK	0	0	0	OK
XLOC_000672	XM_011463078.1, XM_011463086.1, XM_004287656.2, XM_011463092.1	gene13006	LOC101292540	TSS1288,TSS1289	Fvb1:5346147-5350135	Fvb1	5346147	5350135	16.7969	13.8365	19.7572	OK	55.9337	46.7978	65.0696	OK	62.6449	52.3562	72.9335	OK	37.1992	31.1139	43.2845	OK	48.3071	40.6228	55.9913	OK	74.2314	62.415	86.0479	OK	63.1473	52.9148	73.3798	OK	53.6653	45.0047	62.3259	OK	15.4543	12.6762	18.2324	OK	37.3	31.1438	43.4563	OK
XLOC_000673	XM_004287657.2	gene13006	LOC101292832	TSS1290,TSS1291	Fvb1:5350241-5356406	Fvb1	5350241	5356406	5.59787	4.61076	6.58498	OK	3.63611	2.92143	4.35079	OK	5.88501	4.8357	6.93432	OK	6.46412	5.33991	7.58833	OK	5.29333	4.35533	6.23132	OK	6.58842	5.43544	7.7414	OK	6.43681	5.31675	7.55686	OK	8.04211	6.66167	9.42254	OK	7.37786	6.11756	8.63815	OK	8.22421	6.81292	9.63549	OK
XLOC_000674	XM_004288978.2, XM_011463112.1	gene13009	LOC101302499	TSS1292,TSS1293	Fvb1:5365173-5369192	Fvb1	5365173	5369192	2.89423	1.03022	4.75824	OK	0.706712	0	1.69343	OK	1.55213	0.170753	2.9335	OK	0.809439	0.110392	1.50849	OK	0.317092	0	0.643145	OK	0.251643	0	0.547522	OK	0.360689	0.0362925	0.685086	OK	0.604032	0.212875	0.99519	OK	0.138405	0	0.371189	OK	0.307842	0.0121036	0.60358	OK
XLOC_000675	XM_004288979.2	gene13013	LOC101303071	TSS1294	Fvb1:5389987-5390884	Fvb1	5389987	5390884	0	0	0	OK	0	0	0	OK	0	0	0	OK	0	0	0	OK	0	0	0	OK	0.0341088	0	0.168984	OK	0.0216213	0	0.156657	OK	0.0191741	0	0.153539	OK	0	0	0	OK	0.0227512	0	0.15611	OK
XLOC_000676	XM_004287660.2	gene13015	LOC101293713	TSS1295,TSS1296	Fvb1:5396069-5399560	Fvb1	5396069	5399560	5.01731	3.97126	6.06336	OK	5.3907	4.31653	6.46487	OK	6.89651	5.57225	8.22077	OK	11.3438	9.36264	13.325	OK	8.6032	7.03406	10.1723	OK	12.2586	10.1284	14.3887	OK	19.5862	16.3229	22.8495	OK	14.062	11.6522	16.4719	OK	11.5763	9.54507	13.6076	OK	8.25504	6.73246	9.77763	OK
XLOC_000677	XR_908240.1	gene00493	LOC105353427	TSS1297	Fvb1:5400943-5409147	Fvb1	5400943	5409147	0	0	0	OK	0	0	0	OK	0	0	0	OK	0	0	0	OK	0	0	0	OK	0	0	0	OK	0	0	0	OK	0	0	0	OK	0	0	0	OK	0	0	0	OK
XLOC_000678	XM_004288981.2, XM_011463147.1, XM_004288982.2	gene13020	LOC101303650	TSS1298,TSS1299	Fvb1:5415983-5423139	Fvb1	5415983	5423139	5.75414	4.73912	6.76915	OK	0.250228	0.0791236	0.421333	OK	0.0456909	0	0.149495	OK	0.0516932	0	0.151499	OK	0.0563536	0	0.154611	OK	0.0142814	0	0.0955966	OK	0	0	0	OK	0	0	0	OK	0.0526961	0	0.148525	OK	0.0479639	0	0.141124	OK
XLOC_000679	XM_004287661.2	gene13021	LOC101294005	TSS1300,TSS1301	Fvb1:5423301-5426701	Fvb1	5423301	5426701	8.51131	6.96429	10.0583	OK	7.27248	5.92037	8.62459	OK	9.88451	8.14179	11.6272	OK	10.3187	8.48992	12.1475	OK	8.84835	7.25993	10.4368	OK	10.4396	8.63361	12.2455	OK	13.5131	11.1866	15.8397	OK	9.37186	7.70485	11.0389	OK	5.94076	4.77297	7.10856	OK	9.07652	7.44667	10.7064	OK
XLOC_000680	XM_004287664.2	gene13024	LOC101294878	TSS1302,TSS1303	Fvb1:5441565-5445100	Fvb1	5441565	5445100	95.8514	80.5166	111.186	OK	471.211	394.825	547.596	OK	228.413	192.391	264.436	OK	99.7586	83.8164	115.701	OK	112.319	94.1955	130.443	OK	94.3776	79.2726	109.483	OK	104.246	87.7095	120.783	OK	133.322	111.87	154.774	OK	76.1665	63.7366	88.5963	OK	41.5084	34.3341	48.6827	OK
XLOC_000681	XM_011463175.1, XM_011463184.1, XM_011463185.1, XM_004287665.2	gene13025	LOC101295161	TSS1304,TSS1305,TSS1306,TSS1307,TSS1308,TSS1309	Fvb1:5448663-5461901	Fvb1	5448663	5461901	44.1757	34.984	53.3674	OK	22.8502	17.5957	28.1047	OK	18.729	14.2489	23.209	OK	30.4253	23.7157	37.1349	OK	152.507	123.403	181.61	OK	248.396	203.442	293.349	OK	288.221	235.991	340.45	OK	390.161	319.235	461.087	OK	18.3982	14.025	22.7715	OK	6.88729	4.50334	9.27124	OK
XLOC_000682	XM_011463193.1	gene13027	LOC101295745	TSS1310,TSS1311	Fvb1:5464477-5469504	Fvb1	5464477	5469504	14.9212	12.4214	17.421	OK	25.8642	21.6996	30.0289	OK	54.08	45.5438	62.6162	OK	41.2441	34.6909	47.7973	OK	18.3274	15.3312	21.3235	OK	15.5022	12.925	18.0795	OK	15.9092	13.2661	18.5524	OK	19.1912	16.0713	22.3111	OK	10.9439	9.07887	12.8088	OK	35.8319	30.0874	41.5763	OK
XLOC_000683	XR_905153.1		LOC105350630	TSS1312,TSS1313	Fvb1:5476958-5489927	Fvb1	5476958	5489927	0.104636	0	0.422031	OK	1.31155	0	2.80154	OK	1.40423	0	3.88712	OK	2.27744	0.772268	3.78261	OK	0.0218859	0	0.217793	OK	0	0	0	OK	0	0	0	OK	0	0	0	OK	0.475049	0	1.32161	OK	0.18756	0	0.643683	OK
XLOC_000684	XM_004287669.2, XM_004287670.2, XM_004287671.2	gene13029	LOC101297181	TSS1314,TSS1315,TSS1316,TSS1317,TSS1318,TSS1319	Fvb1:5493441-5501474	Fvb1	5493441	5501474	29.9123	24.6597	35.1649	OK	17.1863	12.5425	21.8301	OK	23.8517	18.8553	28.8481	OK	17.9784	13.6333	22.3235	OK	45.0301	36.9898	53.0703	OK	42.7975	35.0841	50.5109	OK	84.3303	69.5035	99.1572	OK	63.3976	52.589	74.2062	OK	17.7622	14.3701	21.1543	OK	57.1409	47.2471	67.0348	OK
XLOC_000685	XM_004287672.2	gene13032	LOC101297477	TSS1320,TSS1321,TSS1322	Fvb1:5501867-5505771	Fvb1	5501867	5505771	28.116	23.5217	32.7103	OK	18.8537	15.5222	22.1852	OK	27.3863	22.8521	31.9206	OK	20.3246	16.7121	23.9372	OK	18.8011	15.5563	22.046	OK	34.7038	29.057	40.3506	OK	39.2854	32.9182	45.6526	OK	29.5202	24.7994	34.241	OK	18.4648	15.2873	21.6424	OK	18.5198	15.3468	21.6929	OK
XLOC_000686	XM_011463248.1, XM_011463253.1, XM_011463258.1, XM_011463267.1	gene13034	LOC101304814	TSS1323,TSS1324	Fvb1:5509904-5524278	Fvb1	5509904	5524278	1.95564	1.35904	2.55224	OK	5.02709	3.97478	6.07941	OK	12.3426	10.1638	14.5213	OK	13.2031	10.9792	15.4271	OK	0.901862	0.417332	1.38639	OK	0.953906	0.463332	1.44448	OK	0.411693	0	0.883235	OK	0.59673	0.262467	0.930993	OK	2.49847	1.73092	3.26602	OK	1.26418	0.595011	1.93335	OK
XLOC_000687	XM_004287676.2, XM_004287677.2, XM_011463308.1	gene13037	LOC101298930	TSS1325,TSS1326,TSS1327,TSS1328,TSS1329	Fvb1:5534935-5548903	Fvb1	5534935	5548903	13.952	11.421	16.483	OK	3.27557	2.54587	4.00527	OK	4.02736	3.12621	4.9285	OK	5.38438	4.3633	6.40545	OK	4.42182	3.57774	5.26591	OK	9.05956	7.51103	10.6081	OK	11.8635	9.82636	13.9006	OK	6.53361	5.36807	7.69915	OK	6.99992	5.73227	8.26758	OK	3.48067	2.76319	4.19814	OK
XLOC_000688	XM_011463328.1, XR_905173.1, XR_905174.1, XM_011463336.1, XM_004287680.2	gene13044	LOC101306863	TSS1330,TSS1331,TSS1332,TSS1333,TSS1334	Fvb1:5559873-5585256	Fvb1	5559873	5585256	9.13499	6.79231	11.4777	OK	31.5079	24.6893	38.3265	OK	47.8293	38.7947	56.864	OK	40.3023	31.4599	49.1447	OK	12.1562	9.213	15.0993	OK	8.40923	6.14336	10.6751	OK	7.73717	5.60422	9.87013	OK	8.61579	6.35647	10.8751	OK	8.28097	5.95911	10.6028	OK	6.38641	4.45265	8.32017	OK
XLOC_000689	XR_907026.1	gene35217	LOC105352290	TSS1335	Fvb1:5559873-5585256	Fvb1	5559873	5585256	1.13643	0	3.36169	OK	3.14448	0	9.18667	OK	7.4764	0	15.7864	OK	6.95404	0	14.0459	OK	0.245976	0	1.27683	OK	0.65672	0	2.36189	OK	0.944738	0	3.87845	OK	0.533025	0	2.00935	OK	0.0880674	0	0.816103	OK	0.657106	0	2.37628	OK
XLOC_000690	XM_004287682.2, XM_004287683.2, XM_004288995.2	gene13053	LOC101308029	TSS1336,TSS1337,TSS1338,TSS1339,TSS1340	Fvb1:5623367-5633917	Fvb1	5623367	5633917	21.7617	18.1633	25.3601	OK	34.4482	28.7585	40.1379	OK	37.2941	31.1441	43.4442	OK	29.7721	24.9384	34.6058	OK	20.2879	16.9704	23.6053	OK	20.6126	17.3208	23.9044	OK	22.6107	18.9142	26.3072	OK	25.3437	21.1811	29.5062	OK	16.2464	13.5316	18.9611	OK	23.9398	19.9891	27.8905	OK
XLOC_000691	XM_004288996.2	gene13055	LOC101308324	TSS1341,TSS1342	Fvb1:5634510-5638124	Fvb1	5634510	5638124	27.2854	22.7615	31.8094	OK	136.778	114.716	158.84	OK	27.0059	22.4918	31.52	OK	7.36964	5.84684	8.89245	OK	3.19552	2.29104	4.1	OK	1.59189	0.981565	2.2022	OK	0.586756	0.214318	0.959194	OK	0.413087	0.102575	0.7236	OK	2.05091	1.34892	2.7529	OK	0.852543	0.408323	1.29676	OK
XLOC_000692	XM_011463386.1, XM_004287684.2	gene13056	LOC101300847	TSS1343,TSS1344	Fvb1:5642957-5646812	Fvb1	5642957	5646812	5.99336	4.678	7.30873	OK	3.87871	2.85278	4.90464	OK	3.99836	2.92683	5.06988	OK	3.94192	2.88771	4.99613	OK	16.8268	13.9127	19.7409	OK	9.00192	7.26196	10.7419	OK	9.28764	7.52948	11.0458	OK	12.4251	10.2249	14.6254	OK	5.50346	4.23713	6.76979	OK	13.5461	11.144	15.9482	OK
XLOC_000693	XM_004287685.2, XM_004287686.2, XM_011463406.1	gene13056	LOC105350662	TSS1345,TSS1346,TSS1347,TSS1348	Fvb1:5647415-5665927	Fvb1	5647415	5665927	2.44614	1.07332	3.81896	OK	0.273702	0	0.771486	OK	0.190529	0	0.519155	OK	0.0945708	0	0.385144	OK	0.251359	0	0.790578	OK	0.26033	0	0.821065	OK	0.146676	0	0.559116	OK	0.173291	0	0.669767	OK	0.572064	0	1.3662	OK	0.256714	0	0.878941	OK
XLOC_000694	XM_011463416.1, XM_004287689.2	gene13062	LOC101302293	TSS1349,TSS1350,TSS1351	Fvb1:5666862-5675861	Fvb1	5666862	5675861	2.50594	1.79835	3.21353	OK	1.9584	1.28291	2.63388	OK	3.20742	2.34877	4.06606	OK	5.15214	4.05385	6.25042	OK	1.14779	0.657191	1.63839	OK	2.18459	1.52267	2.84652	OK	2.06202	1.43216	2.69188	OK	2.89117	2.15692	3.62542	OK	2.88999	2.14084	3.63914	OK	2.27836	1.60305	2.95366	OK
XLOC_000695	XM_004288998.2	gene13063	LOC101308911	TSS1352,TSS1353,TSS1354,TSS1355	Fvb1:5676364-5680153	Fvb1	5676364	5680153	6.49987	4.29596	8.70378	OK	1.90332	0.710694	3.09594	OK	0.235447	0	0.594187	OK	0.285744	0	0.735232	OK	2.1069	1.11281	3.10098	OK	0.976518	0.274089	1.67895	OK	0.910546	0.29257	1.52852	OK	0.254856	0	0.619171	OK	8.43352	6.58698	10.28	OK	1.589	0.735686	2.44231	OK
XLOC_000696	XM_011463429.1	gene13063	LOC101302583	TSS1356,TSS1357	Fvb1:5681985-5696354	Fvb1	5681985	5696354	47.3948	37.034	57.7557	OK	1.78386	0	3.67053	OK	3.38929	1.53969	5.23889	OK	7.09059	3.10466	11.0765	OK	37.5273	29.055	45.9997	OK	35.9762	27.5912	44.3612	OK	46.6234	34.807	58.4398	OK	40.9449	32.6655	49.2243	OK	18.4478	13.7424	23.1531	OK	29.8938	23.2511	36.5366	OK
XLOC_000697	XM_004287690.2	gene13064	LOC101302866	TSS1358	Fvb1:5681985-5696354	Fvb1	5681985	5696354	0	0	0	OK	0.212697	0	1.08213	OK	0.0197637	0	0.316327	OK	0.499844	0	1.73785	OK	0.179989	0	1.23186	OK	0.129912	0	1.03151	OK	0.115755	0	1.02811	OK	0	0	0	OK	0	0	0	OK	0.0445774	0	0.556447	OK
XLOC_000698	XM_004287692.2, XM_004287693.2	gene13065	LOC101303739	TSS1359,TSS1360,TSS1361	Fvb1:5700867-5708959	Fvb1	5700867	5708959	3.75435	2.01199	5.49671	OK	4.27914	2.37756	6.18072	OK	4.65893	1.58676	7.73111	OK	3.48781	1.10785	5.86776	OK	0.975214	0.366637	1.58379	OK	1.60935	0.948452	2.27024	OK	1.63938	0.953659	2.32511	OK	2.84135	1.8574	3.82531	OK	0.798251	0	1.67137	OK	2.66551	0.9581	4.37292	OK
XLOC_000699	XM_011463462.1	gene13071	LOC101304612	TSS1362,TSS1363	Fvb1:5728456-5730455	Fvb1	5728456	5730455	1.84708	1.02089	2.67328	OK	0.521183	0.0822618	0.960104	OK	0.660607	0.184656	1.13656	OK	0.59465	0.135271	1.05403	OK	0.5585	0.101092	1.01591	OK	0.204845	0	0.497428	OK	0.0909872	0	0.30852	OK	0	0	0	OK	24.0305	19.7987	28.2623	OK	53.6528	44.9961	62.3095	OK
XLOC_000700	-			TSS1364	Fvb1:5730998-5732854	Fvb1	5730998	5732854	0.15138	0	0.347995	OK	0.0775671	0	0.206183	OK	0.0358193	0	0.136585	OK	0	0	0	OK	0.0946497	0	0.252569	OK	0	0	0	OK	0	0	0	OK	0	0	0	OK	16.2696	13.3649	19.1743	OK	0.00931498	0	0.079349	OK
XLOC_000701	XM_004287696.2, XM_004287697.2	gene13072	LOC101305505	TSS1365,TSS1366,TSS1367,TSS1368	Fvb1:5733726-5739765	Fvb1	5733726	5739765	7.36911	5.72101	9.01721	OK	2.04383	1.16399	2.92367	OK	4.61971	3.31965	5.91976	OK	5.95948	4.44753	7.47144	OK	16.426	13.444	19.4081	OK	3.10025	2.25867	3.94183	OK	3.14402	2.29878	3.98926	OK	4.35653	3.18123	5.53183	OK	12.1692	9.72904	14.6095	OK	49.2089	41.2814	57.1365	OK
XLOC_000702	XM_004289000.2	gene13074	LOC101309775	TSS1369	Fvb1:5740642-5741930	Fvb1	5740642	5741930	0	0	0	OK	0	0	0	OK	0	0	0	OK	0.0427943	0	0.139282	OK	0	0	0	OK	0	0	0	OK	0	0	0	OK	0	0	0	OK	0	0	0	OK	0.0163013	0	0.109854	OK
XLOC_000703	XM_004289001.1	gene13075	LOC101310064	TSS1370	Fvb1:5743600-5744634	Fvb1	5743600	5744634	0	0	0	OK	0	0	0	OK	0	0	0	OK	0	0	0	OK	0	0	0	OK	0	0	0	OK	0	0	0	OK	0	0	0	OK	0	0	0	OK	0	0	0	OK
XLOC_000704	XM_004289003.2	gene13077	LOC101310646	TSS1371	Fvb1:5754162-5756106	Fvb1	5754162	5756106	0.180663	0	0.385956	OK	0	0	0	OK	0.0688968	0	0.174972	OK	0.0727774	0	0.192268	OK	0.00731895	0	0.0671618	OK	0.00548026	0	0.0652816	OK	0	0	0	OK	0.00743125	0	0.0667209	OK	0	0	0	OK	1.84897	1.16162	2.53632	OK
XLOC_000705	XM_004289004.2	gene13078	LOC101310938	TSS1372	Fvb1:5758843-5760240	Fvb1	5758843	5760240	4.95598	3.49246	6.41951	OK	1.37495	0.655304	2.09459	OK	11.524	9.03086	14.0172	OK	16.5225	13.3683	19.6767	OK	22.8086	18.7405	26.8766	OK	16.8216	13.6576	19.9856	OK	16.8616	13.6813	20.0419	OK	5.83711	4.28639	7.38784	OK	1.40119	0.686946	2.11544	OK	2.83827	1.80734	3.86919	OK
XLOC_000706	XM_004289005.1	gene13079	LOC101311225	TSS1373	Fvb1:5761310-5762674	Fvb1	5761310	5762674	0	0	0	OK	0	0	0	OK	0	0	0	OK	0	0	0	OK	0	0	0	OK	0	0	0	OK	0	0	0	OK	0	0	0	OK	0	0	0	OK	0	0	0	OK
XLOC_000707	XM_004287699.2	gene13080	LOC101305976	TSS1374,TSS1375,TSS1376	Fvb1:5762890-5767817	Fvb1	5762890	5767817	8.30329	4.42004	12.1865	OK	12.8	7.61004	17.99	OK	18.2749	13.9037	22.6462	OK	21.1997	16.0745	26.3249	OK	9.97624	5.78802	14.1645	OK	7.65804	3.71148	11.6046	OK	4.41926	1.09585	7.74267	OK	1.93745	0.0716106	3.8033	OK	8.3984	5.03547	11.7613	OK	2.23295	0.899372	3.56653	OK
XLOC_000708	XM_004287701.2	gene13082	LOC101306557	TSS1377,TSS1378	Fvb1:5774094-5784197	Fvb1	5774094	5784197	47.8846	39.8472	55.922	OK	11.8305	9.60034	14.0607	OK	21.3135	17.3425	25.2846	OK	12.8121	9.96666	15.6576	OK	26.598	21.797	31.3989	OK	0.921478	0.351223	1.49173	OK	0.470857	0.018383	0.923331	OK	0.985307	0.362702	1.60791	OK	6.5387	5.0162	8.0612	OK	71.6362	59.7454	83.5271	OK
XLOC_000709	XM_004289006.2	gene13084	LOC101311518	TSS1379,TSS1380,TSS1381	Fvb1:5787739-5796118	Fvb1	5787739	5796118	23.7679	19.9105	27.6252	OK	5.60791	4.47446	6.74136	OK	30.6228	25.7279	35.5178	OK	29.9947	25.1865	34.8029	OK	0.145034	0	0.316077	OK	0.00770497	0	0.0931163	OK	0.0925334	0	0.234405	OK	0.0886682	0	0.228089	OK	0.0107214	0	0.0942168	OK	0.261134	0	0.559393	OK
XLOC_000710	XM_011463519.1, XM_011472592.1	gene13086	LOC101307147	TSS1382,TSS1383,TSS1384	Fvb1:5797260-5804912	Fvb1	5797260	5804912	42.7173	35.2568	50.1778	OK	11.4971	8.78119	14.213	OK	9.99868	7.39941	12.5979	OK	10.1159	7.56698	12.6649	OK	52.6051	43.325	61.8853	OK	8.00514	6.21932	9.79095	OK	7.84162	6.10132	9.58191	OK	10.7674	8.62929	12.9054	OK	7.65507	5.91404	9.3961	OK	25.32	20.708	29.9321	OK
XLOC_000711	XM_011463528.1	gene13087	LOC101312678	TSS1385	Fvb1:5807011-5808452	Fvb1	5807011	5808452	0.0633219	0	0.239348	OK	0.128671	0	0.287817	OK	0	0	0	OK	0	0	0	OK	0	0	0	OK	0	0	0	OK	0	0	0	OK	0	0	0	OK	0	0	0	OK	0.0146798	0	0.100387	OK
XLOC_000712	XM_004289011.2	gene13088	LOC101312972	TSS1386	Fvb1:5809133-5831775	Fvb1	5809133	5831775	2.84722	1.5887	4.10574	OK	2.94797	1.77338	4.12256	OK	1.60035	0.633526	2.56717	OK	1.72223	0.707588	2.73686	OK	1.47644	0.572404	2.38047	OK	2.61761	1.48852	3.7467	OK	2.86093	1.63354	4.08833	OK	1.8304	0.873383	2.78741	OK	0.731882	0.210658	1.25311	OK	3.01819	1.50695	4.52942	OK
XLOC_000713	XM_004287706.2	gene14508	LOC101308019	TSS1387	Fvb1:5809133-5831775	Fvb1	5809133	5831775	0.393257	0	1.02556	OK	0.115302	0	0.415372	OK	0.364337	0	1.03253	OK	0.33163	0	0.971955	OK	0.978875	0	1.9665	OK	1.23664	0.301792	2.17149	OK	1.12427	0.0493068	2.19923	OK	0.52864	0	1.14089	OK	0.302026	0	0.801795	OK	0.445497	0	1.11715	OK
XLOC_000714	XM_011472601.1	gene14509	LOC101313847	TSS1388	Fvb1:5836433-5845931	Fvb1	5836433	5845931	0	0	0	OK	0.716125	0	4.04351	OK	0.22291	0	1.63383	OK	0.332764	0	1.72299	OK	0.047984	0	0.407032	OK	0	0	0	OK	0	0	0	OK	0	0	0	OK	0.00763532	0	0.215289	OK	0.0626272	0	0.935582	OK
XLOC_000715	XM_004287712.2	gene14514	LOC101309578	TSS1389,TSS1390	Fvb1:5845977-5851303	Fvb1	5845977	5851303	27.1349	22.439	31.8308	OK	329.395	275.736	383.055	OK	355.387	297.146	413.627	OK	203.327	170.132	236.523	OK	1.0231	0.459587	1.58662	OK	0.297403	0	0.609152	OK	0.169789	0	0.423016	OK	0.132002	0	0.350248	OK	28.1788	23.3403	33.0173	OK	5.65413	4.161	7.14727	OK
XLOC_000716	XM_004289015.2	gene14516	LOC101314416	TSS1391	Fvb1:5851415-5858573	Fvb1	5851415	5858573	0.28037	0	1.00852	OK	2.75234	0	8.03212	OK	1.32908	0	4.59427	OK	1.39246	0	4.77741	OK	1.00969	0	2.92864	OK	0.222671	0	1.02165	OK	0.147624	0	0.662465	OK	0.281921	0	0.98206	OK	0.873622	0	2.04608	OK	0.659612	0	2.11029	OK
XLOC_000717	-			TSS1392	Fvb1:5859446-5860134	Fvb1	5859446	5860134	2.31027	1.09132	3.52922	OK	2.73925	1.41842	4.06007	OK	4.3268	2.66549	5.98811	OK	1.71479	0.69426	2.73532	OK	0.0824513	0	0.336386	OK	0.175476	0	0.497507	OK	0.338048	0	0.788693	OK	0.249068	0	0.618562	OK	0.150809	0	0.469931	OK	1.45825	0.510065	2.40644	OK
XLOC_000718	XR_905332.1		LOC105350725	TSS1393	Fvb1:5860176-5860861	Fvb1	5860176	5860861	0	0	0	OK	0.410621	0	0.846239	OK	0.168946	0	0.477223	OK	0.120533	0	0.340395	OK	0	0	0	OK	0	0	0	OK	0	0	0	OK	0	0	0	OK	0	0	0	OK	0.0414509	0	0.250254	OK
XLOC_000719	XP_004287764.1		LOC101310737	TSS1394	Fvb1:5862948-5880255	Fvb1	5862948	5880255	0.22638	0	0.961517	OK	0.0481209	0	0.390665	OK	0	0	0	OK	0	0	0	OK	0.0119851	0	0.184692	OK	0	0	0	OK	0	0	0	OK	0.0111816	0	0.188339	OK	0.0124578	0	0.216509	OK	0	0	0	OK
XLOC_000720	XM_004287718.2	gene14534	LOC101311314	TSS1395	Fvb1:5916510-5927140	Fvb1	5916510	5927140	4.91929	2.87199	6.96659	OK	4.66939	2.58838	6.75041	OK	10.2932	6.27904	14.3074	OK	16.8902	10.0186	23.7617	OK	2.87557	1.64743	4.10371	OK	5.24079	3.11326	7.36832	OK	4.5774	2.61658	6.53822	OK	7.53669	4.51806	10.5553	OK	6.02785	3.20964	8.84607	OK	9.83347	5.98976	13.6772	OK
XLOC_000721	XM_011463680.1	gene14535	LOC101291382	TSS1396,TSS1397	Fvb1:5927278-5936634	Fvb1	5927278	5936634	1.25095	0.60321	1.8987	OK	0.767547	0.000997717	1.5341	OK	1.14918	0.492753	1.80562	OK	0.964205	0.38824	1.54017	OK	1.45397	0.627082	2.28086	OK	1.2908	0.66502	1.91658	OK	0.504046	0.0955077	0.912584	OK	0.690722	0.198009	1.18343	OK	1.11045	0.464724	1.75617	OK	2.92813	1.91116	3.94511	OK
XLOC_000722	XM_004287719.2, XM_004287720.2	gene14536	LOC101311899	TSS1398,TSS1399,TSS1400	Fvb1:5936795-5940099	Fvb1	5936795	5940099	16.7324	13.8633	19.6014	OK	13.1968	10.8766	15.5169	OK	8.27484	6.69154	9.85813	OK	3.88225	2.91315	4.85135	OK	75.8371	63.7535	87.9206	OK	80.8517	68.0177	93.6857	OK	94.9413	79.6846	110.198	OK	43.6066	36.5269	50.6863	OK	12.816	10.4977	15.1343	OK	19.5617	16.1542	22.9692	OK
XLOC_000723	XM_004287721.2	gene14540	LOC101312187	TSS1401,TSS1402,TSS1403	Fvb1:5942634-5952213	Fvb1	5942634	5952213	14.0322	7.09157	20.9729	OK	10.1068	3.84582	16.3678	OK	10.7847	3.45365	18.1157	OK	11.691	4.38932	18.9926	OK	28.6671	18.3522	38.9821	OK	27.1669	15.4248	38.9091	OK	41.7212	26.512	56.9305	OK	45.6887	29.9787	61.3986	OK	10.5331	6.14326	14.9229	OK	16.8738	9.36303	24.3846	OK
XLOC_000724	XM_004287723.2, XM_011463716.1	gene14542	LOC101312761	TSS1404,TSS1405,TSS1406	Fvb1:5957918-5961664	Fvb1	5957918	5961664	31.6614	26.2117	37.1111	OK	36.1925	30.0976	42.2875	OK	29.8606	24.6944	35.0267	OK	45.5932	38.0025	53.1839	OK	11.762	9.44533	14.0786	OK	12.8485	10.3816	15.3154	OK	23.0919	19.001	27.1828	OK	33.3096	27.6639	38.9552	OK	17.8714	14.6219	21.121	OK	18.0487	14.7292	21.3682	OK
XLOC_000725	XM_011463725.1	gene14543	LOC101291969	TSS1407,TSS1408	Fvb1:5964842-5971186	Fvb1	5964842	5971186	0.358841	0	0.871952	OK	0	0	0	OK	0.000110188	0	0.140201	OK	0.0351359	0	0.203504	OK	0.0332701	0	0.201312	OK	0	0	0	OK	0	0	0	OK	0.0191395	0	0.153709	OK	0	0	0	OK	0.589363	0.17972	0.999006	OK
XLOC_000726	XM_004287725.2	gene14546	LOC101313345	TSS1409	Fvb1:5985422-5988953	Fvb1	5985422	5988953	6.41119	5.24721	7.57518	OK	2.84412	2.19477	3.49346	OK	8.27066	6.82547	9.71586	OK	6.59392	5.38977	7.79808	OK	3.90016	3.1065	4.69382	OK	4.92243	3.99092	5.85395	OK	6.33983	5.1848	7.49485	OK	6.79251	5.57771	8.00731	OK	5.19249	4.21187	6.17311	OK	8.835	7.29806	10.372	OK
XLOC_000727	-			TSS1410	Fvb1:5992536-5992773	Fvb1	5992536	5992773	2.9878	0	8.77907	OK	0	0	0	OK	1.42006	0.332202	2.50792	OK	1.81929	0.736764	2.90183	OK	4.95492	0	11.4997	OK	2.69187	0	7.89278	OK	3.36816	0	8.83529	OK	4.09122	0	10.4259	OK	1.43452	0	5.78305	OK	1.33491	0.25359	2.41623	OK
XLOC_000728	XM_004289024.2	gene14548	LOC101293142	TSS1411	Fvb1:5994949-6000182	Fvb1	5994949	6000182	1.80326	1.23147	2.37505	OK	0.885942	0.482991	1.28889	OK	1.19375	0.708479	1.67902	OK	0.531973	0.205504	0.858443	OK	0.378014	0.112089	0.643938	OK	0.317409	0.0753204	0.559498	OK	0.262568	0.0242755	0.50086	OK	0.235962	0.0151638	0.456759	OK	1.35775	0.860948	1.85455	OK	0.781118	0.413294	1.14894	OK
XLOC_000729	XM_004287726.2	gene14548	LOC101313637	TSS1412,TSS1413	Fvb1:6003355-6016646	Fvb1	6003355	6016646	65.5189	49.0101	82.0276	OK	24.1673	14.3943	33.9402	OK	19.1577	10.8993	27.416	OK	17.8109	9.52136	26.1005	OK	58.4542	44.78	72.1284	OK	23.8066	16.0463	31.5668	OK	37.8891	25.4405	50.3378	OK	42.0502	29.3873	54.7132	OK	5.56828	2.55815	8.57841	OK	23.6529	16.8571	30.4486	OK
XLOC_000730	XM_004287729.2	gene14551	LOC101314499	TSS1414	Fvb1:6018803-6026706	Fvb1	6018803	6026706	0	0	0	OK	0.0437882	0	0.261084	OK	0	0	0	OK	0.0675642	0	0.29748	OK	0.0178719	0	0.175929	OK	0.0153159	0	0.127212	OK	0	0	0	OK	0	0	0	OK	0.0290218	0	0.227711	OK	0.0569434	0	0.308588	OK
XLOC_000731	XM_011463775.1	gene14553	LOC101315083	TSS1415,TSS1416	Fvb1:6018803-6026706	Fvb1	6018803	6026706	11.5005	4.33755	18.6635	OK	21.058	16.695	25.421	OK	8.81848	6.28535	11.3516	OK	5.85419	3.66946	8.03892	OK	23.6602	18.6911	28.6293	OK	20.7872	16.6777	24.8967	OK	18.1951	14.5458	21.8445	OK	11.2378	8.55268	13.9228	OK	40.7593	33.583	47.9355	OK	7.942	5.28454	10.5995	OK
XLOC_000732	XM_004287733.2	gene14555	LOC101290802	TSS1417,TSS1418	Fvb1:6027318-6033128	Fvb1	6027318	6033128	16.6544	13.8937	19.415	OK	9.11064	7.52753	10.6937	OK	7.03542	5.80229	8.26855	OK	8.36487	6.88743	9.84232	OK	15.6559	13.0405	18.2713	OK	22.2806	18.7028	25.8584	OK	23.1368	19.4561	26.8175	OK	25.7496	21.5465	29.9527	OK	12.7024	10.5153	14.8895	OK	14.3767	11.9569	16.7965	OK
XLOC_000733	XM_004287737.2	gene14559	LOC101291957	TSS1419,TSS1420	Fvb1:6061635-6065845	Fvb1	6061635	6065845	2.64541	1.87861	3.41221	OK	1.85286	1.14124	2.56449	OK	2.95308	2.14565	3.76051	OK	4.02105	2.87272	5.16938	OK	2.63863	1.9166	3.36065	OK	3.4423	2.55921	4.32539	OK	4.12278	3.12526	5.12029	OK	3.51059	2.63152	4.38967	OK	4.02468	2.94195	5.10741	OK	2.59023	1.86306	3.3174	OK
XLOC_000734	XM_011472640.1	gene14562	LOC101294893	TSS1421	Fvb1:6066088-6075818	Fvb1	6066088	6075818	0.344045	0	1.0793	OK	0	0	0	OK	0	0	0	OK	0	0	0	OK	1.86786	0.233737	3.50199	OK	0.887038	0	2.35078	OK	0.127453	0	0.399267	OK	0	0	0	OK	11.0346	5.31706	16.7521	OK	0.0458527	0	0.278484	OK
XLOC_000735	XM_011463812.1, XM_011463817.1, XM_011463821.1	gene14566	LOC105350843	TSS1422	Fvb1:6090938-6093673	Fvb1	6090938	6093673	0	0	0	OK	0	0	0	OK	0	0	0	OK	0	0	0	OK	0.00880879	0	0.107639	OK	0.00658332	0	0.105481	OK	0	0	0	OK	0	0	0	OK	0.0106325	0	0.109601	OK	0.010094	0	0.10837	OK
XLOC_000736	XM_004287740.2, XM_004287739.2, XM_004287741.2, XM_004287742.2	gene14568	LOC101293426	TSS1423,TSS1424,TSS1425,TSS1426,TSS1427,TSS1428	Fvb1:6098655-6119043	Fvb1	6098655	6119043	26.3331	19.0518	33.6144	OK	45.453	36.3082	54.5977	OK	77.4024	59.084	95.7207	OK	65.1436	49.7509	80.5363	OK	22.4686	16.4786	28.4586	OK	26.9351	20.9716	32.8985	OK	31.8432	24.5714	39.115	OK	37.1013	29.2458	44.9568	OK	21.8437	16.6394	27.048	OK	34.6025	26.9167	42.2884	OK
XLOC_000737	XM_004287744.2	gene14575	LOC101294007	TSS1429,TSS1430,TSS1431	Fvb1:6139964-6147180	Fvb1	6139964	6147180	4.36277	3.47223	5.25331	OK	4.58747	3.61219	5.56274	OK	3.23789	2.43001	4.04577	OK	4.80189	3.82051	5.78328	OK	3.61938	2.85581	4.38296	OK	4.49352	3.48451	5.50252	OK	4.15598	3.23331	5.07865	OK	4.36244	3.48488	5.23999	OK	3.8073	2.97912	4.63548	OK	2.84859	2.22523	3.47195	OK
XLOC_000738	XM_004287747.2, XM_004289032.2	gene14579	LOC101296044	TSS1432,TSS1433,TSS1434	Fvb1:6156930-6164445	Fvb1	6156930	6164445	31.8371	25.3042	38.3701	OK	50.6087	42.2559	58.9614	OK	55.0844	46.1346	64.0342	OK	38.7505	32.5018	44.9991	OK	14.6161	11.9935	17.2387	OK	12.0653	9.87496	14.2557	OK	8.49018	6.81277	10.1676	OK	2.79026	1.97544	3.60507	OK	64.0068	52.267	75.7465	OK	21.8285	17.7925	25.8645	OK
XLOC_000739	-			TSS1435	Fvb1:6166140-6166835	Fvb1	6166140	6166835	0.350997	0	0.872029	OK	0	0	0	OK	0	0	0	OK	0.265035	0	0.670391	OK	0.252715	0	0.689752	OK	0.160223	0	0.472786	OK	0	0	0	OK	0.113325	0	0.401588	OK	0.847289	0.0778172	1.61676	OK	0.200543	0	0.579105	OK
XLOC_000740	XM_011463904.1, XM_004289034.2	gene14585	LOC101296615	TSS1436,TSS1437	Fvb1:6186509-6194279	Fvb1	6186509	6194279	1.32461	0.649259	1.99997	OK	1.15878	0.707699	1.60986	OK	0.765544	0.384307	1.14678	OK	0.623132	0.279732	0.966532	OK	0.302762	0.036916	0.568609	OK	0.209747	0	0.44928	OK	0.14343	0	0.36732	OK	0.215812	0	0.456871	OK	0.349307	0.0805937	0.61802	OK	0.65888	0.319763	0.997997	OK
XLOC_000741	XM_004287754.2	gene14594	LOC101296801	TSS1438,TSS1439,TSS1440,TSS1441	Fvb1:6247130-6255083	Fvb1	6247130	6255083	3.14791	1.8397	4.45612	OK	10.8029	6.56371	15.042	OK	8.35648	5.17396	11.539	OK	10.936	7.66225	14.2098	OK	3.37345	1.7961	4.9508	OK	3.75997	2.18017	5.33978	OK	2.64909	1.32135	3.97682	OK	3.08467	1.70259	4.46675	OK	3.73074	2.10686	5.35463	OK	5.20504	3.21376	7.19632	OK
XLOC_000742	XM_004287755.2	gene14598	LOC101297081	TSS1442,TSS1443	Fvb1:6268615-6274967	Fvb1	6268615	6274967	4.17432	3.2106	5.13803	OK	7.89276	6.3157	9.46982	OK	1.7422	1.02985	2.45455	OK	2.89875	2.10624	3.69126	OK	2.10474	1.48323	2.72625	OK	1.22393	0.739043	1.70882	OK	0.821787	0.445069	1.1985	OK	8.0663	6.5793	9.55331	OK	4.59989	3.57231	5.62747	OK	6.05282	4.83508	7.27056	OK
XLOC_000743	XM_004289040.2, XM_011463962.1	gene14600	LOC101298071	TSS1444,TSS1445	Fvb1:6276208-6281607	Fvb1	6276208	6281607	2.30703	1.57336	3.0407	OK	2.27363	1.53268	3.01458	OK	1.75925	1.08157	2.43693	OK	1.49042	0.901417	2.07943	OK	1.71985	1.09247	2.34724	OK	1.72951	1.11455	2.34446	OK	1.46894	0.895885	2.04199	OK	1.40545	0.8425	1.9684	OK	2.91877	2.08471	3.75283	OK	1.82578	1.19071	2.46085	OK
XLOC_000744	XR_905340.1		LOC105350923	TSS1446	Fvb1:6288638-6289571	Fvb1	6288638	6289571	0	0	0	OK	0	0	0	OK	0	0	0	OK	0	0	0	OK	0	0	0	OK	0	0	0	OK	0	0	0	OK	0	0	0	OK	0.0260962	0	0.177889	OK	0	0	0	OK
XLOC_000745	XM_004287758.2, XM_004287759.2	gene14602	LOC101297953	TSS1447,TSS1448	Fvb1:6290036-6301142	Fvb1	6290036	6301142	7.23334	1.09552	13.3712	OK	7.16715	2.35519	11.9791	OK	19.1595	11.9867	26.3323	OK	47.1494	35.0137	59.2851	OK	1.42488	0	4.2658	OK	5.12904	0	10.6439	OK	23.7537	10.7146	36.7928	OK	55.4301	41.8672	68.993	OK	0	0	0	OK	34.4316	27.1436	41.7196	OK
XLOC_000746	XM_004287760.2	gene14605	LOC101298540	TSS1449	Fvb1:6302316-6320778	Fvb1	6302316	6320778	0.0569545	0	0.323369	OK	0	0	0	OK	0.486142	0	1.45091	OK	0.138252	0	0.535357	OK	0.226259	0	0.75005	OK	0.33963	0	0.938159	OK	0.301463	0	0.960642	OK	0.025755	0	0.142094	OK	0.494109	0	1.01228	OK	0.000950831	0	0.0389174	OK
XLOC_000747	XM_004287761.2	gene14606	LOC101298826	TSS1450,TSS1451	Fvb1:6302316-6320778	Fvb1	6302316	6320778	1.29569	0	3.08114	OK	9.63552	3.06741	16.2036	OK	15.8114	0	32.3339	OK	6.98535	2.02248	11.9482	OK	1.22186	0	2.51733	OK	1.85221	0.344427	3.36	OK	3.63081	1.27018	5.99144	OK	3.37221	1.35748	5.38695	OK	2.02847	0.486171	3.57076	OK	26.262	16.8956	35.6284	OK
XLOC_000748	XM_004287765.2	gene14608	LOC101299898	TSS1452,TSS1453	Fvb1:6321673-6333425	Fvb1	6321673	6333425	7.59306	3.22572	11.9604	OK	5.46259	2.21923	8.70595	OK	7.07992	3.25145	10.9084	OK	3.76441	1.44228	6.08655	OK	22.0407	9.49914	34.5823	OK	6.66482	2.55082	10.7788	OK	6.31749	3.1781	9.45688	OK	7.0097	3.20774	10.8117	OK	4.11045	2.13497	6.08593	OK	15.5066	6.75032	24.2629	OK
XLOC_000749	XM_004289041.2	gene14610	LOC101298656	TSS1454	Fvb1:6340073-6344488	Fvb1	6340073	6344488	0.0155431	0	0.067153	OK	0.0672558	0	0.148965	OK	0	0	0	OK	0	0	0	OK	0.00746646	0	0.0512741	OK	0.0119919	0	0.0628903	OK	0.00724834	0	0.0507445	OK	0.00647039	0	0.0499161	OK	0.0641803	0	0.173169	OK	0.0704716	0	0.192314	OK
XLOC_000750	XM_004287767.2	gene14612	LOC101300480	TSS1455,TSS1456	Fvb1:6349218-6350717	Fvb1	6349218	6350717	0	0	0	OK	0	0	0	OK	0	0	0	OK	0	0	0	OK	0	0	0	OK	0.0497472	0	0.230774	OK	0.0338611	0	0.184148	OK	0.015267	0	0.164772	OK	0.647058	0.0888476	1.20527	OK	1.4476	0.601323	2.29388	OK
XLOC_000751	XM_004287768.2	gene14613	LOC101300758	TSS1457,TSS1458,TSS1459	Fvb1:6351104-6356007	Fvb1	6351104	6356007	17.1487	13.347	20.9504	OK	2.94355	1.98236	3.90474	OK	1.15393	0.617642	1.69021	OK	0.689833	0.281912	1.09775	OK	3.38842	2.23409	4.54274	OK	1.65665	1.01756	2.29573	OK	4.15132	3.08634	5.2163	OK	3.11712	2.20661	4.02764	OK	16.2752	13.3714	19.1789	OK	3.84071	1.74204	5.93937	OK
XLOC_000752	XM_004287770.2	gene14617	LOC101301328	TSS1460,TSS1461	Fvb1:6380950-6383194	Fvb1	6380950	6383194	0.973491	0.458462	1.48852	OK	0.191866	0	0.467602	OK	0.0309406	0	0.157713	OK	0	0	0	OK	0.579189	0.196412	0.961967	OK	0.0185103	0	0.140068	OK	0.101565	0	0.279385	OK	0	0	0	OK	1.33932	0.753823	1.92481	OK	0.39917	0.0287093	0.769631	OK
XLOC_000753	XM_004287771.2	gene14620	LOC101301613	TSS1462,TSS1463,TSS1464	Fvb1:6386231-6389673	Fvb1	6386231	6389673	6.12965	4.62446	7.63484	OK	11.1463	8.91268	13.3799	OK	18.8225	15.465	22.1801	OK	16.4557	13.4151	19.4962	OK	2.74595	1.88047	3.61143	OK	3.49638	2.50073	4.49203	OK	3.16744	2.16738	4.1675	OK	2.42866	1.6287	3.22862	OK	5.90658	4.53183	7.28132	OK	5.91889	4.58195	7.25584	OK
XLOC_000754	XM_011464044.1	gene14623	LOC105350957	TSS1465,TSS1466	Fvb1:6399157-6407186	Fvb1	6399157	6407186	0.574872	0	1.545	OK	0.0519991	0	0.42228	OK	1.01242	0	3.35984	OK	1.03738	0	3.49995	OK	8.91331	4.94353	12.8831	OK	0.125795	0	0.617071	OK	0.161804	0	0.964315	OK	0.110378	0	0.720742	OK	29.5171	21.8834	37.1508	OK	0.190213	0	1.11943	OK
XLOC_000755	XM_004287773.2	gene14624	LOC101302200	TSS1467	Fvb1:6399157-6407186	Fvb1	6399157	6407186	2.83836	0	7.62097	OK	3.35236	0	8.24457	OK	1.67535	0	5.79797	OK	4.98113	0	14.7433	OK	2.77744	0	8.21753	OK	2.17151	0	6.88029	OK	0.634024	0	2.91716	OK	1.52735	0	5.64412	OK	2.72647	0	8.31775	OK	0.393728	0	2.51085	OK
XLOC_000756	XM_011464050.1, XM_004287775.2	gene14858	LOC101302782	TSS1468,TSS1469,TSS1470,TSS1471	Fvb1:6419025-6429630	Fvb1	6419025	6429630	40.7558	33.8759	47.6357	OK	54.8429	45.7324	63.9533	OK	48.6209	40.5353	56.7066	OK	38.8841	32.2133	45.5549	OK	42.0583	34.9305	49.1862	OK	44.3472	36.936	51.7584	OK	57.864	48.3864	67.3415	OK	56.8244	47.3966	66.2522	OK	29.2578	24.2753	34.2402	OK	41.3628	34.3761	48.3495	OK
XLOC_000757	XM_004287776.2	gene14862	LOC101303063	TSS1472	Fvb1:6431506-6433365	Fvb1	6431506	6433365	0.251281	0	0.529074	OK	0.351747	0.0215941	0.6819	OK	0.219503	0.0412341	0.397772	OK	0.689196	0.216906	1.16149	OK	4.02072	2.8248	5.21665	OK	3.82779	2.66213	4.99345	OK	11.884	9.53075	14.2372	OK	17.8268	14.6191	21.0345	OK	0.249075	0	0.524712	OK	4.31523	3.07142	5.55903	OK
XLOC_000758	XM_004287777.2	gene14864	LOC101303359	TSS1473	Fvb1:6442909-6454211	Fvb1	6442909	6454211	18.018	12.7705	23.2654	OK	5.36788	2.0381	8.69767	OK	6.29768	2.7775	9.81786	OK	6.16992	3.25308	9.08676	OK	44.3569	32.6133	56.1005	OK	32.0428	23.0009	41.0846	OK	34.7772	24.6352	44.9192	OK	25.7728	18.6202	32.9255	OK	21.4916	15.326	27.6573	OK	20.0164	14.6046	25.4282	OK
XLOC_000759	XM_004289045.2, XM_011464081.1	gene14866	LOC101299818	TSS1474,TSS1475	Fvb1:6442909-6454211	Fvb1	6442909	6454211	2.98592	1.98862	3.98322	OK	3.9712	2.77919	5.1632	OK	6.78576	4.90302	8.6685	OK	9.20699	7.39831	11.0157	OK	2.54005	1.0823	3.99779	OK	4.39396	2.53353	6.2544	OK	3.65558	1.58024	5.73092	OK	5.54535	3.83539	7.2553	OK	4.02727	2.69508	5.35946	OK	4.91767	3.57585	6.2595	OK
XLOC_000760	XM_004287779.2	gene14866	LOC101303933	TSS1476,TSS1477	Fvb1:6454359-6456368	Fvb1	6454359	6456368	71.6427	60.0221	83.2633	OK	1409.44	1162.69	1656.2	OK	2085.53	1694.58	2476.48	OK	672.724	559.903	785.544	OK	101.512	85.0054	118.018	OK	82.2324	69.1376	95.3273	OK	67.576	56.5212	78.6307	OK	54.8084	45.6663	63.9506	OK	149.433	125.658	173.209	OK	222.299	187.547	257.051	OK
XLOC_000761	XM_004309315.1	gene31435	LOC101306290	TSS1478	Fvb1:6461798-6462365	Fvb1	6461798	6462365	0	0	0	OK	0	0	0	OK	0	0	0	OK	0	0	0	OK	0	0	0	OK	0	0	0	OK	0	0	0	OK	0	0	0	OK	0	0	0	OK	0	0	0	OK
XLOC_000762	XM_004287781.2	gene14870	LOC101304508	TSS1479,TSS1480	Fvb1:6474667-6483746	Fvb1	6474667	6483746	71.0998	56.2011	85.9985	OK	25.2898	20.8044	29.7753	OK	23.8179	19.6554	27.9804	OK	25.1875	20.6828	29.6922	OK	134.966	111.937	157.996	OK	177.298	148.17	206.426	OK	264.493	221.093	307.894	OK	153.126	128.142	178.11	OK	72.7637	57.1464	88.3809	OK	63.564	53.1713	73.9566	OK
XLOC_000763	XM_004287782.2	gene14872	LOC101304803	TSS1481,TSS1482,TSS1483	Fvb1:6491042-6495805	Fvb1	6491042	6495805	374.067	307.703	440.431	OK	25.8632	21.4642	30.2622	OK	22.8067	18.6842	26.9292	OK	21.6657	17.8881	25.4433	OK	27.606	22.8357	32.3763	OK	3.48995	2.65122	4.32868	OK	2.32577	1.66412	2.98742	OK	1.10341	0.604665	1.60216	OK	64.9569	53.9128	76.0011	OK	1.87552	1.24159	2.50945	OK
XLOC_000764	XM_004287783.2, XM_004287785.2, XM_004287786.2	gene14875	LOC101305591	TSS1484,TSS1485,TSS1486,TSS1487,TSS1488	Fvb1:6497027-6513293	Fvb1	6497027	6513293	64.0936	53.4318	74.7553	OK	120.377	100.913	139.841	OK	116.021	97.4123	134.629	OK	90.5841	76.0791	105.089	OK	86.1072	71.9446	100.27	OK	75.1463	62.841	87.4516	OK	72.3056	60.4818	84.1294	OK	80.9325	67.8311	94.034	OK	30.8011	25.5479	36.0544	OK	119.95	100.637	139.264	OK
XLOC_000765	XM_004287789.2	gene14885	LOC101306667	TSS1489,TSS1490	Fvb1:6532994-6540596	Fvb1	6532994	6540596	5.40126	4.46218	6.34034	OK	9.34406	7.72107	10.967	OK	14.8154	11.3779	18.253	OK	14.3889	12.0469	16.7309	OK	4.97646	4.08313	5.8698	OK	4.91289	4.02061	5.80517	OK	4.28237	3.51537	5.04938	OK	6.70379	5.56924	7.83834	OK	7.49401	6.17667	8.81135	OK	13.3619	11.1562	15.5676	OK
XLOC_000766	XM_004287790.2, XM_004287791.2	gene14886	LOC101307244	TSS1491,TSS1492,TSS1493,TSS1494,TSS1495	Fvb1:6540757-6548891	Fvb1	6540757	6548891	17.7284	14.4767	20.9801	OK	29.0081	23.3944	34.6217	OK	40.5867	33.0405	48.1329	OK	39.2596	32.9739	45.5453	OK	17.7897	14.2237	21.3556	OK	17.8774	14.1613	21.5935	OK	20.2978	16.7808	23.8147	OK	22.5527	18.6276	26.4778	OK	13.0385	10.463	15.6141	OK	22.1786	18.1358	26.2215	OK
XLOC_000767	XM_004287792.2	gene14888	LOC101307532	TSS1496,TSS1497	Fvb1:6549630-6553915	Fvb1	6549630	6553915	18.231	14.6257	21.8363	OK	32.2857	26.5556	38.0158	OK	23.218	18.7996	27.6365	OK	16.1501	12.7578	19.5425	OK	16.0745	12.8528	19.2963	OK	17.7397	14.2988	21.1805	OK	18.3101	14.7294	21.8907	OK	15.7442	12.5917	18.8967	OK	13.8795	10.9433	16.8158	OK	13.9066	10.9346	16.8786	OK
XLOC_000768	XM_011472671.1	gene14890	LOC105353475	TSS1498	Fvb1:6568526-6568930	Fvb1	6568526	6568930	0.103634	0	0.446322	OK	0	0	0	OK	0	0	0	OK	0	0	0	OK	1.30426	0	3.14504	OK	0	0	0	OK	0	0	0	OK	0	0	0	OK	12.8541	7.05012	18.6582	OK	0	0	0	OK
XLOC_000769	XM_004309548.1		LOC101298563	TSS1499	Fvb1:6604812-6605267	Fvb1	6604812	6605267	0	0	0	OK	0	0	0	OK	0	0	0	OK	0	0	0	OK	0	0	0	OK	0	0	0	OK	0	0	0	OK	0	0	0	OK	0	0	0	OK	0	0	0	OK
XLOC_000770	XM_004287798.2	gene14899	LOC101309287	TSS1500,TSS1501,TSS1502	Fvb1:6607385-6611740	Fvb1	6607385	6611740	17.911	14.7429	21.0791	OK	12.9217	10.4675	15.3759	OK	14.2456	11.5135	16.9776	OK	17.9797	14.7562	21.2032	OK	22.2003	18.4129	25.9877	OK	18.72	15.2836	22.1565	OK	16.0865	13.158	19.015	OK	9.64256	7.78151	11.5036	OK	31.8895	26.4638	37.3153	OK	3.187	2.20949	4.16451	OK
XLOC_000771	XM_004287799.2	gene14902	LOC101309579	TSS1503,TSS1504	Fvb1:6621754-6630523	Fvb1	6621754	6630523	5.41777	3.90098	6.93457	OK	4.00666	1.94659	6.06672	OK	10.1729	7.19912	13.1467	OK	9.13755	6.77905	11.4961	OK	5.84306	4.01013	7.67599	OK	6.72664	5.03268	8.42059	OK	7.70707	5.60458	9.80956	OK	8.32259	6.25492	10.3903	OK	25.4561	20.7848	30.1274	OK	5.66647	4.15701	7.17594	OK
XLOC_000772	XM_011472413.1, XM_011472414.1	gene33960	LOC105353354	TSS1505,TSS1506	Fvb1:6635774-6639720	Fvb1	6635774	6639720	0	0	0	OK	0	0	0	OK	0	0	0	OK	0	0	0	OK	0	0	0	OK	0	0	0	OK	0	0	0	OK	0	0	0	OK	0	0	0	OK	0	0	0	OK
XLOC_000773	XM_011464218.1	gene14904	LOC101302700	TSS1507,TSS1508,TSS1509	Fvb1:6640117-6647812	Fvb1	6640117	6647812	3.16286	2.42056	3.90516	OK	3.10003	2.36576	3.83429	OK	6.80742	5.52424	8.09061	OK	5.35424	4.29749	6.41099	OK	0.927077	0.559461	1.29469	OK	0.519916	0.245519	0.794313	OK	0.339114	0.103536	0.574691	OK	0.431596	0.181028	0.682165	OK	1.27071	0.828139	1.71328	OK	2.67892	2.02644	3.33141	OK
XLOC_000774	XM_004287802.2	gene14907	LOC101310350	TSS1510,TSS1511	Fvb1:6654334-6662805	Fvb1	6654334	6662805	16.6494	11.7307	21.5681	OK	216.608	173.048	260.167	OK	152.885	122.931	182.84	OK	83.8394	68.365	99.3138	OK	44.4515	36.2276	52.6754	OK	78.7727	64.3432	93.2022	OK	54.563	44.7202	64.4057	OK	7.37412	5.22909	9.51915	OK	54.1352	43.9952	64.2751	OK	7.94799	6.37559	9.52039	OK
XLOC_000775	XM_004289058.2, XM_004287805.2	gene14912	LOC101311218	TSS1512,TSS1513,TSS1514,TSS1515	Fvb1:6666731-6684629	Fvb1	6666731	6684629	17.1811	13.905	20.4571	OK	25.5695	20.5751	30.5639	OK	25.1841	20.8081	29.5602	OK	25.5314	20.9628	30.0999	OK	22.5634	18.5804	26.5465	OK	28.7064	23.5935	33.8192	OK	33.8441	28.1847	39.5035	OK	34.8219	28.9043	40.7395	OK	15.5787	12.3678	18.7895	OK	24.5511	20.2477	28.8546	OK
XLOC_000776	XM_011472674.1	gene14914	LOC101304138	TSS1516	Fvb1:6706099-6710549	Fvb1	6706099	6710549	0	0	0	OK	0	0	0	OK	0	0	0	OK	0	0	0	OK	0	0	0	OK	0	0	0	OK	0	0	0	OK	0	0	0	OK	0	0	0	OK	0	0	0	OK
XLOC_000777	XM_011472681.1	gene14918	LOC105353478	TSS1517,TSS1518	Fvb1:6719494-6721885	Fvb1	6719494	6721885	0.0773735	0	0.205838	OK	0.712386	0.412685	1.01209	OK	0.0235568	0	0.135347	OK	0.175749	0	0.544204	OK	0.00717466	0	0.104799	OK	0.00248651	0	0.101425	OK	0.0204706	0	0.123693	OK	0.0924135	0	0.275212	OK	0.0162382	0	0.11993	OK	1.0711	0.689684	1.45252	OK
XLOC_000778	XM_011472688.1	gene14919	LOC105353479	TSS1519	Fvb1:6724820-6726107	Fvb1	6724820	6726107	0	0	0	OK	0	0	0	OK	0	0	0	OK	0.0242887	0	0.106367	OK	0	0	0	OK	0	0	0	OK	0	0	0	OK	0	0	0	OK	0	0	0	OK	0.0102285	0	0.0915968	OK
XLOC_000779	XM_004287808.2, XM_004287807.2	gene14923	LOC101312087	TSS1520,TSS1521,TSS1522	Fvb1:6728713-6740156	Fvb1	6728713	6740156	8.31657	5.46005	11.1731	OK	2.86648	1.63506	4.0979	OK	7.16446	5.40765	8.92127	OK	9.1652	6.59172	11.7387	OK	5.99771	4.03103	7.9644	OK	9.01572	6.23269	11.7988	OK	18.5804	13.5232	23.6376	OK	22.756	17.5476	27.9644	OK	4.29109	2.67246	5.90971	OK	106.057	86.2502	125.864	OK
XLOC_000780	XM_004289062.1, XM_011464310.1	gene14927	LOC105351017	TSS1523,TSS1524,TSS1525	Fvb1:6745580-6757920	Fvb1	6745580	6757920	0.682052	0	1.50379	OK	0.0992327	0	0.494488	OK	0	0	0	OK	0	0	0	OK	0	0	0	OK	0	0	0	OK	0	0	0	OK	0	0	0	OK	0	0	0	OK	0	0	0	OK
XLOC_000781	XM_004289062.1	gene14927	LOC101304714	TSS1526	Fvb1:6745580-6757920	Fvb1	6745580	6757920	0.577396	0	1.72209	OK	0	0	0	OK	0	0	0	OK	0	0	0	OK	0	0	0	OK	0.0151752	0	0.180004	OK	0	0	0	OK	0	0	0	OK	0	0	0	OK	0	0	0	OK
XLOC_000782	XM_011472694.1	gene14928	LOC101305013	TSS1527	Fvb1:6745580-6757920	Fvb1	6745580	6757920	0.038727	0	0.281219	OK	0	0	0	OK	0	0	0	OK	0	0	0	OK	0.0696659	0	0.339955	OK	0.0227253	0	0.205898	OK	0	0	0	OK	0.0416188	0	0.270391	OK	0.109968	0	0.447392	OK	0	0	0	OK
XLOC_000783	XM_004287812.2	gene14930	LOC101313247	TSS1528,TSS1529,TSS1530	Fvb1:6758508-6768466	Fvb1	6758508	6768466	14.3019	11.4661	17.1377	OK	10.8421	7.38688	14.2974	OK	13.9778	9.97204	17.9835	OK	9.91736	6.70475	13.13	OK	6.73309	5.18466	8.28152	OK	7.70644	5.90244	9.51045	OK	7.35315	5.57468	9.13162	OK	5.25387	3.67491	6.83283	OK	12.333	9.7949	14.8712	OK	9.40323	7.27011	11.5363	OK
XLOC_000784	XM_004289066.2	gene14933	LOC101305889	TSS1531	Fvb1:6758508-6768466	Fvb1	6758508	6768466	0.078678	0	0.320867	OK	11.0207	6.12256	15.9189	OK	22.8027	15.3993	30.206	OK	20.1876	15.3125	25.0628	OK	0	0	0	OK	0.00897433	0	0.0860161	OK	0	0	0	OK	0.10335	0	0.358645	OK	0	0	0	OK	0	0	0	OK
XLOC_000785	XM_004287819.2	gene14940	LOC101290803	TSS1532,TSS1533,TSS1534	Fvb1:6788219-6798038	Fvb1	6788219	6798038	1.15912	0	2.4528	OK	2.26763	0	10.6042	OK	3.0359	0	31.2359	OK	3.71969	0	23.4226	OK	0.772926	0	1.81405	OK	1.93106	0.262527	3.5996	OK	1.78701	0.0166505	3.55737	OK	3.05087	1.65573	4.44601	OK	2.90849	0.307738	5.50925	OK	0.770458	0	2.32798	OK
XLOC_000786	XM_004287820.2	gene14947	LOC101291086	TSS1535	Fvb1:6825964-6831334	Fvb1	6825964	6831334	0.757299	0	3.25532	OK	0.777714	0	3.43835	OK	0.784552	0	3.18756	OK	0.325428	0	2.38889	OK	0.445728	0	1.97292	OK	0.682997	0	2.53926	OK	0.312531	0	2.65442	OK	0.275702	0	4.85128	OK	0.610218	0	2.8569	OK	0.191964	0	1.3831	OK
XLOC_000787	XM_011472705.1	gene14949	LOC101307344	TSS1536,TSS1537	Fvb1:6839510-6849142	Fvb1	6839510	6849142	12.5249	10.3973	14.6525	OK	4.69791	3.76664	5.62919	OK	4.13591	3.24637	5.02546	OK	2.79181	2.1396	3.44403	OK	17.9555	15.067	20.844	OK	9.21669	7.5967	10.8367	OK	13.1256	10.8982	15.353	OK	17.1195	14.35	19.8891	OK	2.41058	1.73973	3.08143	OK	7.63184	6.1553	9.10837	OK
XLOC_000788	XM_011464405.1	gene14962	LOC101291663	TSS1538	Fvb1:6862236-6892533	Fvb1	6862236	6892533	1.6472	0	3.61702	OK	0.224119	0	0.652043	OK	0.338832	0	1.0586	OK	0.539405	0	1.36224	OK	5.81169	1.09036	10.533	OK	6.63165	3.07619	10.1871	OK	5.90935	3.1704	8.6483	OK	4.42062	1.56835	7.27289	OK	2.28098	0.200951	4.36102	OK	13.473	4.25892	22.687	OK
XLOC_000789	XM_004287821.2, XM_011464405.1	gene14962	LOC101291663	TSS1539,TSS1540,TSS1541	Fvb1:6862236-6892533	Fvb1	6862236	6892533	0.280806	0	0.752645	OK	0.939878	0.290444	1.58931	OK	0.309887	0	0.700889	OK	0.378547	0	0.804542	OK	0.115513	0	0.464567	OK	0.0663108	0	0.275951	OK	0.109542	0	0.361092	OK	0.201846	0	0.487991	OK	0.138447	0	0.467177	OK	26.2894	20.3365	32.2423	OK
XLOC_000790	XM_004289073.2	gene14964	LOC101309100	TSS1542,TSS1543	Fvb1:6862236-6892533	Fvb1	6862236	6892533	2.7584	1.39049	4.1263	OK	1.09654	0.0981225	2.09496	OK	1.86228	0.720032	3.00454	OK	2.11115	1.20586	3.01643	OK	7.63031	4.79669	10.4639	OK	2.34216	1.2059	3.47841	OK	1.21026	0.423104	1.99741	OK	1.21375	0.606214	1.82128	OK	4.13255	2.19167	6.07343	OK	1.18282	0	2.7694	OK
XLOC_000791	XM_004287825.2	gene14967	LOC101292834	TSS1544,TSS1545	Fvb1:6893640-6902741	Fvb1	6893640	6902741	0.195319	0	0.527944	OK	0.036403	0	0.188184	OK	0	0	0	OK	0.0367251	0	0.208323	OK	0.0819589	0	0.267842	OK	0.0478761	0	0.226485	OK	0.0759837	0	0.279151	OK	0.0584697	0	0.28043	OK	0.386865	0	0.799784	OK	0.826794	0.318201	1.33539	OK
XLOC_000792	XM_004287826.2	gene14971	LOC101293427	TSS1546,TSS1547	Fvb1:6915702-6918076	Fvb1	6915702	6918076	0.431181	0.104717	0.757644	OK	0	0	0	OK	0	0	0	OK	0.0272046	0	0.143919	OK	0.838934	0.372191	1.30568	OK	0.189037	0	0.413123	OK	0.243828	0	0.495166	OK	0.138303	0	0.329468	OK	1.94031	1.21824	2.66238	OK	7.3552	5.77043	8.93997	OK
XLOC_000793	XM_004287827.2	gene14975	LOC101293716	TSS1548,TSS1549	Fvb1:6932018-6963536	Fvb1	6932018	6963536	2.15902	0.993897	3.32414	OK	0.836903	0.0456398	1.62817	OK	2.01318	0.721662	3.3047	OK	2.50111	1.21582	3.78639	OK	2.95395	1.64392	4.26399	OK	4.24228	2.70572	5.77884	OK	4.24903	2.61409	5.88396	OK	2.54731	1.30954	3.78508	OK	9.80557	7.30148	12.3097	OK	5.64555	3.73405	7.55706	OK
XLOC_000794	XR_904761.1, XR_904762.1, XR_904763.1, XR_904764.1, XR_904765.1		LOC105350214	TSS1550	Fvb1:6932018-6963536	Fvb1	6932018	6963536	0	0	0	OK	0	0	0	OK	0	0	0	OK	0	0	0	OK	0	0	0	OK	0	0	0	OK	0	0	0	OK	0	0	0	OK	0	0	0	OK	0	0	0	OK
XLOC_000795	XR_905620.1, XM_011464450.1		LOC105351062	TSS1551,TSS1552	Fvb1:6932018-6963536	Fvb1	6932018	6963536	0	0	0	OK	0.0692004	0	0.238112	OK	0.0122128	0	0.0794822	OK	0	0	0	OK	0	0	0	OK	0.00511348	0	0.0688865	OK	0	0	0	OK	0.0106088	0	0.0769821	OK	0	0	0	OK	0.683349	0.40367	0.963029	OK
XLOC_000796	XM_011464454.1	gene14718	LOC101310556	TSS1553	Fvb1:6970874-6973228	Fvb1	6970874	6973228	0	0	0	OK	0	0	0	OK	0	0	0	OK	0	0	0	OK	0	0	0	OK	0	0	0	OK	0	0	0	OK	0	0	0	OK	0	0	0	OK	0.0940011	0	0.251803	OK
XLOC_000797	XM_004289080.2	gene14720	LOC101311419	TSS1554,TSS1555,TSS1556,TSS1557	Fvb1:6974221-6986778	Fvb1	6974221	6986778	0.888684	0	2.38956	OK	0.562306	0	1.50189	OK	0.525757	0	1.67811	OK	1.98747	0	4.45756	OK	0.651259	0	1.97418	OK	0.420088	0	1.31948	OK	0.149723	0	0.664821	OK	0.442957	0	1.42465	OK	3.38904	0	6.95383	OK	5.1778	1.93616	8.41944	OK
XLOC_000798	XM_004289082.2	gene14724	LOC101312004	TSS1558	Fvb1:7010258-7011998	Fvb1	7010258	7011998	0.593086	0.155665	1.03051	OK	0	0	0	OK	0	0	0	OK	0	0	0	OK	0.0310463	0	0.111903	OK	0	0	0	OK	0	0	0	OK	0	0	0	OK	0.00963052	0	0.079663	OK	0.131712	0	0.3198	OK
XLOC_000799	XM_011464485.1, XM_011464488.1	gene14733	LOC101296601	TSS1559,TSS1560,TSS1561	Fvb1:7029716-7066282	Fvb1	7029716	7066282	29.3819	20.744	38.0199	OK	30.3251	22.0054	38.6448	OK	38.647	30.0202	47.2738	OK	36.7588	28.38	45.1376	OK	42.1042	31.4037	52.8048	OK	49.447	37.2352	61.6587	OK	65.009	50.227	79.791	OK	51.0933	39.7314	62.4552	OK	33.5072	22.0123	45.0021	OK	64.8856	52.256	77.5152	OK
XLOC_000800	XM_004289087.2, XM_011472736.1	gene14736	LOC101313456	TSS1562,TSS1563,TSS1564,TSS1565,TSS1566	Fvb1:7029716-7066282	Fvb1	7029716	7066282	4.22385	2.19847	6.24922	OK	4.83175	2.59339	7.07011	OK	4.19398	2.37221	6.01575	OK	3.92253	2.26853	5.57653	OK	3.3084	1.506	5.11081	OK	4.52751	2.27173	6.78329	OK	4.23101	2.05306	6.40897	OK	5.28692	3.11101	7.46284	OK	4.80494	2.07214	7.53775	OK	2.94881	1.36577	4.53185	OK
XLOC_000801	XM_004287837.2	gene14745	LOC101297083	TSS1567,TSS1568,TSS1569,TSS1570	Fvb1:7029716-7066282	Fvb1	7029716	7066282	1.43997	0.329196	2.55074	OK	1.80877	0.202819	3.41471	OK	1.76411	0.786218	2.742	OK	1.50423	0.16114	2.84731	OK	1.33957	0.297533	2.38161	OK	1.38348	0.227898	2.53905	OK	1.27235	0.184453	2.36025	OK	0.818639	0	1.64174	OK	2.40002	0.740654	4.05939	OK	1.56982	0.427813	2.71184	OK
XLOC_000802	XM_004287838.2	gene14747	LOC101297375	TSS1571,TSS1572	Fvb1:7069497-7080091	Fvb1	7069497	7080091	16.7697	12.9634	20.576	OK	18.4604	14.6365	22.2843	OK	12.7735	9.98017	15.5669	OK	8.51832	6.11083	10.9258	OK	32.8501	25.3972	40.3031	OK	24.5856	19.1432	30.0279	OK	15.6094	11.3719	19.847	OK	14.2677	11.0135	17.522	OK	16.2538	11.9478	20.5598	OK	15.8576	11.6172	20.098	OK
XLOC_000803	XM_004287840.2	gene14750	LOC101297955	TSS1573,TSS1574	Fvb1:7084589-7086535	Fvb1	7084589	7086535	1.47302	0.361344	2.58469	OK	0.170909	0	0.552531	OK	0	0	0	OK	0.350787	0	0.894129	OK	12.3231	8.8347	15.8115	OK	11.1515	7.83233	14.4706	OK	9.53802	6.52046	12.5556	OK	1.69086	0.499599	2.88211	OK	25.9598	20.3688	31.5508	OK	0.669635	0	1.39877	OK
XLOC_000804	XM_004287841.2	gene14751	LOC101298252	TSS1575,TSS1576	Fvb1:7086665-7091939	Fvb1	7086665	7091939	5.9742	4.79213	7.15626	OK	1.54206	1.03342	2.05071	OK	1.31877	0.789795	1.84774	OK	5.25481	4.06685	6.44276	OK	2.96201	2.25075	3.67327	OK	4.90861	3.88381	5.9334	OK	7.70499	6.33032	9.07967	OK	10.0724	8.31788	11.8268	OK	3.13185	2.41654	3.84717	OK	3.63885	2.8535	4.42421	OK
XLOC_000805	XM_011464539.1	gene14753	LOC105351092	TSS1577	Fvb1:7094691-7098113	Fvb1	7094691	7098113	0	0	0	OK	0.0357915	0	0.0970815	OK	0.0241957	0	0.0773079	OK	0.116344	0	0.23316	OK	0.00581507	0	0.0423197	OK	0	0	0	OK	0	0	0	OK	0	0	0	OK	0	0	0	OK	0	0	0	OK
XLOC_000806	XM_004287842.2	gene14754	LOC101298542	TSS1578,TSS1579	Fvb1:7099970-7108356	Fvb1	7099970	7108356	0.50071	0.130858	0.870562	OK	22.7387	17.5545	27.9229	OK	94.5892	74.4796	114.699	OK	52.1265	41.5017	62.7513	OK	0.0564151	0	0.187865	OK	0.00995106	0	0.0950236	OK	0.0643773	0	0.214888	OK	0.0650667	0	0.210545	OK	0.0471759	0	0.222845	OK	0	0	0	OK
XLOC_000807	XM_011464568.1	gene14763	LOC101314893	TSS1580,TSS1581	Fvb1:7135471-7137357	Fvb1	7135471	7137357	0.368723	0.00409487	0.733351	OK	0.127335	0	0.34694	OK	0.494459	0	1.0673	OK	1.10627	0.290777	1.92177	OK	1.38775	0.716901	2.0586	OK	0.298267	0	0.632608	OK	0.0122693	0	0.151815	OK	0	0	0	OK	1.6224	0.912492	2.33231	OK	1.22371	0.59677	1.85065	OK
XLOC_000808	XM_004287847.2	gene14764	LOC101300279	TSS1582,TSS1583,TSS1584	Fvb1:7140920-7154905	Fvb1	7140920	7154905	3.64771	2.70794	4.58749	OK	1.22227	0.478456	1.96608	OK	1.19354	0.43834	1.94874	OK	3.74643	2.84671	4.64615	OK	1.37068	0.881535	1.85983	OK	3.10172	2.32065	3.88278	OK	3.07581	2.23267	3.91895	OK	3.5915	2.697	4.48601	OK	2.89544	1.90806	3.88281	OK	1.61372	1.07032	2.15712	OK
XLOC_000809	XR_905690.1	gene14766	LOC105351097	TSS1585	Fvb1:7140920-7154905	Fvb1	7140920	7154905	4.45803	1.94284	6.97322	OK	5.60179	2.05906	9.14452	OK	5.39381	2.56182	8.2258	OK	6.39752	3.41974	9.37529	OK	4.712	2.56482	6.85919	OK	4.22754	1.85537	6.5997	OK	4.06061	1.81834	6.30287	OK	3.89408	1.75138	6.03677	OK	5.23518	2.02763	8.44273	OK	3.78232	1.96627	5.59838	OK
XLOC_000810	XM_011464584.1, XR_905689.1, XR_905690.1, XR_905691.1	gene14766	LOC105351097	TSS1586	Fvb1:7140920-7154905	Fvb1	7140920	7154905	0.0451301	0	0.476122	OK	0	0	0	OK	0	0	0	OK	0.0687116	0	0.467466	OK	0.0753413	0	0.505608	OK	0.00825806	0	0.354866	OK	0	0	0	OK	0	0	0	OK	0.0171807	0	0.358545	OK	0	0	0	OK
XLOC_000811	XM_004289094.2	gene14769	LOC101290701	TSS1587,TSS1588,TSS1589,TSS1590	Fvb1:7156447-7170408	Fvb1	7156447	7170408	7.2866	4.88425	9.68894	OK	7.80534	4.46991	11.1408	OK	2.85371	1.005	4.70242	OK	3.64414	2.02636	5.26193	OK	6.87956	4.71437	9.04475	OK	9.68679	6.77644	12.5972	OK	7.66301	4.96976	10.3563	OK	7.24465	4.3812	10.1081	OK	3.35954	1.92996	4.78912	OK	4.87416	3.06027	6.68805	OK
XLOC_000812	XM_004289095.2	gene14771	LOC101290993	TSS1591	Fvb1:7156447-7170408	Fvb1	7156447	7170408	0.265588	0	1.0697	OK	0.516442	0	2.3294	OK	0	0	0	OK	0.354535	0	1.51151	OK	0.0542673	0	0.412632	OK	0.0452605	0	0.402062	OK	0.252151	0	1.46415	OK	1.33869	0	4.55859	OK	0	0	0	OK	0.0684072	0	0.457195	OK
XLOC_000813	XM_004287851.2	gene14773	LOC101301718	TSS1592,TSS1593	Fvb1:7170613-7176683	Fvb1	7170613	7176683	24.2448	14.3366	34.153	OK	272.258	225.344	319.172	OK	138.033	113.727	162.34	OK	48.6184	37.916	59.3209	OK	33.5885	21.8353	45.3418	OK	26.3983	19.5772	33.2195	OK	28.1587	21.3189	34.9986	OK	31.1174	22.2855	39.9492	OK	14.6847	10.4806	18.8887	OK	26.86	17.9588	35.7612	OK
XLOC_000814	XR_906199.1	gene29201	LOC101304779	TSS1594	Fvb1:7276437-7404766	Fvb1	7276437	7404766	0	0	0	OK	0	0	0	OK	0.231018	0	0.770652	OK	0	0	0	OK	0.042133	0	0.256186	OK	0.0536513	0	0.31784	OK	0	0	0	OK	0	0	0	OK	0	0	0	OK	0	0	0	OK
XLOC_000815	XR_904242.1		LOC105349723	TSS1595	Fvb1:7276437-7404766	Fvb1	7276437	7404766	0	0	0	OK	0	0	0	OK	0	0	0	OK	0	0	0	OK	0	0	0	OK	0	0	0	OK	0	0	0	OK	0	0	0	OK	0	0	0	OK	0	0	0	OK
XLOC_000816	XM_011464983.1, XR_905791.1, XM_011464984.1, XR_905792.1, XR_906467.1, XR_906468.1, XM_011467194.1	gene29626	LOC105351768	TSS1596,TSS1597	Fvb1:7276437-7404766	Fvb1	7276437	7404766	0.0179888	0	0.281677	OK	0	0	0	OK	0	0	0	OK	0.0237954	0	0.290502	OK	0	0	0	OK	0.00667333	0	0.266414	OK	0.00401364	0	0.261078	OK	7.70983	5.63039	9.78927	OK	0.0121568	0	0.27062	OK	0.016668	0	0.277945	OK
XLOC_000817	XR_906874.1		LOC105349343	TSS1598,TSS1599	Fvb1:7276437-7404766	Fvb1	7276437	7404766	0.855695	0.319449	1.39194	OK	1.60697	0.297185	2.91676	OK	2.24747	0.674261	3.82067	OK	2.41802	1.31161	3.52443	OK	0.463563	0.0416461	0.88548	OK	0.603639	0.164915	1.04236	OK	0.354411	0	0.76635	OK	0.795079	0	1.61292	OK	1.12014	0.527553	1.71273	OK	0.714696	0.242756	1.18663	OK
XLOC_000818	XR_904225.1		LOC105349714	TSS1600	Fvb1:7276437-7404766	Fvb1	7276437	7404766	0.0150937	0	0.0984167	OK	0	0	0	OK	0	0	0	OK	0	0	0	OK	0	0	0	OK	0	0	0	OK	0	0	0	OK	0.0319603	0	0.230429	OK	0.0152717	0	0.0991412	OK	0	0	0	OK
XLOC_000819	XR_906481.1, XR_906482.1, XR_906483.1, XR_906484.1	gene14286	LOC101305077	TSS1601,TSS1602	Fvb1:7276437-7404766	Fvb1	7276437	7404766	0.346429	0.117537	0.57532	OK	0.373001	0.0691801	0.676822	OK	0.367907	0.0636948	0.672119	OK	0.409847	0.0408295	0.778864	OK	0.327791	0.0759136	0.579668	OK	0.375867	0.129197	0.622537	OK	0.446326	0.137087	0.755566	OK	0.508198	0.102484	0.913911	OK	0.452318	0.199796	0.704841	OK	0.296743	0.0893211	0.504165	OK
XLOC_000820	XM_004301860.2, XM_011467188.1	gene29598	LOC101294376	TSS1603,TSS1604	Fvb1:7422299-7424302	Fvb1	7422299	7424302	0.0633016	0	0.20329	OK	0	0	0	OK	0	0	0	OK	0	0	0	OK	0	0	0	OK	0	0	0	OK	0	0	0	OK	0.0101728	0	0.115233	OK	0	0	0	OK	0.0112345	0	0.116067	OK
XLOC_000821	XR_184767.2		LOC101304583	TSS1605,TSS1606	Fvb1:7444406-7448336	Fvb1	7444406	7448336	1.02527	0.42191	1.62863	OK	1.74263	1.00678	2.47849	OK	3.51025	2.12574	4.89476	OK	2.41588	1.56616	3.26561	OK	1.38271	0.71209	2.05333	OK	1.0305	0.428595	1.6324	OK	0.681466	0.125811	1.23712	OK	0.811038	0.218658	1.40342	OK	1.53101	0.819634	2.2424	OK	3.04701	1.9588	4.13522	OK
XLOC_000822	-			TSS1607	Fvb1:7451649-7453619	Fvb1	7451649	7453619	2.1086	0.937732	3.27947	OK	1.23287	0.326216	2.13952	OK	0.654582	0.0545511	1.25461	OK	0.649208	0.0628557	1.23556	OK	2.33039	1.1287	3.53208	OK	2.33901	1.11791	3.5601	OK	2.05927	0.917426	3.20111	OK	1.23894	0.376016	2.10187	OK	1.03	0.212098	1.8479	OK	1.80481	0.760981	2.84865	OK
XLOC_000823	XM_004300579.2	gene29592	LOC101304003	TSS1608,TSS1609	Fvb1:7470027-7476585	Fvb1	7470027	7476585	12.5046	10.2998	14.7094	OK	15.0501	12.3933	17.7069	OK	17.6919	14.6956	20.6882	OK	21.4199	17.8073	25.0325	OK	10.3394	8.47496	12.2039	OK	10.6522	8.7594	12.5451	OK	10.5686	8.67458	12.4627	OK	13.5609	11.1895	15.9322	OK	13.3824	11.0438	15.7209	OK	10.7906	8.86348	12.7177	OK
XLOC_000824	XR_184766.2, XR_906463.1, XR_906464.1, XR_906465.1, XR_906466.1		LOC101303811	TSS1610,TSS1611,TSS1612,TSS1613	Fvb1:7477709-7486799	Fvb1	7477709	7486799	2.47631	1.44975	3.50286	OK	2.00088	1.09907	2.90269	OK	3.24714	1.9146	4.57969	OK	3.77154	2.3136	5.22947	OK	3.2204	1.06759	5.37321	OK	2.81342	1.69856	3.92827	OK	1.6277	0.863766	2.39163	OK	1.45913	0.78175	2.1365	OK	5.71268	3.30299	8.12238	OK	2.2429	0.935948	3.54986	OK
XLOC_000825	XM_011467186.1	gene29590	LOC101293797	TSS1614,TSS1615	Fvb1:7488699-7491035	Fvb1	7488699	7491035	0.120695	0	0.29433	OK	0	0	0	OK	0.063739	0	0.202027	OK	0	0	0	OK	0.0174309	0	0.121379	OK	0.0225822	0	0.146672	OK	0.0195573	0	0.123795	OK	0	0	0	OK	1.10856	0.579798	1.63732	OK	0.184543	0	0.385395	OK
XLOC_000826	XM_004300573.2	gene29582	LOC101302078	TSS1616,TSS1617	Fvb1:7523649-7526776	Fvb1	7523649	7526776	0.300285	0	0.60701	OK	0.414053	0.0492239	0.778882	OK	0.124507	0	0.44551	OK	0.256217	0	0.539019	OK	0.102606	0	0.291743	OK	0.475209	0.038101	0.912318	OK	0.94021	0.306595	1.57383	OK	1.2536	0.626428	1.88076	OK	0.0115	0	0.169861	OK	0.991477	0.475822	1.50713	OK
XLOC_000827	XM_004301855.2	gene29574	LOC101292612	TSS1618,TSS1619,TSS1620	Fvb1:7528566-7565426	Fvb1	7528566	7565426	2.95773	2.02792	3.88754	OK	3.43533	2.27619	4.59448	OK	1.56413	0.796606	2.33166	OK	2.69726	1.56604	3.82848	OK	2.21914	1.41538	3.0229	OK	1.99938	1.22047	2.7783	OK	1.45405	0.692256	2.21584	OK	3.40815	2.41726	4.39903	OK	0.975465	0.449644	1.50129	OK	0.88122	0.371787	1.39065	OK
XLOC_000828	XM_004301857.2	gene29574	LOC101293210	TSS1621	Fvb1:7528566-7565426	Fvb1	7528566	7565426	0	0	0	OK	0	0	0	OK	0	0	0	OK	0	0	0	OK	0	0	0	OK	0	0	0	OK	0	0	0	OK	0	0	0	OK	0	0	0	OK	0	0	0	OK
XLOC_000829	XM_011467183.1	gene29573	LOC105351764	TSS1622	Fvb1:7570625-7571559	Fvb1	7570625	7571559	0	0	0	OK	0	0	0	OK	0	0	0	OK	0	0	0	OK	0	0	0	OK	0	0	0	OK	0	0	0	OK	0	0	0	OK	0	0	0	OK	0	0	0	OK
XLOC_000830	XM_004301853.2	gene29570	LOC101292030	TSS1623	Fvb1:7578539-7580455	Fvb1	7578539	7580455	0.579016	0.221508	0.936524	OK	0.312062	0.0586476	0.565477	OK	0.161486	0	0.341327	OK	0.230683	0.0161066	0.445258	OK	1.96687	1.27948	2.65427	OK	0.244015	0.012568	0.475462	OK	0.0271458	0	0.115221	OK	0.00715046	0	0.0663852	OK	2.09149	1.38085	2.80212	OK	2.1976	1.45914	2.93606	OK
XLOC_000831	XM_004301852.2	gene29568	LOC101291734	TSS1624,TSS1625	Fvb1:7584668-7604822	Fvb1	7584668	7604822	0.991812	0	2.85092	OK	0.85034	0	2.454	OK	1.55485	0	3.42244	OK	1.51316	0	3.43413	OK	7.08329	2.80037	11.3662	OK	4.84145	1.16008	8.52282	OK	2.45968	0.239301	4.68005	OK	1.35546	0	3.05111	OK	6.61692	2.36958	10.8643	OK	2.62104	0.145332	5.09676	OK
XLOC_000832	XM_004301852.2	gene29568	LOC101291734	TSS1626	Fvb1:7584668-7604822	Fvb1	7584668	7604822	0.3808	0	1.2929	OK	0.458515	0	1.6513	OK	0.964095	0	3.37263	OK	0.57667	0	1.85834	OK	7.60074	3.33853	11.8629	OK	5.49157	1.77	9.21315	OK	2.89237	0.224147	5.56058	OK	0.478991	0	1.53976	OK	4.12243	0.46205	7.78281	OK	0.584084	0	1.63809	OK
XLOC_000833	XM_011467548.1	gene29565	LOC101291442	TSS1627	Fvb1:7605201-7611955	Fvb1	7605201	7611955	0	0	0	OK	0.101352	0	0.650354	OK	0.262281	0	1.17276	OK	0.102542	0	0.69003	OK	0	0	0	OK	0.0827354	0	0.569629	OK	0.0482593	0	0.478834	OK	0.18262	0	0.952869	OK	0.119576	0	0.680624	OK	0.133086	0	0.721601	OK
XLOC_000834	XM_004300569.2	gene29564	LOC101300917	TSS1628	Fvb1:7605201-7611955	Fvb1	7605201	7611955	1.95104	0	5.50766	OK	2.76755	0	6.97033	OK	3.62294	0	8.95443	OK	4.23324	0	9.04238	OK	2.30986	0	5.02914	OK	4.43053	0	9.02494	OK	4.62072	0	9.8131	OK	4.97581	0	10.3294	OK	3.55428	0	7.31555	OK	1.19789	0	3.97248	OK
XLOC_000835	XM_004300568.2, XM_011467176.1	gene29562	LOC101300627	TSS1629,TSS1630	Fvb1:7617734-7621795	Fvb1	7617734	7621795	14.6974	12.2223	17.1724	OK	10.6591	8.79938	12.5188	OK	21.1305	17.6534	24.6077	OK	26.4409	22.1609	30.721	OK	8.15954	6.72397	9.59511	OK	9.19273	7.57529	10.8102	OK	11.6903	9.67912	13.7016	OK	8.69401	7.17131	10.2167	OK	13.5852	11.2568	15.9137	OK	39.7334	33.4272	46.0396	OK
XLOC_000836	XM_004300567.2	gene29560	LOC101300349	TSS1631,TSS1632	Fvb1:7627824-7635579	Fvb1	7627824	7635579	32.6812	21.2616	44.1008	OK	44.5714	12.2591	76.8837	OK	90.4991	26.5196	154.479	OK	76.6753	37.2719	116.079	OK	37.4398	31.372	43.5075	OK	40.0105	33.3277	46.6934	OK	67.5125	56.6926	78.3324	OK	52.8391	44.1259	61.5522	OK	58.2349	48.8041	67.6657	OK	30.0176	25.1733	34.8619	OK
XLOC_000837	XM_004300565.2	gene29558	LOC101299770	TSS1633	Fvb1:7643671-7649322	Fvb1	7643671	7649322	0.78189	0.26747	1.29631	OK	0.509306	0.0325072	0.986104	OK	2.71334	1.70633	3.72035	OK	1.3032	0.602398	2.00399	OK	6.76736	5.21942	8.31531	OK	4.84138	3.61909	6.06367	OK	9.08609	7.03504	11.1371	OK	8.16046	6.30786	10.0131	OK	5.30614	4.07049	6.54179	OK	5.35195	3.94393	6.75996	OK
XLOC_000838	XM_011467547.1	gene29554	LOC101315061	TSS1634	Fvb1:7660128-7661696	Fvb1	7660128	7661696	0	0	0	OK	0	0	0	OK	0	0	0	OK	0	0	0	OK	0	0	0	OK	0	0	0	OK	0	0	0	OK	0	0	0	OK	0	0	0	OK	0	0	0	OK
XLOC_000839	XM_011461430.1		LOC105350068	TSS1635	Fvb1:7669726-7670360	Fvb1	7669726	7670360	0	0	0	OK	0	0	0	OK	0	0	0	OK	0	0	0	OK	0.0437316	0	0.225886	OK	0.0219085	0	0.20471	OK	0	0	0	OK	0.0234647	0	0.206776	OK	0	0	0	OK	0.217034	0	0.560101	OK
XLOC_000840	XM_004301844.1	gene29551	LOC101313903	TSS1636	Fvb1:7675356-7676244	Fvb1	7675356	7676244	0	0	0	OK	0	0	0	OK	0	0	0	OK	0	0	0	OK	0	0	0	OK	0	0	0	OK	0	0	0	OK	0	0	0	OK	0	0	0	OK	0	0	0	OK
XLOC_000841	XM_004301842.2	gene29549	LOC101313322	TSS1637	Fvb1:7677067-7681299	Fvb1	7677067	7681299	0	0	0	OK	0	0	0	OK	0	0	0	OK	0	0	0	OK	0	0	0	OK	0	0	0	OK	0	0	0	OK	0	0	0	OK	0	0	0	OK	0	0	0	OK
XLOC_000842	XM_004300564.2	gene29547	LOC101299482	TSS1638,TSS1639	Fvb1:7690339-7697762	Fvb1	7690339	7697762	13.7181	8.69511	18.7411	OK	27.7865	17.481	38.092	OK	28.975	20.2864	37.6637	OK	34.3755	24.2499	44.5012	OK	13.3067	8.9036	17.7099	OK	12.0915	7.68507	16.498	OK	15.0111	10.3664	19.6558	OK	24.9156	18.5782	31.253	OK	11.1444	6.642	15.6468	OK	10.7276	6.64257	14.8126	OK
XLOC_000843	XM_004300559.2, XM_004300560.2, XM_011467170.1	gene29536	LOC101298321	TSS1640,TSS1641,TSS1642	Fvb1:7739149-7745337	Fvb1	7739149	7745337	12.7501	7.58045	17.9198	OK	11.872	2.28019	21.4637	OK	6.33308	4.95812	7.70803	OK	5.11906	3.61611	6.62201	OK	7.49737	5.82064	9.1741	OK	9.47972	7.37656	11.5829	OK	10.1903	8.01782	12.3627	OK	17.2703	11.9619	22.5787	OK	6.98755	3.76079	10.2143	OK	9.6814	7.57507	11.7877	OK
XLOC_000844	XR_184765.2		LOC101297547	TSS1643	Fvb1:7755622-7756552	Fvb1	7755622	7756552	0	0	0	OK	0	0	0	OK	0	0	0	OK	0	0	0	OK	0	0	0	OK	0	0	0	OK	0	0	0	OK	0	0	0	OK	0	0	0	OK	0	0	0	OK
XLOC_000845	XM_004301839.1	gene29534	LOC101312164	TSS1644	Fvb1:7767023-7768466	Fvb1	7767023	7768466	19.4783	16.0705	22.8861	OK	7.65185	6.01913	9.28458	OK	5.91955	4.54946	7.28963	OK	1.32453	0.734147	1.9149	OK	33.0171	27.5325	38.5018	OK	86.5335	72.758	100.309	OK	82.1769	68.8788	95.475	OK	29.7582	24.7473	34.769	OK	18.7902	15.5049	22.0755	OK	24.5162	20.341	28.6914	OK
XLOC_000846	XM_004300557.2	gene29534	LOC101297255	TSS1645,TSS1646,TSS1647,TSS1648	Fvb1:7769597-7782502	Fvb1	7769597	7782502	38.1792	30.5703	45.7882	OK	47.0378	37.7682	56.3075	OK	39.8335	31.8684	47.7985	OK	50.907	41.7255	60.0884	OK	46.1333	35.8895	56.377	OK	64.7569	52.4275	77.0862	OK	88.6423	70.412	106.873	OK	110.998	89.9563	132.039	OK	29.4575	22.3058	36.6092	OK	49.5139	39.7451	59.2827	OK
XLOC_000847	XM_004301838.2	gene29533	LOC101311874	TSS1649,TSS1650	Fvb1:7769597-7782502	Fvb1	7769597	7782502	1.59849	0	4.35602	OK	25.7488	10.4789	41.0186	OK	15.0309	2.37057	27.6912	OK	21.5822	6.5437	36.6207	OK	1.01829	0	3.47171	OK	1.24634	0	4.35415	OK	0.586826	0	3.14461	OK	1.45099	0	5.78097	OK	1.84104	0	4.86462	OK	0.442328	0	2.05431	OK
XLOC_000848	XM_004300553.2	gene29524	LOC101296107	TSS1651,TSS1652,TSS1653	Fvb1:7811925-7818184	Fvb1	7811925	7818184	0.230528	0	0.687092	OK	0.141568	0	0.61715	OK	0.68402	0	1.68468	OK	0.875917	0	2.03524	OK	0.10321	0	0.386038	OK	0.261891	0	0.748769	OK	0.369594	0	0.983535	OK	0.272942	0	0.854616	OK	2.88643	1.51278	4.26009	OK	4.99343	2.35537	7.63149	OK
XLOC_000849	XM_004300550.2	gene29522	LOC101295340	TSS1654	Fvb1:7834537-7836617	Fvb1	7834537	7836617	9.73164	7.91884	11.5444	OK	4.22584	3.20514	5.24655	OK	7.24163	5.78493	8.69833	OK	3.59108	2.67639	4.50577	OK	17.9169	14.8715	20.9624	OK	11.6089	9.51216	13.7057	OK	13.4227	11.051	15.7944	OK	5.2388	4.05997	6.41762	OK	25.4429	21.2026	29.6831	OK	6.62729	5.24816	8.00642	OK
XLOC_000850	XM_011467162.1, XM_004300549.2, XM_011467163.1	gene29520	LOC101294853	TSS1655,TSS1656	Fvb1:7838475-7843967	Fvb1	7838475	7843967	17.9062	14.7771	21.0354	OK	2.2673	1.4816	3.05301	OK	4.13927	3.04043	5.23811	OK	2.47942	1.66284	3.29601	OK	34.22	28.6671	39.773	OK	22.9221	19.0477	26.7965	OK	21.0194	17.3942	24.6447	OK	12.1591	9.92119	14.397	OK	14.6972	12.0768	17.3177	OK	25.4035	21.0909	29.7161	OK
XLOC_000851	XM_004300547.2	gene29518	LOC101294564	TSS1657,TSS1658	Fvb1:7847093-7850175	Fvb1	7847093	7850175	16.7385	13.822	19.6549	OK	4.81347	3.65712	5.96983	OK	8.21153	6.60621	9.81685	OK	6.26988	4.98624	7.55351	OK	16.9429	13.9573	19.9286	OK	9.75507	7.91275	11.5974	OK	3.35704	2.45094	4.26313	OK	7.16664	5.77474	8.55854	OK	8.41557	6.84243	9.98871	OK	5.93523	4.6997	7.17077	OK
XLOC_000852	XM_004300544.2	gene29516	LOC101293790	TSS1659,TSS1660	Fvb1:7863666-7865876	Fvb1	7863666	7865876	26.8835	22.3125	31.4545	OK	41.1753	34.4629	47.8878	OK	45.6997	38.2984	53.101	OK	32.2743	26.9058	37.6429	OK	34.7471	28.9777	40.5165	OK	24.8502	20.611	29.0893	OK	29.397	24.4006	34.3935	OK	28.5074	23.6186	33.3963	OK	18.4975	15.3089	21.686	OK	51.6976	43.411	59.9841	OK
XLOC_000853	XM_004300543.2	gene29514	LOC101293494	TSS1661	Fvb1:7877679-7879163	Fvb1	7877679	7879163	2.49433	1.53551	3.45314	OK	0.41578	0.0535175	0.778042	OK	0	0	0	OK	0.0574205	0	0.168269	OK	1.40481	0.678524	2.13109	OK	0.132846	0	0.341471	OK	0.0151559	0	0.0955874	OK	0	0	0	OK	1.3766	0.677451	2.07575	OK	3.18214	2.08682	4.27747	OK
XLOC_000854	XR_906450.1, XR_906451.1		LOC105351758	TSS1662	Fvb1:7894855-7896089	Fvb1	7894855	7896089	0	0	0	OK	0	0	0	OK	0	0	0	OK	0	0	0	OK	0	0	0	OK	0	0	0	OK	0	0	0	OK	0	0	0	OK	0	0	0	OK	0	0	0	OK
XLOC_000855	XR_906448.1		LOC105351757	TSS1663	Fvb1:7897439-7899586	Fvb1	7897439	7899586	0	0	0	OK	0	0	0	OK	0	0	0	OK	0	0	0	OK	0	0	0	OK	0	0	0	OK	0	0	0	OK	0	0	0	OK	0	0	0	OK	0	0	0	OK
XLOC_000856	XM_004300540.2	gene29510	LOC101292606	TSS1664,TSS1665	Fvb1:7901953-7903731	Fvb1	7901953	7903731	28.3925	23.5572	33.2278	OK	7.44846	5.80316	9.09376	OK	5.62661	4.23592	7.0173	OK	2.68849	1.77534	3.60165	OK	18.8236	15.527	22.1203	OK	13.8468	11.2928	16.4009	OK	5.58012	4.20699	6.95326	OK	1.55906	0.878682	2.23943	OK	9.587	7.64906	11.5249	OK	26.212	21.6858	30.7383	OK
XLOC_000857	XM_004300539.2		LOC101292314	TSS1666,TSS1667	Fvb1:7907739-7946913	Fvb1	7907739	7946913	7.43613	3.90412	10.9681	OK	3.96351	1.92186	6.00517	OK	2.59497	0	5.60572	OK	1.08186	0	2.2831	OK	14.5713	8.6598	20.4828	OK	7.04203	3.48673	10.5973	OK	4.68636	1.72663	7.6461	OK	5.0999	2.67769	7.52211	OK	7.27111	4.27083	10.2714	OK	8.0365	3.38676	12.6862	OK
XLOC_000858	XM_004301834.2, XR_906447.1	gene29508	LOC105351756	TSS1668,TSS1669	Fvb1:7907739-7946913	Fvb1	7907739	7946913	0.735626	0.283828	1.18742	OK	0.144067	0	0.377569	OK	0.309172	0	0.745817	OK	0.172523	0	0.475995	OK	5.20172	3.60094	6.80251	OK	4.44897	3.07743	5.82051	OK	2.50552	1.53916	3.47187	OK	1.16455	0.561381	1.76771	OK	0.427306	0.0538382	0.800774	OK	10.5864	7.86957	13.3031	OK
XLOC_000859	XM_004301833.1	gene29507	LOC101309554	TSS1670	Fvb1:7907739-7946913	Fvb1	7907739	7946913	0	0	0	OK	0	0	0	OK	0	0	0	OK	0	0	0	OK	0	0	0	OK	0	0	0	OK	0	0	0	OK	0	0	0	OK	0	0	0	OK	0	0	0	OK
XLOC_000860	XR_906447.1		LOC105351756	TSS1671	Fvb1:7907739-7946913	Fvb1	7907739	7946913	0	0	0	OK	0	0	0	OK	0	0	0	OK	0	0	0	OK	0	0	0	OK	0	0	0	OK	0	0	0	OK	0	0	0	OK	0	0	0	OK	0	0	0	OK
XLOC_000861	XP_004301882.1		LOC101309844	TSS1672,TSS1673,TSS1674	Fvb1:7907739-7946913	Fvb1	7907739	7946913	6.21935	3.65473	8.78397	OK	0.794316	0	1.61088	OK	1.3879	0	2.90195	OK	1.27313	0	2.65332	OK	7.8613	4.42704	11.2956	OK	11.6498	7.68059	15.6191	OK	10.8169	7.32069	14.3131	OK	5.52386	3.27522	7.77249	OK	7.95887	5.1912	10.7265	OK	5.55681	1.92391	9.18971	OK
XLOC_000862	-			TSS1675	Fvb1:7907739-7946913	Fvb1	7907739	7946913	9.09291	3.94691	14.2389	OK	0.917995	0	2.31613	OK	1.27471	0	2.95985	OK	1.09606	0	2.50955	OK	11.0391	4.11815	17.9601	OK	14.9114	7.26688	22.5559	OK	14.0787	7.49752	20.66	OK	7.23014	3.08034	11.3799	OK	8.64845	3.14916	14.1477	OK	9.19945	2.10198	16.2969	OK
XLOC_000863	XM_004301831.2	gene29422	LOC101308687	TSS1676	Fvb1:7963951-7966285	Fvb1	7963951	7966285	0.0327609	0	0.132483	OK	0	0	0	OK	0.0284233	0	0.119088	OK	0	0	0	OK	0.0356802	0	0.139499	OK	0.00616414	0	0.0802266	OK	0.00924644	0	0.0841875	OK	0.0297211	0	0.107484	OK	0.0889865	0	0.240243	OK	7.51775	6.03481	9.00069	OK
XLOC_000864	XM_011467155.1, XM_011467156.1, XM_011467157.1	gene29417	LOC101307507	TSS1677,TSS1678	Fvb1:7995602-8005493	Fvb1	7995602	8005493	0.0854611	0	0.395466	OK	0.182891	0	0.707818	OK	0.127947	0	0.561534	OK	0.156686	0	0.502307	OK	0.0869653	0	0.458655	OK	0.00914987	0	0.267171	OK	0.0115902	0	0.248063	OK	0	0	0	OK	0.328418	0	0.9442	OK	9.35822	6.14601	12.5704	OK
XLOC_000865	XM_004300536.2, XM_011467149.1, XM_011467150.1	gene29414	LOC101291436	TSS1679,TSS1680,TSS1681,TSS1682	Fvb1:8022927-8030594	Fvb1	8022927	8030594	14.7917	12.4525	17.1308	OK	10.3303	8.61656	12.044	OK	13.1612	11.0316	15.2909	OK	16.58	13.8878	19.2722	OK	4.89303	4.00664	5.77942	OK	4.97628	4.08045	5.87212	OK	3.06783	2.44422	3.69144	OK	1.94842	1.48943	2.40741	OK	19.3866	16.2124	22.5609	OK	4.9967	4.10737	5.88603	OK
XLOC_000866	XM_004300534.2	gene29412	LOC101290868	TSS1683,TSS1684	Fvb1:8047949-8060559	Fvb1	8047949	8060559	0.0230884	0	0.33293	OK	0.0167312	0	0.320079	OK	0.126838	0	0.79516	OK	0	0	0	OK	0.198955	0	0.848399	OK	0.138532	0	0.595466	OK	0.13517	0	0.672378	OK	0.292793	0	0.939083	OK	0.119146	0	0.77121	OK	5.26716	2.40049	8.13382	OK
XLOC_000867	XM_004300532.2, XM_011467146.1	gene29410	LOC101315055	TSS1685,TSS1686,TSS1687	Fvb1:8061066-8075372	Fvb1	8061066	8075372	1.48801	0.608615	2.36741	OK	2.3545	0	4.96947	OK	2.15122	0.561231	3.74121	OK	0.536605	0.0884605	0.98475	OK	2.76203	1.24431	4.27976	OK	0.530523	0.00961051	1.05144	OK	0.0490901	0	0.211619	OK	0.0165235	0	0.144831	OK	8.37574	6.20765	10.5438	OK	2.97117	2.24237	3.69997	OK
XLOC_000868	-			TSS1688	Fvb1:8120208-8120823	Fvb1	8120208	8120823	51.4109	40.1315	62.6904	OK	0	0	0	OK	0.255389	0	0.754612	OK	0.527359	0	1.13582	OK	0	0	0	OK	0	0	0	OK	0	0	0	OK	0	0	0	OK	0	0	0	OK	0	0	0	OK
XLOC_000869	-			TSS1689,TSS1690	Fvb1:8130635-8131332	Fvb1	8130635	8131332	3.14236	1.02246	5.26226	OK	0.618595	0	1.49465	OK	0	0	0	OK	0.172626	0	0.553436	OK	0	0	0	OK	0.416577	0	1.27433	OK	3.69629	1.46904	5.92354	OK	0.971883	0	2.10873	OK	0	0	0	OK	0	0	0	OK
XLOC_000870	XM_004301825.2	gene29464	LOC101306347	TSS1691	Fvb1:8135149-8138630	Fvb1	8135149	8138630	0.410737	0.0961612	0.725313	OK	0.0465052	0	0.133415	OK	0.423098	0	1.00662	OK	0.577143	0.0700066	1.08428	OK	0.240801	0.021175	0.460428	OK	0.126014	0	0.343631	OK	0.126381	0	0.341161	OK	0.0480672	0	0.149185	OK	1.2774	0.227592	2.3272	OK	0.576089	0.213364	0.938814	OK
XLOC_000871	XM_004301824.2	gene29462	LOC101306056	TSS1692	Fvb1:8148961-8149423	Fvb1	8148961	8149423	0	0	0	OK	0	0	0	OK	0	0	0	OK	0	0	0	OK	0	0	0	OK	0	0	0	OK	0	0	0	OK	0	0	0	OK	0	0	0	OK	0	0	0	OK
XLOC_000872	XM_004300524.2	gene29461	LOC101312544	TSS1693,TSS1694	Fvb1:8149933-8152452	Fvb1	8149933	8152452	11.7256	9.19203	14.2592	OK	22.5759	18.5124	26.6394	OK	14.9142	11.9719	17.8566	OK	11.1348	8.74117	13.5283	OK	14.7927	11.8741	17.7112	OK	17.5619	14.228	20.8957	OK	14.7049	11.7784	17.6313	OK	12.5895	9.98441	15.1945	OK	29.341	24.1744	34.5076	OK	16.8946	13.6925	20.0967	OK
XLOC_000873	-			TSS1695	Fvb1:8156743-8157308	Fvb1	8156743	8157308	22.8104	16.6058	29.0149	OK	1.10629	0	2.35117	OK	0	0	0	OK	0.125245	0	0.393962	OK	0.0926793	0	0.409818	OK	0.0697097	0	0.385465	OK	0.161143	0	0.608237	OK	0.226469	0	0.670061	OK	0	0	0	OK	0	0	0	OK
XLOC_000874	XM_011467144.1	gene29460	LOC105351754	TSS1696	Fvb1:8157473-8164742	Fvb1	8157473	8164742	0.316366	0	1.03798	OK	0.346172	0	1.27215	OK	0.913023	0	3.46616	OK	0.502057	0	1.54868	OK	0.2211	0	0.785681	OK	0.166526	0	0.615988	OK	0.238202	0	0.880791	OK	0.372453	0	1.04955	OK	0.334558	0	0.961337	OK	1.58274	0	4.04355	OK
XLOC_000875	XM_004300522.2	gene29458	LOC101311968	TSS1697,TSS1698	Fvb1:8166376-8169083	Fvb1	8166376	8169083	27.9345	21.9887	33.8803	OK	26.6457	15.7381	37.5532	OK	31.4684	23.9801	38.9567	OK	27.1279	20.2678	33.9879	OK	21.5402	16.2406	26.8397	OK	20.7777	16.192	25.3635	OK	29.7225	22.567	36.8779	OK	28.0655	21.9987	34.1322	OK	20.5168	15.982	25.0516	OK	18.3484	13.8554	22.8414	OK
XLOC_000876	XM_004300521.2	gene29452	LOC101311381	TSS1699	Fvb1:8223017-8225251	Fvb1	8223017	8225251	0.0143966	0	0.064544	OK	0.247406	0.0473275	0.447485	OK	0.0468346	0	0.133138	OK	0	0	0	OK	0.0199333	0	0.0730063	OK	0	0	0	OK	0.00655375	0	0.0567142	OK	0	0	0	OK	0.00571511	0	0.056386	OK	0.0216194	0	0.0763439	OK
XLOC_000877	XM_011467141.1	gene29450	LOC101311097	TSS1700,TSS1701	Fvb1:8226635-8235979	Fvb1	8226635	8235979	14.0054	11.6131	16.3976	OK	12.6442	10.3798	14.9085	OK	15.0025	12.4299	17.5751	OK	16.8217	13.7957	19.8476	OK	15.0367	12.5141	17.5592	OK	13.6276	11.279	15.9763	OK	12.0423	9.97384	14.1108	OK	12.0073	9.94369	14.0709	OK	13.0608	10.7586	15.3629	OK	16.8771	14.0848	19.6693	OK
XLOC_000878	XM_011467131.1, XM_011467132.1	gene29440	LOC101309354	TSS1702,TSS1703,TSS1704	Fvb1:8287167-8294230	Fvb1	8287167	8294230	3.83787	2.54811	5.12763	OK	3.1674	1.51451	4.82029	OK	2.88609	1.86103	3.91116	OK	3.18585	2.06918	4.30252	OK	4.78025	2.67139	6.88911	OK	6.64846	4.91978	8.37715	OK	5.77781	4.26375	7.29186	OK	3.83307	2.62027	5.04588	OK	10.32	7.31358	13.3265	OK	4.67668	3.19207	6.1613	OK
XLOC_000879	XM_004301814.2	gene29438	LOC101302846	TSS1705,TSS1706,TSS1707	Fvb1:8294574-8303785	Fvb1	8294574	8303785	1.86575	1.34653	2.38498	OK	5.0709	4.13791	6.00389	OK	9.34712	7.6459	11.0483	OK	8.07519	6.60051	9.54987	OK	0.670278	0.321156	1.0194	OK	0.792892	0.392088	1.1937	OK	0.626534	0.217905	1.03516	OK	1.53028	1.07233	1.98824	OK	2.61186	1.74922	3.47449	OK	2.19063	1.45697	2.92429	OK
XLOC_000880	XM_004300514.2	gene29436	LOC101308770	TSS1708	Fvb1:8304043-8308535	Fvb1	8304043	8308535	0.915752	0.264193	1.56731	OK	0.617271	0	1.50824	OK	1.6482	0	4.87912	OK	0.896457	0.34622	1.44669	OK	1.1606	0.385702	1.93549	OK	1.23266	0.286859	2.17845	OK	0.825835	0.0760609	1.57561	OK	0.601482	0.153142	1.04982	OK	2.19629	0.42653	3.96605	OK	1.61852	0.457365	2.77968	OK
XLOC_000881	XM_004300513.2	gene29434	LOC101308469	TSS1709,TSS1710	Fvb1:8317795-8320800	Fvb1	8317795	8320800	8.64079	6.83181	10.4498	OK	24.5022	20.2859	28.7185	OK	22.9852	18.9557	27.0146	OK	17.5061	14.3494	20.6628	OK	0.0657506	0	0.257034	OK	0.178811	0	0.426568	OK	0.0629454	0	0.261372	OK	0.105721	0	0.305929	OK	0.188714	0	0.457066	OK	8.87925	7.07562	10.6829	OK
XLOC_000882	XM_004300512.2	gene29433	LOC101308183	TSS1711,TSS1712	Fvb1:8324155-8327964	Fvb1	8324155	8327964	8.1007	5.43069	10.7707	OK	2.52243	0.708035	4.33683	OK	2.05649	0.480977	3.632	OK	1.75618	0.60498	2.90737	OK	1.89511	0.939009	2.8512	OK	0.502028	0	1.06283	OK	0.328214	0	0.813879	OK	0.33649	0	0.998821	OK	2.67392	1.11875	4.22908	OK	1.47053	0.428355	2.5127	OK
XLOC_000883	XM_004300511.2	gene29432	LOC101307893	TSS1713	Fvb1:8324155-8327964	Fvb1	8324155	8327964	2.39776	0	4.80644	OK	1.36413	0	3.53881	OK	5.43967	2.31199	8.56734	OK	3.19983	0.818145	5.58152	OK	3.74272	0.702401	6.78303	OK	5.34669	2.63368	8.05969	OK	8.37009	3.91655	12.8236	OK	5.50164	2.57451	8.42877	OK	4.40367	0.936961	7.87038	OK	3.07734	0.404979	5.7497	OK
XLOC_000884	XM_004301812.2	gene29431	LOC101302275	TSS1714,TSS1715,TSS1716	Fvb1:8329010-8334248	Fvb1	8329010	8334248	8.8242	6.96819	10.6802	OK	8.8505	7.018	10.683	OK	9.51533	7.4701	11.5606	OK	10.8674	8.26214	13.4727	OK	8.54598	6.86893	10.223	OK	10.0023	8.03494	11.9697	OK	10.5978	8.58256	12.613	OK	10.3455	8.36378	12.3272	OK	13.1831	10.8048	15.5614	OK	7.64123	6.0909	9.19156	OK
XLOC_000885	XM_004301811.2	gene29430	LOC101301981	TSS1717	Fvb1:8335979-8346091	Fvb1	8335979	8346091	30.4144	24.6158	36.213	OK	35.6252	28.4594	42.791	OK	15.1906	8.47328	21.9078	OK	5.1921	2.2083	8.17591	OK	2.71166	1.49356	3.92975	OK	0.283178	0	0.717437	OK	0.0403154	0	0.254337	OK	0.185212	0	0.547073	OK	21.8724	17.4267	26.318	OK	30.5251	24.7402	36.31	OK
XLOC_000886	XM_004301811.2	gene29430	LOC101301981	TSS1718	Fvb1:8335979-8346091	Fvb1	8335979	8346091	0.112604	0	0.727264	OK	0.0798971	0	0.391016	OK	0.205404	0	0.59948	OK	0	0	0	OK	0	0	0	OK	0.199791	0	0.694902	OK	0	0	0	OK	0	0	0	OK	0.404903	0	1.27125	OK	0.246038	0	0.902684	OK
XLOC_000887	XM_004301809.2	gene29427	LOC101301400	TSS1719,TSS1720,TSS1721,TSS1722	Fvb1:8335979-8346091	Fvb1	8335979	8346091	2.05374	0.994597	3.11288	OK	2.50916	0.67404	4.34429	OK	5.6414	2.37081	8.91199	OK	5.04689	3.47342	6.62037	OK	1.86936	1.10285	2.63586	OK	2.19082	1.47478	2.90686	OK	1.81653	1.15777	2.4753	OK	1.5598	0.965703	2.1539	OK	2.74586	1.66276	3.82896	OK	1.99959	0.951141	3.04804	OK
XLOC_000888	XM_004301808.2, XM_011467128.1	gene29426	LOC101301116	TSS1723,TSS1724	Fvb1:8346232-8348825	Fvb1	8346232	8348825	19.1308	15.2936	22.9681	OK	4.54142	2.77998	6.30286	OK	9.512	6.97324	12.0508	OK	5.39177	3.58536	7.19817	OK	4.40942	2.82045	5.99839	OK	13.5948	10.5916	16.598	OK	9.57482	7.16829	11.9814	OK	0.612041	0.021148	1.20293	OK	16.6645	13.1173	20.2118	OK	1.78498	0.786609	2.78336	OK
XLOC_000889	XM_004300509.2, XM_004300510.2	gene29425	LOC101307400	TSS1725	Fvb1:8349192-8350423	Fvb1	8349192	8350423	0	0	0	OK	0	0	0	OK	0	0	0	OK	0	0	0	OK	0	0	0	OK	0	0	0	OK	0	0	0	OK	0	0	0	OK	0	0	0	OK	0	0	0	OK
XLOC_000890	XM_004288795.1		LOC101310063	TSS1726	Fvb1:8357938-8360609	Fvb1	8357938	8360609	0.0204804	0	0.250453	OK	0	0	0	OK	0.676351	0.0295701	1.32313	OK	0	0	0	OK	1.59848e-06	0	0.177807	OK	0.036721	0	0.310603	OK	0.516999	0	1.12477	OK	1.43979	0.347765	2.53181	OK	0.163784	0	0.521065	OK	0	0	0	OK
XLOC_000891	XM_011467127.1	gene34183	LOC101300546	TSS1727	Fvb1:8357938-8360609	Fvb1	8357938	8360609	5.16284	0.63137	9.69431	OK	0	0	0	OK	0	0	0	OK	0	0	0	OK	0	0	0	OK	0.46717	0	1.67852	OK	3.19595	0.508902	5.88299	OK	0.612357	0	1.90993	OK	0.588356	0	1.73851	OK	0	0	0	OK
XLOC_000892	XM_004300508.2	gene29424	LOC101306924	TSS1728	Fvb1:8365317-8366410	Fvb1	8365317	8366410	0.0980061	0	0.316008	OK	0	0	0	OK	0	0	0	OK	0	0	0	OK	0.0234749	0	0.149607	OK	0	0	0	OK	0	0	0	OK	0	0	0	OK	0.065713	0	0.258248	OK	0	0	0	OK
XLOC_000893	XM_004301805.2, XM_004300506.2	gene29395	LOC101306434	TSS1729,TSS1730,TSS1731,TSS1732	Fvb1:8384584-8432035	Fvb1	8384584	8432035	8.26934	6.019	10.5197	OK	14.3378	11.2487	17.4268	OK	94.1903	78.9585	109.422	OK	145.864	122.232	169.496	OK	0.378028	0	0.810806	OK	0.244522	0	0.575904	OK	0.393193	0	0.840351	OK	1.106	0.361276	1.85072	OK	2.41886	1.20209	3.63564	OK	95.1957	78.6564	111.735	OK
XLOC_000894	XM_004300504.2, XM_004301805.2, XM_004300505.2	gene29394	LOC101306141	TSS1733,TSS1734,TSS1735,TSS1736,TSS1737	Fvb1:8384584-8432035	Fvb1	8384584	8432035	0.972764	0.0404445	1.90508	OK	0.155994	0	0.64496	OK	0.63994	0	1.83501	OK	1.44161	0	4.302	OK	0.140548	0	0.489742	OK	0.066376	0	0.492965	OK	0.0619871	0	0.348493	OK	0.0960157	0	0.446226	OK	5.8106	3.99233	7.62887	OK	10.8231	4.94804	16.6982	OK
XLOC_000895	XM_011467125.1	gene29396	LOC101300260	TSS1738	Fvb1:8384584-8432035	Fvb1	8384584	8432035	0.114553	0	0.416079	OK	0	0	0	OK	0	0	0	OK	0	0	0	OK	0.0317011	0	0.21661	OK	0	0	0	OK	0	0	0	OK	0	0	0	OK	0.03689	0	0.219317	OK	0.0811504	0	0.634405	OK
XLOC_000896	XM_004300501.2	gene29391	LOC101304972	TSS1739,TSS1740	Fvb1:8448789-8451108	Fvb1	8448789	8451108	1.67144	1.04253	2.30034	OK	2.78876	1.89077	3.68675	OK	2.91589	2.07577	3.75601	OK	2.90682	2.07014	3.74349	OK	7.22294	5.73922	8.70665	OK	1.62086	1.00477	2.23696	OK	0.905072	0.454837	1.35531	OK	0.527896	0.184631	0.871161	OK	10.0642	8.17977	11.9486	OK	57.9711	48.6526	67.2896	OK
XLOC_000897	XM_004300499.2	gene29388	LOC101304387	TSS1741,TSS1742	Fvb1:8464060-8467331	Fvb1	8464060	8467331	4.19326	3.06616	5.32036	OK	242.42	203.035	281.804	OK	661.948	550.263	773.634	OK	435.861	363.93	507.793	OK	0.0391676	0	0.171336	OK	0.0626762	0	0.219917	OK	0.138388	0	0.341601	OK	0.165658	0	0.380997	OK	0.00918277	0	0.12099	OK	0	0	0	OK
XLOC_000898	-			TSS1743	Fvb1:8489690-8491270	Fvb1	8489690	8491270	0.122806	0	0.360353	OK	0.198522	0	0.450594	OK	0.0656633	0	0.223875	OK	0	0	0	OK	0	0	0	OK	0.0102431	0	0.131386	OK	0	0	0	OK	0	0	0	OK	0.0494113	0	0.225659	OK	3.97901	2.73066	5.22736	OK
XLOC_000899	XP_004301850.1		LOC101298805	TSS1744	Fvb1:8491997-8493177	Fvb1	8491997	8493177	0.265112	0	0.625202	OK	0	0	0	OK	0.175569	0	0.451851	OK	0	0	0	OK	0.0119596	0	0.209446	OK	0	0	0	OK	0	0	0	OK	0	0	0	OK	0.171883	0	0.446067	OK	16.278	13.1803	19.3758	OK
XLOC_000900	XM_011461330.1		LOC101307275	TSS1745	Fvb1:8508792-8510025	Fvb1	8508792	8510025	0	0	0	OK	0	0	0	OK	0	0	0	OK	0	0	0	OK	0	0	0	OK	0	0	0	OK	0	0	0	OK	0	0	0	OK	0.058393	0	0.239202	OK	0	0	0	OK
XLOC_000901	XM_004300498.2	gene29374	LOC101303909	TSS1746	Fvb1:8548654-8554335	Fvb1	8548654	8554335	0	0	0	OK	0	0	0	OK	0	0	0	OK	0	0	0	OK	0	0	0	OK	0	0	0	OK	0	0	0	OK	0	0	0	OK	0.00315857	0	0.0301654	OK	0	0	0	OK
XLOC_000902	XM_011467121.1		LOC101303616	TSS1747	Fvb1:8554598-8556193	Fvb1	8554598	8556193	0.380587	0	0.772916	OK	0.0906224	0	0.248795	OK	0	0	0	OK	0.131618	0	0.37935	OK	0.382697	0	0.768989	OK	0.207234	0	0.490626	OK	0.305165	0	0.66479	OK	0.2768	0	0.604514	OK	0.388029	0	0.782753	OK	0.750475	0.198159	1.30279	OK
XLOC_000903	XM_004301800.2	gene29372	LOC101297940	TSS1748	Fvb1:8558676-8563130	Fvb1	8558676	8563130	0.404958	0	0.812009	OK	0	0	0	OK	0	0	0	OK	0	0	0	OK	0.50212	0.0682809	0.93596	OK	0.147137	0	0.399403	OK	0.029911	0	0.149911	OK	0.0979989	0	0.308491	OK	0.354867	0	0.729004	OK	0.632605	0.140762	1.12445	OK
XLOC_000904	XM_011469787.1	gene24139	LOC101309291	TSS1749,TSS1750	Fvb1:8573673-8580840	Fvb1	8573673	8580840	18.6762	15.4694	21.883	OK	54.1538	45.4252	62.8824	OK	59.8027	50.2194	69.3861	OK	48.2728	40.3788	56.1668	OK	45.4201	38.1226	52.7177	OK	43.5066	36.5167	50.4964	OK	42.673	35.6557	49.6904	OK	27.9674	23.3448	32.5901	OK	11.4326	9.3077	13.5576	OK	100.619	84.8752	116.363	OK
XLOC_000905	XM_004288426.2	gene24141	LOC101309584	TSS1751,TSS1752,TSS1753	Fvb1:8582386-8587895	Fvb1	8582386	8587895	13.0658	10.5738	15.5577	OK	10.5977	8.44646	12.749	OK	22.0863	18.2474	25.9253	OK	25.8577	21.5121	30.2032	OK	14.2722	11.7606	16.7839	OK	22.9133	18.9285	26.8981	OK	35.9679	30.0733	41.8626	OK	39.0157	32.7047	45.3267	OK	15.3793	12.6758	18.0828	OK	9.41684	7.59905	11.2346	OK
XLOC_000906	XM_004288427.2, XM_011469802.1	gene24142	LOC101309873	TSS1754	Fvb1:8588227-8596097	Fvb1	8588227	8596097	20.3414	16.9067	23.7762	OK	28.1436	23.3963	32.8909	OK	31.9996	26.8098	37.1894	OK	31.1573	26.1794	36.1351	OK	19.9302	16.5557	23.3047	OK	28.7879	24.0706	33.5052	OK	30.1228	25.2258	35.0198	OK	26.7495	22.4328	31.0662	OK	11.9914	9.89165	14.0911	OK	16.8791	13.9284	19.8298	OK
XLOC_000907	XM_004288429.2, XM_011459340.1	gene24144	LOC101310457	TSS1755,TSS1756,TSS1757,TSS1758,TSS1759	Fvb1:8596598-8608312	Fvb1	8596598	8608312	23.66	18.8924	28.4276	OK	27.7804	22.5746	32.9862	OK	24.7291	19.8072	29.6509	OK	32.9851	26.4526	39.5176	OK	24.8496	20.175	29.5242	OK	21.1193	16.9771	25.2614	OK	23.5223	18.8348	28.2098	OK	22.6656	18.1862	27.145	OK	19.4411	15.58	23.3022	OK	15.9016	12.6741	19.1292	OK
XLOC_000908	XM_004289440.2	gene24144	LOC101296617	TSS1760,TSS1761	Fvb1:8611227-8615169	Fvb1	8611227	8615169	0.289899	0.040975	0.538823	OK	0.0784968	0	0.206727	OK	0.0332901	0	0.143389	OK	0.280793	0.0294112	0.532174	OK	0.0258708	0	0.126478	OK	0.0438424	0	0.16988	OK	0	0	0	OK	0.00805811	0	0.0951617	OK	31.9235	26.6183	37.2287	OK	0.0713112	0	0.207472	OK
XLOC_000909	XM_011469809.1	gene24149	LOC101296909	TSS1762,TSS1763,TSS1764,TSS1765,TSS1766,TSS1767	Fvb1:8645299-8651276	Fvb1	8645299	8651276	4.61011	3.48407	5.73614	OK	4.57539	3.16405	5.98673	OK	6.04478	4.5899	7.49967	OK	5.48241	3.97294	6.99189	OK	2.91198	1.94897	3.87499	OK	3.41082	2.47871	4.34292	OK	2.50507	1.71347	3.29668	OK	2.27848	1.55447	3.00249	OK	4.49844	3.41529	5.5816	OK	4.80744	3.67774	5.93713	OK
XLOC_000910	XM_004288430.2	gene24150	LOC101310743	TSS1768,TSS1769,TSS1770,TSS1771	Fvb1:8651699-8656973	Fvb1	8651699	8656973	17.3704	14.3013	20.4395	OK	13.8607	11.2444	16.4771	OK	13.6613	11.0919	16.2307	OK	23.9609	19.8106	28.1113	OK	12.2749	9.95544	14.5943	OK	16.4282	13.5224	19.3341	OK	17.5713	14.521	20.6216	OK	22.2806	18.4565	26.1047	OK	15.432	12.6519	18.2121	OK	15.1083	12.393	17.8235	OK
XLOC_000911	XM_004288433.2, XM_011469849.1	gene24161	LOC101311616	TSS1772,TSS1773	Fvb1:8715714-8718036	Fvb1	8715714	8718036	0.068417	0	0.27736	OK	0.152019	0	0.385908	OK	8.89793	7.02155	10.7743	OK	31.6465	26.2186	37.0745	OK	0.0193209	0	0.189968	OK	0.358514	0.00627077	0.710758	OK	0.49779	0.0946101	0.90097	OK	0.159499	0	0.406018	OK	0.158282	0	0.409136	OK	0	0	0	OK
XLOC_000912	XM_004288434.2, XM_011469871.1	gene24166	LOC101311907	TSS1774,TSS1775,TSS1776	Fvb1:8731617-8733643	Fvb1	8731617	8733643	3.10007	2.21588	3.98427	OK	5.55441	4.36755	6.74127	OK	2.9383	2.17327	3.70333	OK	3.18395	2.34558	4.02233	OK	2.23802	1.51622	2.95981	OK	3.67274	2.70046	4.64501	OK	2.84281	2.0085	3.67711	OK	3.6926	2.72258	4.66261	OK	2.58747	1.79416	3.38077	OK	2.50625	1.69954	3.31297	OK
XLOC_000913	XM_004289450.1	gene24169	LOC101299536	TSS1777	Fvb1:8750417-8750954	Fvb1	8750417	8750954	0	0	0	OK	0	0	0	OK	0	0	0	OK	0	0	0	OK	0	0	0	OK	0	0	0	OK	0	0	0	OK	0	0	0	OK	0	0	0	OK	0	0	0	OK
XLOC_000914	XR_907526.1, XR_907527.1, XM_011469911.1	gene24172	LOC101313059	TSS1778,TSS1779,TSS1780,TSS1781,TSS1782	Fvb1:8765189-8775216	Fvb1	8765189	8775216	9.47652	7.53838	11.4147	OK	9.42731	7.45335	11.4013	OK	6.69573	5.16533	8.22613	OK	6.58362	4.78121	8.38604	OK	38.7304	31.7143	45.7465	OK	18.9467	15.5085	22.3849	OK	6.29973	4.74319	7.85627	OK	2.20104	1.52809	2.87399	OK	60.0514	50.3333	69.7695	OK	2.00474	1.26674	2.74273	OK
XLOC_000915	XM_011469922.1	gene24174	LOC105349311	TSS1783	Fvb1:8787478-8788448	Fvb1	8787478	8788448	0.0237796	0	0.153964	OK	0.139081	0	0.335164	OK	0	0	0	OK	0	0	0	OK	0.107947	0	0.387509	OK	0.0711102	0	0.227911	OK	0	0	0	OK	0	0	0	OK	0	0	0	OK	0.0247507	0	0.153049	OK
XLOC_000916	XM_011459344.1	gene24174	LOC101299822	TSS1784	Fvb1:8788810-8789368	Fvb1	8788810	8789368	0	0	0	OK	0	0	0	OK	0	0	0	OK	0	0	0	OK	0	0	0	OK	0	0	0	OK	0	0	0	OK	0	0	0	OK	0	0	0	OK	0	0	0	OK
XLOC_000917	XR_183778.2		LOC101313644	TSS1785	Fvb1:8793669-8794570	Fvb1	8793669	8794570	0	0	0	OK	0	0	0	OK	0	0	0	OK	0	0	0	OK	0	0	0	OK	0	0	0	OK	0	0	0	OK	0	0	0	OK	0	0	0	OK	0	0	0	OK
XLOC_000918	XM_004289452.1	gene24176	LOC101300401	TSS1786	Fvb1:8797676-8798957	Fvb1	8797676	8798957	0.0500485	0	0.162771	OK	0	0	0	OK	0	0	0	OK	0	0	0	OK	0	0	0	OK	0	0	0	OK	0	0	0	OK	0	0	0	OK	0	0	0	OK	0	0	0	OK
XLOC_000919	XM_011472411.1	gene03927	LOC105353349	TSS1787	Fvb1:8800153-8800661	Fvb1	8800153	8800661	0.0774127	0	0.339408	OK	0.0944486	0	0.326066	OK	0.136528	0	0.471974	OK	0	0	0	OK	0.0631605	0	0.318315	OK	0.101349	0	0.390265	OK	0	0	0	OK	0.0315395	0	0.264986	OK	0.0696308	0	0.327668	OK	0.110541	0	0.36486	OK
XLOC_000920	XR_183780.2		LOC101313928	TSS1788	Fvb1:8814676-8816907	Fvb1	8814676	8816907	0.0770838	0	0.21367	OK	0.064133	0	0.189123	OK	0	0	0	OK	0.0878098	0	0.210862	OK	0.0803979	0	0.239114	OK	0.0579773	0	0.190373	OK	0.018664	0	0.102527	OK	0.00846466	0	0.0879144	OK	0.359831	0.0496709	0.669991	OK	0.321754	0.0352333	0.608275	OK
XLOC_000921	XM_011469953.1, XM_011469956.1	gene24180	LOC101300966	TSS1789,TSS1790,TSS1791	Fvb1:8852693-8858567	Fvb1	8852693	8858567	0.903461	0.47972	1.3272	OK	0.10719	0	0.309453	OK	0	0	0	OK	0	0	0	OK	0.457966	0.14464	0.771292	OK	0.0220276	0	0.202196	OK	0	0	0	OK	0	0	0	OK	1.43225	0.873312	1.99119	OK	0.0927922	0	0.289515	OK
XLOC_000922	XM_004289454.2, XM_004288441.2, XM_011469969.1	gene24183	LOC101314992	TSS1792,TSS1793,TSS1794,TSS1795,TSS1796,TSS1797	Fvb1:8870147-8888158	Fvb1	8870147	8888158	9.09711	6.43551	11.7587	OK	9.58402	5.69266	13.4754	OK	10.233	7.81667	12.6494	OK	18.1744	13.7517	22.5971	OK	19.8758	16.5904	23.1612	OK	13.1014	10.8896	15.3132	OK	7.46602	6.07743	8.85461	OK	5.13696	3.89854	6.37537	OK	25.2509	20.9587	29.5431	OK	6.21366	4.43022	7.99711	OK
XLOC_000923	XM_004288442.2, XM_011469979.1, XR_907544.1, XR_907545.1	gene24185	LOC101315279	TSS1798,TSS1799,TSS1800,TSS1801	Fvb1:8893214-8901796	Fvb1	8893214	8901796	8.58771	7.02252	10.1529	OK	9.63795	7.91144	11.3645	OK	12.3216	9.41074	15.2325	OK	12.7195	10.3611	15.078	OK	7.40586	5.97729	8.83443	OK	8.04594	6.40914	9.68274	OK	9.5375	7.81395	11.2611	OK	12.4591	10.2733	14.645	OK	6.99597	5.62742	8.36451	OK	8.15824	6.54017	9.77631	OK
XLOC_000924	XM_011469990.1	gene24190	LOC101301541	TSS1802,TSS1803	Fvb1:8914640-8924115	Fvb1	8914640	8924115	30.2643	25.4946	35.0341	OK	12.2178	10.2726	14.163	OK	14.5759	12.2162	16.9355	OK	18.0511	15.169	20.9332	OK	34.563	29.1345	39.9915	OK	49.6197	41.5807	57.6588	OK	65.4664	54.8065	76.1262	OK	64.4029	53.954	74.8518	OK	23.7109	19.9406	27.4813	OK	29.955	25.2345	34.6756	OK
XLOC_000925	XM_004289456.1	gene24192	LOC101301829	TSS1804	Fvb1:8928545-8929028	Fvb1	8928545	8929028	0	0	0	OK	0	0	0	OK	0	0	0	OK	0	0	0	OK	0	0	0	OK	0	0	0	OK	0	0	0	OK	0	0	0	OK	0	0	0	OK	0	0	0	OK
XLOC_000926	XM_004288443.2	gene24193	LOC101290988	TSS1805,TSS1806	Fvb1:8935234-8939942	Fvb1	8935234	8939942	5.12075	3.64554	6.59595	OK	4.12791	2.80699	5.44883	OK	6.21254	4.38862	8.03647	OK	7.93007	6.04328	9.81686	OK	7.61905	5.77371	9.46439	OK	6.94571	5.19465	8.69677	OK	8.69805	6.69154	10.7046	OK	18.231	14.828	21.6339	OK	9.49874	7.39735	11.6001	OK	4.74377	3.31137	6.17618	OK
XLOC_000927	XM_004309419.2	gene00258	LOC101305814	TSS1807,TSS1808,TSS1809,TSS1810,TSS1811,TSS1812	Fvb1:9019148-9031456	Fvb1	9019148	9031456	50.6398	38.4559	62.8236	OK	28.302	22.0896	34.5144	OK	28.4547	21.8929	35.0165	OK	35.7591	27.8361	43.6822	OK	97.525	74.2507	120.799	OK	98.6389	76.6538	120.624	OK	120.666	93.6361	147.696	OK	76.6035	60.0671	93.14	OK	65.4827	51.5179	79.4476	OK	23.0784	17.7494	28.4074	OK
XLOC_000928	XM_004309605.2, XR_908278.1, XM_011472668.1	gene23172	LOC101294907	TSS1813,TSS1814	Fvb1:9165344-9176228	Fvb1	9165344	9176228	6.35339	4.7381	7.96867	OK	6.32231	4.68392	7.9607	OK	9.63966	6.97906	12.3003	OK	11.7683	9.18554	14.3511	OK	4.20978	2.9544	5.46515	OK	7.13875	5.44642	8.83108	OK	6.38986	4.79148	7.98823	OK	8.41441	6.56324	10.2656	OK	7.86854	6.05949	9.67759	OK	5.83319	4.3553	7.31108	OK
XLOC_000929	XM_011459081.1	gene33959	LOC101301620	TSS1815	Fvb1:9199528-9201586	Fvb1	9199528	9201586	0	0	0	OK	0	0	0	OK	0	0	0	OK	0	0	0	OK	0	0	0	OK	0	0	0	OK	0	0	0	OK	0	0	0	OK	0	0	0	OK	0	0	0	OK
XLOC_000930	-			TSS1816	Fvb1:9217216-9218404	Fvb1	9217216	9218404	0	0	0	OK	0	0	0	OK	0	0	0	OK	0	0	0	OK	0	0	0	OK	0	0	0	OK	0	0	0	OK	0	0	0	OK	0	0	0	OK	0.706847	0.206603	1.20709	OK
XLOC_000931	XM_011466193.1, XM_011466194.1, XM_011466195.1, XM_011466200.1, XM_011466206.1, XM_011466210.1, XM_011466211.1, XM_011466214.1, XM_004288029.2, XM_011466224.1, XM_011466230.1, XM_011466235.1, XM_011466238.1, XM_011466241.1	gene24126	LOC101308122	TSS1817,TSS1818,TSS1819,TSS1820,TSS1821,TSS1822,TSS1823,TSS1824,TSS1825	Fvb1:9227399-9253842	Fvb1	9227399	9253842	12.785	10.401	15.169	OK	25.206	20.7232	29.6887	OK	43.307	36.0424	50.5715	OK	31.9798	26.5945	37.3652	OK	9.05413	7.368	10.7403	OK	6.56991	5.21153	7.92828	OK	5.74789	4.53806	6.95772	OK	8.6188	6.93952	10.2981	OK	9.29499	7.45545	11.1345	OK	26.001	21.1119	30.8902	OK
XLOC_000932	XM_011466188.1, XM_004288027.2	gene24122	LOC101307245	TSS1826,TSS1827,TSS1828,TSS1829	Fvb1:9264580-9274391	Fvb1	9264580	9274391	2.43855	1.90145	2.97565	OK	3.75164	2.91773	4.58554	OK	2.56257	1.86123	3.26391	OK	0.95789	0.642804	1.27298	OK	10.8441	8.96877	12.7194	OK	1.12702	0.738393	1.51564	OK	0.371199	0.142484	0.599914	OK	0.242007	0.0697218	0.414293	OK	0.625636	0.345538	0.905734	OK	3.13019	2.49725	3.76313	OK
XLOC_000933	-			TSS1830	Fvb1:9276976-9278209	Fvb1	9276976	9278209	0.289594	0.0107866	0.568402	OK	0.0280783	0	0.122519	OK	0.0725976	0	0.234195	OK	0.12235	0	0.328743	OK	0.646105	0.221131	1.07108	OK	0.79593	0.316044	1.27582	OK	0.558333	0.156832	0.959835	OK	0.319301	0.0187509	0.619851	OK	0.977922	0.439834	1.51601	OK	1.65851	0.943442	2.37357	OK
XLOC_000934	XM_004288026.2	gene24119	LOC101306956	TSS1831,TSS1832	Fvb1:9285340-9289938	Fvb1	9285340	9289938	1.12569	0.542724	1.70865	OK	0.331755	0.0124775	0.651032	OK	0.326212	0	0.706247	OK	0.305897	0	0.650231	OK	3.98035	2.92523	5.03547	OK	2.24132	1.36493	3.11771	OK	1.66701	0.787999	2.54603	OK	1.84448	1.14956	2.53939	OK	0.619814	0.146801	1.09283	OK	3.88483	3.07473	4.69492	OK
XLOC_000935	XM_011466161.1, XM_011466167.1, XM_011466173.1, XM_011466177.1	gene24117	LOC101306668	TSS1833,TSS1834,TSS1835,TSS1836	Fvb1:9292656-9310815	Fvb1	9292656	9310815	9.60481	7.94368	11.266	OK	56.735	47.4662	66.0038	OK	55.5298	46.3584	64.7012	OK	67.4021	56.7419	78.0623	OK	1.86321	1.32829	2.39814	OK	2.33753	1.73127	2.94379	OK	3.55143	2.77511	4.32775	OK	5.86485	4.74751	6.98219	OK	5.29603	4.26612	6.32594	OK	9.26455	7.59482	10.9343	OK
XLOC_000936	XM_004288025.2, XM_011466157.1	gene24116	LOC101306374	TSS1837	Fvb1:9311114-9320330	Fvb1	9311114	9320330	0.152108	0	0.311503	OK	0.101788	0	0.262948	OK	0.0547891	0	0.170937	OK	0	0	0	OK	0.34585	0.113477	0.578223	OK	0.12325	0	0.274387	OK	0.0591552	0	0.188067	OK	0.0349555	0	0.143246	OK	0.083778	0	0.213575	OK	0.516556	0.256575	0.776537	OK
XLOC_000937	XM_011466140.1, XM_011466141.1, XR_906030.1, XR_906031.1, XR_906032.1	gene24114	LOC101299038	TSS1838	Fvb1:9322152-9326225	Fvb1	9322152	9326225	0.212251	0	0.543345	OK	0.179215	0	0.652892	OK	0.106569	0	0.483054	OK	0.126015	0	0.352629	OK	0.231019	0	0.489433	OK	0.0989143	0	0.292791	OK	0.121304	0	0.30852	OK	0.141213	0	0.366247	OK	0.171261	0	0.424533	OK	0.19532	0	0.477719	OK
XLOC_000938	XR_907273.1		LOC105352403	TSS1839	Fvb1:9331712-9331895	Fvb1	9331712	9331895	0	0	0	OK	0	0	0	OK	0	0	0	OK	0	0	0	OK	0	0	0	OK	0	0	0	OK	0	0	0	OK	0	0	0	OK	0	0	0	OK	0	0	0	OK
XLOC_000939	XM_011466121.1, XM_004288023.2, XM_011466131.1, XM_011466135.1, XM_011466137.1	gene24108	LOC101305792	TSS1840,TSS1841,TSS1842,TSS1843,TSS1844	Fvb1:9342680-9352507	Fvb1	9342680	9352507	0.837607	0.503531	1.17168	OK	0.260921	0.0424312	0.47941	OK	0.523818	0.17116	0.876477	OK	0.728694	0.333639	1.12375	OK	1.09987	0.721104	1.47863	OK	0.771737	0.450375	1.0931	OK	0.454414	0.195445	0.713383	OK	0.699602	0.414945	0.984258	OK	1.34185	0.919323	1.76439	OK	2.68433	1.99466	3.374	OK
XLOC_000940	XM_004289192.2, XM_011466116.1, XM_011459056.1	gene24107	LOC101298464	TSS1845,TSS1846	Fvb1:9353884-9360069	Fvb1	9353884	9360069	1.27963	0.661538	1.89771	OK	0.823594	0.0955205	1.55167	OK	0.639784	0.0922995	1.18727	OK	0.52901	0.00205114	1.05597	OK	0.939492	0.480889	1.39809	OK	0.756481	0.3216	1.19136	OK	0.45296	0.110171	0.79575	OK	0.472255	0.0726133	0.871896	OK	2.39631	1.47482	3.3178	OK	1.65181	0.914751	2.38888	OK
XLOC_000941	XM_004289190.2	gene24102	LOC101297882	TSS1847,TSS1848,TSS1849,TSS1850,TSS1851	Fvb1:9374253-9379219	Fvb1	9374253	9379219	0.227024	0	0.487911	OK	0.111449	0	0.338907	OK	0.0888755	0	0.292902	OK	0.122282	0	0.325049	OK	1.07284	0.59517	1.55051	OK	0.110998	0	0.348787	OK	0.0266974	0	0.190974	OK	0.120036	0	0.358954	OK	0.588985	0.229117	0.948853	OK	6.92225	5.55088	8.29361	OK
XLOC_000942	XM_004288022.2	gene24101	LOC101305301	TSS1852,TSS1853,TSS1854	Fvb1:9385618-9390927	Fvb1	9385618	9390927	0.803096	0.467331	1.13886	OK	0.406098	0.105335	0.706862	OK	0.77758	0.429106	1.12605	OK	0.511764	0.212246	0.811282	OK	3.24711	2.51046	3.98376	OK	2.08154	1.52122	2.64187	OK	1.93391	1.39318	2.47464	OK	0.93628	0.575974	1.29659	OK	0.80382	0.446152	1.16149	OK	11.6397	9.62083	13.6586	OK
XLOC_000943	XM_011466091.1, XM_004288021.2, XM_011466097.1	gene24099	LOC101305002	TSS1855,TSS1856	Fvb1:9393883-9411622	Fvb1	9393883	9411622	1.30743	0	2.95812	OK	0.85082	0	4.45767	OK	1.31623	0	4.82242	OK	0.784042	0	2.59936	OK	2.45157	0	5.01034	OK	1.70944	0	3.52227	OK	2.1962	0.145427	4.24698	OK	3.75123	1.53312	5.96935	OK	1.46398	0	3.57878	OK	4.79112	0	10.4755	OK
XLOC_000944	XM_004289189.2	gene24097	LOC101297590	TSS1857	Fvb1:9393883-9411622	Fvb1	9393883	9411622	0.119204	0	0.423982	OK	0.48481	0	1.98288	OK	0.341145	0	1.44691	OK	0.100617	0	0.545945	OK	0.0973238	0	0.410839	OK	0.0347179	0	0.180038	OK	0.0274594	0	0.134123	OK	0.0336319	0	0.149619	OK	0.0707461	0	0.301016	OK	0.38245	0	1.34529	OK
XLOC_000945	XM_004288019.2	gene24094	LOC101304222	TSS1858,TSS1859	Fvb1:9416953-9420012	Fvb1	9416953	9420012	19.0054	15.8232	22.1876	OK	15.7409	13.0333	18.4485	OK	17.1921	14.2155	20.1688	OK	15.6548	12.9242	18.3854	OK	14.979	12.3829	17.5752	OK	8.89811	7.27293	10.5233	OK	8.12842	6.62143	9.63541	OK	8.27723	6.75635	9.79812	OK	8.23251	6.71179	9.75323	OK	14.7701	12.187	17.3532	OK
XLOC_000946	XM_011466076.1, XM_011466079.1	gene24092	LOC101303936	TSS1860,TSS1861,TSS1862	Fvb1:9428015-9433404	Fvb1	9428015	9433404	3.49737	2.6345	4.36023	OK	11.3737	9.36766	13.3798	OK	32.7507	27.3986	38.1027	OK	31.4441	26.4006	36.4877	OK	2.41098	1.71487	3.10709	OK	3.17518	2.38011	3.97025	OK	3.61947	2.74504	4.49391	OK	4.91951	3.85576	5.98327	OK	2.47536	1.78257	3.16815	OK	6.57355	5.29202	7.85508	OK
XLOC_000947	XM_004289188.2	gene24090	LOC101297297	TSS1863	Fvb1:9434415-9442628	Fvb1	9434415	9442628	0	0	0	OK	0.0963551	0	0.270564	OK	0	0	0	OK	0	0	0	OK	0.0135455	0	0.110686	OK	0	0	0	OK	0	0	0	OK	0	0	0	OK	0.0573937	0	0.245127	OK	0.0148421	0	0.124119	OK
XLOC_000948	XM_004288017.2	gene24089	LOC101303645	TSS1864	Fvb1:9434415-9442628	Fvb1	9434415	9442628	0.0128731	0	0.131627	OK	0	0	0	OK	0	0	0	OK	0	0	0	OK	0.109276	0	0.311007	OK	0.169467	0	0.448085	OK	0.129167	0	0.427765	OK	0.0884286	0	0.291455	OK	0.174682	0	0.581754	OK	0.0226416	0	0.145648	OK
XLOC_000949	XM_004288015.2	gene24086	LOC101303065	TSS1865,TSS1866	Fvb1:9459755-9463281	Fvb1	9459755	9463281	17.2292	14.2661	20.1922	OK	9.50596	7.70788	11.304	OK	5.92734	4.64062	7.21407	OK	8.05001	6.45759	9.64243	OK	14.4528	11.9079	16.9977	OK	18.4474	15.2896	21.6051	OK	24.145	20.0655	28.2245	OK	22.2327	18.4191	26.0464	OK	12.9682	10.6523	15.2841	OK	12.906	10.6016	15.2105	OK
XLOC_000950	XM_011466059.1, XM_004289187.2	gene24085	LOC101297008	TSS1867,TSS1868,TSS1869,TSS1870	Fvb1:9463504-9468919	Fvb1	9463504	9468919	0.26059	0.0377682	0.483412	OK	0.420695	0.151199	0.690191	OK	0.343402	0.0867615	0.600043	OK	0.995702	0.583626	1.40778	OK	0.158078	0	0.326269	OK	4.29133	3.40814	5.17452	OK	8.57945	7.01731	10.1416	OK	10.5585	8.71022	12.4068	OK	0.571553	0.266632	0.876475	OK	0.471826	0.202738	0.740915	OK
XLOC_000951	-			TSS1871	Fvb1:9469148-9470061	Fvb1	9469148	9470061	14.8283	10.6363	19.0204	OK	5.13674	2.81628	7.45719	OK	4.84411	2.49959	7.18863	OK	1.70092	0.445964	2.95587	OK	13.7615	9.91945	17.6035	OK	15.1775	11.0785	19.2766	OK	14.7585	10.7057	18.8113	OK	13.3596	9.56284	17.1564	OK	12.0609	8.49176	15.6301	OK	28.7045	22.7056	34.7033	OK
XLOC_000952	XR_906008.1	gene24084	LOC105351524	TSS1872	Fvb1:9470098-9470804	Fvb1	9470098	9470804	0.123083	0	0.389694	OK	0	0	0	OK	0	0	0	OK	0	0	0	OK	0.0368291	0	0.252134	OK	0.0499574	0	0.266114	OK	0.103232	0	0.363469	OK	0.0330579	0	0.246137	OK	0	0	0	OK	0.200514	0	0.513411	OK
XLOC_000953	XM_004288014.2	gene24083	LOC101302491	TSS1873,TSS1874	Fvb1:9472150-9474630	Fvb1	9472150	9474630	0.0123737	0	0.111343	OK	0	0	0	OK	0	0	0	OK	0	0	0	OK	0.00947344	0	0.108237	OK	0	0	0	OK	0	0	0	OK	0	0	0	OK	0.0200214	0	0.125855	OK	39.6439	33.0911	46.1967	OK
XLOC_000954	XM_004288012.2, XR_906003.1, XM_011466045.1, XM_004288013.2	gene24083	LOC101302201	TSS1875,TSS1876,TSS1877,TSS1878	Fvb1:9475191-9483452	Fvb1	9475191	9483452	9.58907	7.69023	11.4879	OK	5.09845	3.9227	6.27421	OK	3.70468	2.55272	4.85664	OK	5.37304	4.14499	6.60108	OK	1.96786	1.23373	2.70199	OK	2.37231	1.56598	3.17863	OK	1.70414	0.94545	2.46282	OK	3.69503	2.62893	4.76113	OK	4.4997	3.23573	5.76367	OK	22.8164	19.0689	26.5639	OK
XLOC_000955	XM_011466021.1	gene24077	LOC101296432	TSS1879,TSS1880,TSS1881	Fvb1:9495144-9498544	Fvb1	9495144	9498544	4.4593	3.36737	5.55124	OK	8.08816	6.41371	9.7626	OK	1.85708	1.17566	2.5385	OK	2.31997	1.5465	3.09344	OK	4.00484	2.96782	5.04186	OK	3.73506	2.74053	4.72959	OK	3.57406	2.59385	4.55427	OK	3.2232	2.31587	4.13053	OK	5.37974	4.16208	6.59741	OK	2.27841	1.53275	3.02407	OK
XLOC_000956	XM_004288009.2	gene24077	LOC101301043	TSS1882,TSS1883	Fvb1:9503927-9508844	Fvb1	9503927	9508844	53.4065	44.9935	61.8195	OK	8.20479	6.76558	9.644	OK	13.0632	10.8826	15.2438	OK	21.3927	17.9973	24.788	OK	23.04	19.366	26.714	OK	21.4446	18.0145	24.8748	OK	20.975	17.6061	24.3439	OK	24.1809	20.3485	28.0133	OK	25.2788	21.2669	29.2907	OK	41.184	34.6357	47.7323	OK
XLOC_000957	XM_011459053.1	gene02280	LOC101295863	TSS1884	Fvb1:9520127-9524631	Fvb1	9520127	9524631	0.164608	0.0188091	0.310407	OK	0.0143096	0	0.0616513	OK	0.0197154	0	0.0783435	OK	0.193687	0.017968	0.369406	OK	0.0593265	0	0.159309	OK	0.069802	0	0.168715	OK	0.0451604	0	0.125986	OK	0.0645464	0	0.15873	OK	0.125475	0	0.256237	OK	0.0689963	0	0.16695	OK
XLOC_000958	XR_905981.1, XM_004288008.2, XR_905982.1, XR_905983.1, XR_905985.1, XR_905988.1, XR_905989.1, XM_011465999.1, XM_011466004.1	gene24073	LOC101300563	TSS1885,TSS1886,TSS1887	Fvb1:9533490-9537678	Fvb1	9533490	9537678	2.15896	1.31506	3.00285	OK	1.28102	0.617338	1.9447	OK	1.26194	0.493293	2.03058	OK	1.42183	0.774608	2.06905	OK	0.807212	0.328271	1.28615	OK	1.42307	0.773327	2.07281	OK	1.38247	0.771443	1.9935	OK	1.87598	1.16588	2.58607	OK	1.35966	0.719423	1.9999	OK	1.51984	0.859084	2.1806	OK
XLOC_000959	XM_011465971.1, XM_011465973.1	gene24070	LOC101299992	TSS1888,TSS1889,TSS1890	Fvb1:9548716-9561002	Fvb1	9548716	9561002	11.7748	9.72634	13.8233	OK	8.06333	6.47561	9.65105	OK	7.18912	5.63774	8.7405	OK	8.88924	7.09687	10.6816	OK	11.0828	9.0436	13.122	OK	16.717	13.7425	19.6916	OK	12.9974	10.645	15.3498	OK	20.366	16.7675	23.9645	OK	16.3773	13.4375	19.317	OK	17.2361	14.0995	20.3726	OK
XLOC_000960	XM_004288004.2	gene24061	LOC101299417	TSS1891,TSS1892,TSS1893	Fvb1:9610749-9615120	Fvb1	9610749	9615120	0.982755	0.438175	1.52734	OK	25.2838	20.942	29.6255	OK	7.49083	5.80269	9.17896	OK	2.31781	1.47597	3.15964	OK	0.00803297	0	0.185739	OK	0.0310753	0	0.211435	OK	0	0	0	OK	0.0748198	0	0.30687	OK	0	0	0	OK	14.2393	11.6369	16.8417	OK
XLOC_000961	XM_004287998.2	gene24056	LOC101297874	TSS1894,TSS1895	Fvb1:9650182-9652630	Fvb1	9650182	9652630	6.60244	5.14815	8.05673	OK	4.6374	3.49837	5.77643	OK	1.89531	1.26605	2.52458	OK	1.10779	0.62548	1.59009	OK	26.5341	22.085	30.9831	OK	13.6868	11.2353	16.1382	OK	6.38252	4.9941	7.77094	OK	1.94182	1.2513	2.63233	OK	24.0721	19.933	28.2113	OK	16.0234	13.2251	18.8217	OK
XLOC_000962	XM_004289180.2	gene24054	LOC101294989	TSS1896	Fvb1:9663466-9667661	Fvb1	9663466	9667661	0	0	0	OK	0	0	0	OK	0	0	0	OK	0	0	0	OK	0.0203571	0	0.160333	OK	0	0	0	OK	0	0	0	OK	0.0206143	0	0.186437	OK	0	0	0	OK	0.0294947	0	0.206353	OK
XLOC_000963	XM_004287995.2, XM_011465868.1, XM_011465873.1, XR_905959.1, XR_905960.1, XM_004289177.2, XM_011465881.1	gene24052	LOC101294115	TSS1897,TSS1898,TSS1899,TSS1900,TSS1901,TSS1902,TSS1903	Fvb1:9671890-9684562	Fvb1	9671890	9684562	7.73147	5.84642	9.61653	OK	10.7496	6.57277	14.9265	OK	9.21709	6.24964	12.1845	OK	6.21472	4.33782	8.09162	OK	4.05939	2.80015	5.31864	OK	3.63479	2.3693	4.90028	OK	2.29262	1.38533	3.1999	OK	2.24521	1.3083	3.18212	OK	8.78704	6.71418	10.8599	OK	5.92105	4.27566	7.56643	OK
XLOC_000964	XM_011465859.1, XM_011465862.1	gene24052	LOC101293826	TSS1904,TSS1905,TSS1906	Fvb1:9685647-9689779	Fvb1	9685647	9689779	1.51557	0.988336	2.04281	OK	14.812	12.2846	17.3394	OK	35.5997	29.9215	41.2779	OK	27.0357	22.6793	31.3922	OK	0.0711944	0	0.246708	OK	0.0380072	0	0.18117	OK	0.0632046	0	0.254486	OK	0.0306698	0	0.163549	OK	0.112953	0	0.302857	OK	0.0491705	0	0.198828	OK
XLOC_000965	XM_011465841.1, XM_011465845.1		LOC101293529	TSS1907	Fvb1:9699642-9701588	Fvb1	9699642	9701588	0	0	0	OK	0	0	0	OK	0	0	0	OK	0	0	0	OK	0	0	0	OK	0	0	0	OK	0	0	0	OK	0	0	0	OK	0	0	0	OK	0	0	0	OK
XLOC_000966	XM_011470091.1	gene19077	LOC101296501	TSS1908	Fvb1:9711464-9713013	Fvb1	9711464	9713013	0	0	0	OK	0	0	0	OK	0	0	0	OK	0	0	0	OK	0	0	0	OK	0	0	0	OK	0	0	0	OK	0	0	0	OK	0	0	0	OK	0	0	0	OK
XLOC_000967	XM_011465817.1	gene24038	LOC105351474	TSS1909	Fvb1:9740131-9748584	Fvb1	9740131	9748584	0	0	0	OK	0.653518	0	2.65121	OK	0	0	0	OK	0.140497	0	0.618033	OK	0.114004	0	0.518726	OK	0	0	0	OK	0.0357118	0	0.305935	OK	0.0310076	0	0.254954	OK	0.0500111	0	0.274649	OK	0.203949	0	1.51848	OK
XLOC_000968	XM_011465815.1	gene24037	LOC101295166	TSS1910	Fvb1:9740131-9748584	Fvb1	9740131	9748584	0	0	0	OK	0	0	0	OK	0	0	0	OK	0.113859	0	0.7066	OK	0.0323689	0	0.375879	OK	0	0	0	OK	0.0263791	0	0.365502	OK	0	0	0	OK	0	0	0	OK	0.272387	0	2.36957	OK
XLOC_000969	XM_004287987.2, XM_011465803.1	gene24033	LOC101294298	TSS1911,TSS1912,TSS1913,TSS1914,TSS1915	Fvb1:9777625-9782472	Fvb1	9777625	9782472	17.0729	14.0708	20.075	OK	30.7703	25.6382	35.9024	OK	22.0128	18.3051	25.7206	OK	22.4545	18.5041	26.4048	OK	5.52796	4.3824	6.67352	OK	7.69982	6.11431	9.28534	OK	5.30071	4.1457	6.45573	OK	13.812	11.0744	16.5496	OK	16.26	13.4883	19.0317	OK	13.0512	10.3613	15.741	OK
XLOC_000970	XM_004287986.2	gene24032	LOC101294009	TSS1916	Fvb1:9790433-9791935	Fvb1	9790433	9791935	4.99723	3.75589	6.23858	OK	0.985481	0.511132	1.45983	OK	0.580091	0.242048	0.918133	OK	0.865446	0.43499	1.2959	OK	3.10127	2.13789	4.06465	OK	1.82895	1.11416	2.54374	OK	1.39839	0.786797	2.00998	OK	0.768868	0.325578	1.21216	OK	5.55633	4.21285	6.89981	OK	4.12073	2.9677	5.27377	OK
XLOC_000971	XM_004301623.1	gene33816	LOC101298804	TSS1917	Fvb1:9814739-9818340	Fvb1	9814739	9818340	0	0	0	OK	0	0	0	OK	0	0	0	OK	0	0	0	OK	0	0	0	OK	0	0	0	OK	0	0	0	OK	0	0	0	OK	0	0	0	OK	3.87883e-05	0	0.0773973	OK
XLOC_000972	XM_004287985.2	gene23834	LOC101293717	TSS1918	Fvb1:9832596-9840623	Fvb1	9832596	9840623	0.128589	0	0.354424	OK	0.895156	0.252809	1.5375	OK	0.404867	0	0.848255	OK	0.124226	0	0.360845	OK	0.150234	0	0.363213	OK	0.0216022	0	0.113861	OK	0.0248148	0	0.123244	OK	0.0541856	0	0.194477	OK	15.0408	11.646	18.4357	OK	0.157572	0	0.383673	OK
XLOC_000973	XM_011459019.1	gene23831	LOC101314800	TSS1919	Fvb1:9858291-9859677	Fvb1	9858291	9859677	0.0150857	0	0.115077	OK	0	0	0	OK	0	0	0	OK	0	0	0	OK	0	0	0	OK	0	0	0	OK	0	0	0	OK	0	0	0	OK	0	0	0	OK	0	0	0	OK
XLOC_000974	XM_004287982.2	gene23829	LOC101292836	TSS1920	Fvb1:9871163-9872474	Fvb1	9871163	9872474	10.4213	8.01196	12.8306	OK	10.3036	7.87123	12.736	OK	1.53682	0.678384	2.39525	OK	4.79538	3.21253	6.37822	OK	44.292	36.7602	51.8238	OK	31.1436	25.6857	36.6015	OK	17.8809	14.4417	21.3201	OK	4.00549	2.6333	5.37769	OK	68.8469	57.6959	79.9979	OK	3.22007	2.02384	4.4163	OK
XLOC_000975	XM_011465752.1	gene23827	LOC105351460	TSS1921	Fvb1:9880202-9881889	Fvb1	9880202	9881889	34.8697	29.1767	40.5628	OK	20.6261	17.1247	24.1276	OK	10.9784	8.94503	13.0118	OK	5.25243	4.02571	6.47916	OK	27.4717	22.8393	32.1042	OK	3.1123	2.19184	4.03275	OK	0.798786	0.366995	1.23058	OK	0.415744	0.109424	0.722064	OK	3.7882	2.74437	4.83204	OK	32.2493	26.9192	37.5794	OK
XLOC_000976	XM_004287980.2, XM_004287981.2	gene23825	LOC101292342	TSS1922,TSS1923	Fvb1:9893109-9900186	Fvb1	9893109	9900186	0.163795	0	0.37519	OK	0.0384537	0	0.168031	OK	0.0474934	0	0.176545	OK	0	0	0	OK	0.321169	0	0.651579	OK	0.230315	0	0.54125	OK	0.065935	0	0.233966	OK	0.117154	0	0.322677	OK	0.164197	0	0.441644	OK	0.0919392	0	0.274858	OK
XLOC_000977	XM_011465714.1	gene23822	LOC101291755	TSS1924,TSS1925	Fvb1:9907438-9912308	Fvb1	9907438	9912308	24.9328	20.768	29.0977	OK	17.2272	14.2133	20.2411	OK	10.4283	8.44179	12.4149	OK	9.93925	8.03882	11.8397	OK	9.83442	7.9693	11.6995	OK	24.698	20.5852	28.8107	OK	32.9155	27.5662	38.2647	OK	14.9962	12.3663	17.626	OK	4.52834	3.43534	5.62133	OK	8.19525	6.62226	9.76824	OK
XLOC_000978	XM_004287974.2	gene23815	LOC101315377	TSS1926,TSS1927,TSS1928	Fvb1:9948980-9958269	Fvb1	9948980	9958269	12.6451	9.70067	15.5895	OK	43.4103	35.4975	51.3232	OK	49.0875	40.12	58.055	OK	33.8476	26.1722	41.523	OK	44.3322	36.1781	52.4864	OK	38.4223	31.4512	45.3933	OK	33.8836	27.4691	40.2981	OK	32.476	26.5333	38.4188	OK	12.9063	9.75232	16.0602	OK	26.2487	21.5114	30.986	OK
XLOC_000979	XP_004295571.1		LOC101307974	TSS1929	Fvb1:9976606-9977838	Fvb1	9976606	9977838	0.907691	0.410641	1.40474	OK	0	0	0	OK	0	0	0	OK	0	0	0	OK	0.0845804	0	0.225365	OK	0.0389644	0	0.155629	OK	0.297315	0.0148656	0.579764	OK	0.0551516	0	0.173012	OK	0.00994497	0	0.0984084	OK	0	0	0	OK
XLOC_000980	XM_011459007.1	gene33818	LOC105349391	TSS1930	Fvb1:9981382-9982384	Fvb1	9981382	9982384	0	0	0	OK	0	0	0	OK	0	0	0	OK	0	0	0	OK	0	0	0	OK	0	0	0	OK	0	0	0	OK	0	0	0	OK	0	0	0	OK	0	0	0	OK
XLOC_000981	XM_011459003.1	gene34538	LOC101314226	TSS1931	Fvb1:9985948-9987274	Fvb1	9985948	9987274	0	0	0	OK	0	0	0	OK	0	0	0	OK	0	0	0	OK	0	0	0	OK	0	0	0	OK	0	0	0	OK	0	0	0	OK	0	0	0	OK	0	0	0	OK
XLOC_000982	XM_004287971.2, XM_004287970.2	gene23808	LOC101314501	TSS1932,TSS1933	Fvb1:9994058-10025753	Fvb1	9994058	10025753	2.01105	0.249072	3.77303	OK	0.241791	0	0.751479	OK	0	0	0	OK	0.204442	0	0.632502	OK	6.65153	2.78842	10.5146	OK	0.909683	0	1.98422	OK	0.180852	0	0.719301	OK	0.0470275	0	0.310269	OK	17.8465	9.36024	26.3327	OK	2.8442	1.59799	4.0904	OK
XLOC_000983	XM_011465657.1		LOC105351439	TSS1934	Fvb1:9994058-10025753	Fvb1	9994058	10025753	0	0	0	OK	0	0	0	OK	0	0	0	OK	0	0	0	OK	0	0	0	OK	0	0	0	OK	0	0	0	OK	0	0	0	OK	0	0	0	OK	0	0	0	OK
XLOC_000984	XM_004287968.2	gene23878	LOC101313639	TSS1935,TSS1936,TSS1937,TSS1938	Fvb1:10029432-10038265	Fvb1	10029432	10038265	10.0582	6.53114	13.5852	OK	12.2757	5.37443	19.1769	OK	8.90902	6.00654	11.8115	OK	9.13206	6.17712	12.087	OK	4.47139	2.85294	6.08984	OK	8.62973	6.13372	11.1257	OK	10.9547	8.13476	13.7746	OK	14.4512	10.5319	18.3705	OK	14.4395	10.4164	18.4626	OK	4.85017	3.15252	6.54782	OK
XLOC_000985	XM_004287965.2	gene23874	LOC101312764	TSS1939,TSS1940,TSS1941	Fvb1:10068285-10072631	Fvb1	10068285	10072631	10.4253	8.45355	12.397	OK	29.5749	24.2986	34.8512	OK	28.2106	21.7087	34.7124	OK	19.8385	16.2972	23.3797	OK	7.10078	5.41424	8.78732	OK	7.98975	6.33782	9.64169	OK	10.6244	8.60416	12.6447	OK	13.3125	10.9208	15.7042	OK	7.8717	6.25144	9.49196	OK	5.58517	4.2907	6.87965	OK
XLOC_000986	XM_004287961.2, XM_011465584.1	gene23869	LOC101311610	TSS1942,TSS1943,TSS1944	Fvb1:10090654-10103939	Fvb1	10090654	10103939	6.35854	5.23804	7.47905	OK	0.633817	0.433212	0.834422	OK	0.377457	0.208864	0.546051	OK	0.730486	0.527943	0.933029	OK	1.4458	1.00532	1.88629	OK	1.07518	0.711728	1.43864	OK	0.524468	0.263647	0.78529	OK	0.463735	0.299555	0.627915	OK	1.74235	1.20575	2.27895	OK	1.78863	1.34224	2.23503	OK
XLOC_000987	-			TSS1945	Fvb1:10106281-10108367	Fvb1	10106281	10108367	0.0979598	0	0.255064	OK	0.0528246	0	0.155424	OK	0	0	0	OK	0.074088	0	0.202181	OK	1.01419	0.494757	1.53363	OK	0.18705	0	0.402038	OK	0.0995655	0	0.25281	OK	0.00811392	0	0.0759657	OK	0.228043	0	0.459999	OK	0.146452	0	0.330992	OK
XLOC_000988	XM_004287960.2	gene23866	LOC101311316	TSS1946	Fvb1:10109820-10113067	Fvb1	10109820	10113067	117.487	52.7006	182.274	OK	22.0184	5.08808	38.9488	OK	9.06909	4.41057	13.7276	OK	3.19751	0	6.62216	OK	1.81291	0.454194	3.17163	OK	0.31076	0	0.697768	OK	0.127008	0	0.415593	OK	0.0590418	0	0.240431	OK	1.69478	0.272235	3.11732	OK	2.27137	0.125515	4.41722	OK
XLOC_000989	XM_004287959.2	gene23864	LOC101311031	TSS1947,TSS1948	Fvb1:10115930-10121660	Fvb1	10115930	10121660	16.6593	13.6495	19.669	OK	25.6553	21.3418	29.9687	OK	24.9658	20.7577	29.1739	OK	22.2623	18.4302	26.0943	OK	17.7678	14.7023	20.8333	OK	24.0626	20.0978	28.0273	OK	31.0042	25.906	36.1024	OK	23.6591	19.7235	27.5946	OK	10.2298	8.15757	12.302	OK	17.5037	14.3193	20.688	OK
XLOC_000990	XM_004287957.2	gene23860	LOC101310451	TSS1949,TSS1950	Fvb1:10136768-10142453	Fvb1	10136768	10142453	101.963	85.5707	118.356	OK	14.6011	11.4941	17.7082	OK	11.7418	9.42216	14.0614	OK	11.7733	9.6008	13.9458	OK	36.2801	30.3705	42.1898	OK	29.1505	24.2294	34.0717	OK	36.3058	30.3318	42.2799	OK	32.1822	26.8678	37.4966	OK	21.0084	17.2958	24.7211	OK	20.7846	17.1216	24.4476	OK
XLOC_000991	XM_004289157.2	gene23857	LOC101312202	TSS1951,TSS1952	Fvb1:10146745-10150935	Fvb1	10146745	10150935	96.04	80.443	111.637	OK	111.88	93.739	130.02	OK	204.91	171.352	238.468	OK	192.232	160.875	223.589	OK	245.63	205.305	285.954	OK	402.616	334.642	470.59	OK	481.192	398.476	563.908	OK	437.105	362.633	511.576	OK	131.861	110.398	153.324	OK	212.586	177.751	247.422	OK
XLOC_000992	XR_905875.1, XR_905878.1		LOC105351408	TSS1953,TSS1954	Fvb1:10153990-10157121	Fvb1	10153990	10157121	0	0	0	OK	0	0	0	OK	0	0	0	OK	0	0	0	OK	0	0	0	OK	0	0	0	OK	0	0	0	OK	0.0258635	0	0.376478	OK	0	0	0	OK	0	0	0	OK
XLOC_000993	XM_004287954.2	gene23855	LOC101309382	TSS1955,TSS1956	Fvb1:10172294-10176647	Fvb1	10172294	10176647	1.42081	0.739674	2.10195	OK	0.878236	0	1.89312	OK	0.592873	0	1.21816	OK	0.313041	0	0.72051	OK	1.06784	0.302687	1.833	OK	4.24603	2.83383	5.65823	OK	5.65408	3.36879	7.93937	OK	2.72432	1.62938	3.81925	OK	1.76145	0.718402	2.8045	OK	2.6405	1.28191	3.99909	OK
XLOC_000994	XM_004287955.2	gene23854	LOC101309667	TSS1957	Fvb1:10172294-10176647	Fvb1	10172294	10176647	2.33736	0	5.36295	OK	1.67326	0	5.53212	OK	2.40628	0	5.82319	OK	2.91369	0	7.27031	OK	3.35698	0	7.67226	OK	4.53318	0	10.5448	OK	4.53065	0	10.5389	OK	4.23019	0	9.06558	OK	2.6496	0	6.85595	OK	3.06883	0	8.52912	OK
XLOC_000995	XM_004289156.2	gene23853	LOC101311915	TSS1958,TSS1959,TSS1960,TSS1961,TSS1962	Fvb1:10177062-10195946	Fvb1	10177062	10195946	6.35319	4.88	7.82638	OK	15.7559	12.7056	18.8062	OK	12.6637	9.44814	15.8793	OK	12.7567	10.0937	15.4196	OK	10.2079	8.21552	12.2003	OK	5.82138	4.49398	7.14878	OK	4.23172	3.17687	5.28656	OK	5.69933	4.29855	7.1001	OK	14.2149	11.2974	17.1324	OK	3.35891	2.15631	4.56152	OK
XLOC_000996	XM_004287950.2	gene23840	LOC101308213	TSS1963,TSS1964	Fvb1:10281677-10284336	Fvb1	10281677	10284336	2.30042	1.52692	3.07393	OK	1.1394	0.600013	1.67878	OK	0.49796	0.132446	0.863474	OK	0.266838	0	0.545525	OK	1.14225	0.612841	1.67165	OK	0.312266	0.029819	0.594713	OK	0.531878	0.172319	0.891438	OK	0.773911	0.345261	1.20256	OK	7.14186	5.61054	8.67318	OK	1.68716	1.02793	2.34639	OK
XLOC_000997	XM_004287946.2	gene24027	LOC101307149	TSS1965	Fvb1:10334330-10335754	Fvb1	10334330	10335754	28.4503	23.6237	33.2769	OK	61.3338	51.3993	71.2683	OK	68.5178	57.4291	79.6064	OK	80.8671	67.9946	93.7396	OK	57.9012	48.4916	67.3109	OK	29.9979	24.927	35.0688	OK	19.5128	16.0913	22.9344	OK	12.9246	10.502	15.3471	OK	18.7666	15.4876	22.0456	OK	101.37	85.3227	117.418	OK
XLOC_000998	XM_011465415.1	gene24025	LOC101306559	TSS1966,TSS1967,TSS1968	Fvb1:10344521-10360472	Fvb1	10344521	10360472	0.474642	0	1.17088	OK	0.405381	0	1.31001	OK	1.02368	0	2.41175	OK	1.65261	0	3.51232	OK	0.954592	0.0547966	1.85439	OK	0.704548	0	1.41145	OK	0.322968	0	0.832	OK	0.335904	0	1.02035	OK	0.774186	0	1.80309	OK	3.82569	1.90761	5.74376	OK
XLOC_000999	XM_004289140.2	gene24019	LOC101307255	TSS1969,TSS1970	Fvb1:10370606-10375280	Fvb1	10370606	10375280	0.513743	0.206554	0.820931	OK	1.99739	1.38809	2.60669	OK	1.09027	0.646524	1.53401	OK	2.08584	1.46189	2.70979	OK	2.85497	2.07243	3.63751	OK	0.371411	0.121227	0.621594	OK	0.213067	0.0232952	0.402839	OK	0.082098	0	0.202109	OK	2.20359	1.54657	2.86061	OK	6.9323	5.57517	8.28942	OK
XLOC_001000	XR_905868.1, XM_004287941.2, XM_004289139.2		LOC105351365	TSS1971,TSS1972,TSS1973,TSS1974,TSS1975,TSS1976,TSS1977,TSS1978,TSS1979	Fvb1:10377730-10395982	Fvb1	10377730	10395982	6.39954	4.15473	8.64435	OK	4.13617	2.31445	5.9579	OK	3.21826	0.640673	5.79584	OK	5.16862	2.6844	7.65284	OK	5.36482	2.76471	7.96493	OK	4.36172	2.3245	6.39893	OK	3.1575	0.341062	5.97394	OK	1.73478	0.250844	3.21872	OK	9.84581	5.10828	14.5833	OK	16.3655	4.34733	28.3836	OK
XLOC_001001	XM_004287938.2	gene24011	LOC101304806	TSS1980,TSS1981	Fvb1:10405493-10407472	Fvb1	10405493	10407472	37.2303	30.0371	44.4234	OK	199.881	164.14	235.622	OK	238.58	195.703	281.456	OK	210.613	172.439	248.786	OK	79.8795	65.4905	94.2684	OK	40.9379	33.7634	48.1123	OK	28.4873	23.3512	33.6233	OK	44.0943	36.3268	51.8618	OK	5.43529	3.75185	7.11873	OK	107.206	88.7387	125.674	OK
XLOC_001002	XM_004287936.2	gene24008	LOC101304221	TSS1982,TSS1983	Fvb1:10412172-10422642	Fvb1	10412172	10422642	21.538	16.9145	26.1615	OK	53.2026	37.4951	68.9101	OK	52.408	40.6659	64.1501	OK	54.6512	40.7359	68.5665	OK	12.6742	10.3983	14.9501	OK	13.4243	11.0262	15.8223	OK	14.0184	11.5601	16.4767	OK	18.6063	15.4364	21.7762	OK	24.6603	20.4454	28.8752	OK	23.6219	18.6644	28.5794	OK
XLOC_001003	XM_011465351.1, XR_183718.2		LOC101303842	TSS1984,TSS1985	Fvb1:10427558-10429535	Fvb1	10427558	10429535	10.9701	8.12234	13.8178	OK	3.68003	2.20055	5.1595	OK	8.28103	5.97062	10.5914	OK	11.2687	8.45327	14.0842	OK	12.8021	9.72072	15.8835	OK	16.9485	13.2798	20.6172	OK	19.9698	15.9348	24.0047	OK	21.0993	16.8605	25.338	OK	15.8232	12.2542	19.3922	OK	9.1088	6.53524	11.6824	OK
XLOC_001004	XM_004287935.2	gene24005	LOC101303551	TSS1986	Fvb1:10433726-10434914	Fvb1	10433726	10434914	0.869288	0.198101	1.54048	OK	0	0	0	OK	0	0	0	OK	0.106346	0	0.294907	OK	1.34306	0.501552	2.18457	OK	1.86006	0.868336	2.85179	OK	1.01597	0.288516	1.74343	OK	0.848352	0.193538	1.50317	OK	3.55732	2.13807	4.97657	OK	2.50878	1.35454	3.66301	OK
XLOC_001005	XM_004287934.2	gene24005	LOC101303266	TSS1987	Fvb1:10442327-10446110	Fvb1	10442327	10446110	0.823114	0.493988	1.15224	OK	0.73134	0.428782	1.0339	OK	1.10991	0.73846	1.48136	OK	0.60629	0.336483	0.876097	OK	2.27821	1.68122	2.87519	OK	0.421705	0.185335	0.658074	OK	0.00984356	0	0.0717834	OK	0.00408314	0	0.0648266	OK	0.121174	0	0.243313	OK	22.617	18.9974	26.2365	OK
XLOC_001006	XM_011465333.1, XM_004287933.2	gene24004	LOC101302976	TSS1988	Fvb1:10452117-10454251	Fvb1	10452117	10454251	0	0	0	OK	0	0	0	OK	0	0	0	OK	0	0	0	OK	0	0	0	OK	0.0173287	0	0.165351	OK	0	0	0	OK	0	0	0	OK	0	0	0	OK	0	0	0	OK
XLOC_001007	XM_004287932.2	gene24003	LOC101302692	TSS1989,TSS1990,TSS1991	Fvb1:10455051-10473790	Fvb1	10455051	10473790	55.878	46.1835	65.5726	OK	15.247	12.0362	18.4577	OK	13.9092	11.1829	16.6356	OK	13.3185	10.4837	16.1533	OK	26.7028	21.8838	31.5217	OK	34.2373	27.9174	40.5571	OK	48.2035	39.6077	56.7992	OK	39.9913	32.7362	47.2464	OK	12.0492	9.32026	14.7782	OK	44.6782	36.7572	52.5991	OK
XLOC_001008	XM_004289134.2, XM_011465325.1	gene24000	LOC101302393	TSS1992,TSS1993,TSS1994,TSS1995,TSS1996	Fvb1:10455051-10473790	Fvb1	10455051	10473790	5.63387	2.33479	8.93295	OK	2.91438	1.41438	4.41439	OK	3.2175	1.29668	5.13832	OK	3.59544	2.37346	4.81743	OK	3.43806	1.48877	5.38735	OK	4.69819	2.53629	6.8601	OK	4.17641	1.34895	7.00387	OK	5.39614	2.70854	8.08375	OK	4.80206	3.1632	6.44091	OK	4.2245	1.73775	6.71125	OK
XLOC_001009	XM_004287930.2, XM_011465311.1	gene23999	LOC101302105	TSS1997,TSS1998	Fvb1:10474990-10491119	Fvb1	10474990	10491119	11.1796	9.02856	13.3307	OK	15.8173	12.4596	19.1749	OK	21.6751	17.1728	26.1774	OK	22.6635	18.6802	26.6468	OK	13.9568	10.8839	17.0298	OK	15.589	12.8368	18.3412	OK	15.0277	12.4825	17.5729	OK	13.4865	11.2422	15.7307	OK	11.2831	9.00888	13.5573	OK	31.9077	25.059	38.7565	OK
XLOC_001010	XM_004287928.2	gene23995	LOC101301524	TSS1999	Fvb1:10494143-10496403	Fvb1	10494143	10496403	5.02462	2.93551	7.11373	OK	2.53485	0	5.8468	OK	1.19669	0.520292	1.8731	OK	1.13928	0	3.29233	OK	14.9359	4.8276	25.0441	OK	12.9728	7.55201	18.3935	OK	9.41088	4.78157	14.0402	OK	5.87571	2.12245	9.62897	OK	10.9763	5.20065	16.7519	OK	3.71621	1.45526	5.97716	OK
XLOC_001011	XM_004287927.2	gene23994	LOC101301237	TSS2000	Fvb1:10500643-10513681	Fvb1	10500643	10513681	0.600037	0.0514356	1.14864	OK	1.13346	0.216775	2.05015	OK	1.17753	0	2.46278	OK	1.18397	0	2.48341	OK	0.230528	0	0.533465	OK	0.192388	0	0.49649	OK	0.199025	0	0.537914	OK	0.304448	0	0.672469	OK	0.414451	0	1.01109	OK	2.978	1.58353	4.37247	OK
XLOC_001012	XM_004287922.2	gene23986	LOC101299804	TSS2001	Fvb1:10541200-10545191	Fvb1	10541200	10545191	0.423677	0	1.7293	OK	0.424571	0	1.57253	OK	2.64137	1.03291	4.24984	OK	2.96454	0	8.8254	OK	0.238374	0	1.07985	OK	0.110922	0	0.35786	OK	0.223991	0.00637918	0.441602	OK	0.0626607	0	0.223933	OK	0.495074	0	1.60236	OK	0.200885	0	0.691672	OK
XLOC_001013	XR_907400.1, XR_907410.1, XM_004289438.2, XM_011469722.1, XM_011469730.1		LOC105352476	TSS2002,TSS2003,TSS2004,TSS2005,TSS2006,TSS2007	Fvb1:10556655-10573733	Fvb1	10556655	10573733	2.85506	1.70423	4.0059	OK	8.93186	7.05734	10.8064	OK	12.5538	9.6504	15.4573	OK	13.9613	10.8839	17.0388	OK	2.66198	1.3641	3.95985	OK	2.11735	0.952233	3.28246	OK	1.36601	0.468965	2.26306	OK	1.78627	0.880789	2.69176	OK	5.28385	2.85137	7.71633	OK	4.14715	2.88639	5.40791	OK
XLOC_001014	XM_004288418.2	gene01548	LOC101307249	TSS2008,TSS2009	Fvb1:10579371-10587077	Fvb1	10579371	10587077	556.009	448.548	663.47	OK	859.181	678.91	1039.45	OK	859.733	686.237	1033.23	OK	595.751	478.571	712.932	OK	783.445	628.912	937.977	OK	506.286	400.726	611.846	OK	511.294	406.399	616.189	OK	548.88	440.074	657.685	OK	282.74	223.995	341.484	OK	383.358	289.918	476.798	OK
XLOC_001015	XM_004288421.2, XM_011469760.1, XM_011469763.1	gene01554	LOC101308124	TSS2010,TSS2011,TSS2012	Fvb1:10604084-10608013	Fvb1	10604084	10608013	3.47983	2.63603	4.32363	OK	1.13302	0.639087	1.62696	OK	0.954024	0.515396	1.39265	OK	0.442754	0.142202	0.743305	OK	54.7033	45.8557	63.5508	OK	42.6039	35.6251	49.5828	OK	13.4147	11.0969	15.7325	OK	3.20698	2.4077	4.00626	OK	26.9382	22.5408	31.3356	OK	4.17689	3.24596	5.10783	OK
XLOC_001016	XM_004288423.2	gene01539	LOC101308709	TSS2013,TSS2014	Fvb1:10648060-10651294	Fvb1	10648060	10651294	13.583	11.1348	16.0313	OK	31.6031	26.3878	36.8184	OK	22.9582	18.9893	26.9271	OK	6.17062	4.78727	7.55397	OK	40.9057	34.3428	47.4686	OK	17.0491	14.0709	20.0273	OK	19.3304	16.013	22.6478	OK	4.23778	3.14109	5.33448	OK	8.87147	7.12684	10.6161	OK	302.045	252.702	351.389	OK
XLOC_001017	XM_011467614.1, XM_004288187.2	gene05724	LOC101307925	TSS2015,TSS2016,TSS2017,TSS2018,TSS2019	Fvb1:10694749-10702425	Fvb1	10694749	10702425	37.4468	30.2984	44.5951	OK	7.2417	5.39808	9.08531	OK	7.3401	5.48923	9.19097	OK	6.03447	4.00532	8.06363	OK	194.524	163.028	226.02	OK	101.726	84.9111	118.54	OK	63.0017	52.4159	73.5875	OK	25.6301	20.4417	30.8185	OK	23.2932	18.9617	27.6247	OK	18.5863	15.2608	21.9118	OK
XLOC_001018	XM_011467624.1, XR_906552.1	gene05726	LOC105351954	TSS2020	Fvb1:10702515-10705328	Fvb1	10702515	10705328	0.0271758	0	0.207799	OK	0	0	0	OK	0	0	0	OK	0.0384727	0	0.220279	OK	0	0	0	OK	0	0	0	OK	0	0	0	OK	0	0	0	OK	0	0	0	OK	0	0	0	OK
XLOC_001019	XM_004289292.2	gene05727	LOC101313161	TSS2021,TSS2022	Fvb1:10715605-10721415	Fvb1	10715605	10721415	25.7814	21.3795	30.1833	OK	18.3376	15.1487	21.5265	OK	18.8729	15.6118	22.1339	OK	23.7259	19.6686	27.7832	OK	19.4198	16.0493	22.7902	OK	26.6859	22.2057	31.1661	OK	33.6075	28.1442	39.0708	OK	37.2008	31.1628	43.2388	OK	21.6036	17.9251	25.282	OK	33.8626	28.3233	39.402	OK
XLOC_001020	XM_004288189.2	gene05728	LOC101308505	TSS2023,TSS2024,TSS2025,TSS2026	Fvb1:10730503-10733142	Fvb1	10730503	10733142	0.252068	0.00134773	0.502788	OK	0.57762	0.210925	0.944316	OK	1.65594	1.06224	2.24964	OK	5.42536	4.26765	6.58307	OK	0	0	0	OK	0.0113983	0	0.142375	OK	0.053866	0	0.227272	OK	0.0612691	0	0.227336	OK	0.301881	0.0365684	0.567194	OK	3.36558	2.41844	4.31273	OK
XLOC_001021	XM_011467652.1	gene05730	LOC105351964	TSS2027,TSS2028	Fvb1:10749311-10751736	Fvb1	10749311	10751736	4.25406	2.51963	5.9885	OK	2.48743	1.15131	3.82355	OK	3.12981	1.57785	4.68177	OK	4.27973	2.4742	6.08527	OK	2.55677	1.24889	3.86465	OK	2.19491	0.995356	3.39446	OK	2.54126	1.24703	3.83548	OK	3.49375	1.96587	5.02162	OK	1.33653	0.389469	2.28359	OK	0.921758	0.148844	1.69467	OK
XLOC_001022	XM_004289295.2	gene05735	LOC101314608	TSS2029,TSS2030	Fvb1:10774978-10780442	Fvb1	10774978	10780442	2.46755	1.92573	3.00936	OK	0.457791	0.255476	0.660106	OK	1.24494	0.897762	1.59212	OK	2.34286	1.8399	2.84581	OK	6.792	5.60275	7.98125	OK	7.50692	6.21691	8.79693	OK	7.35001	6.06701	8.633	OK	5.04189	4.1319	5.95188	OK	5.42451	4.4609	6.38812	OK	3.2735	2.61346	3.93353	OK
XLOC_001023	XM_011467694.1, XM_004289296.2	gene05737	LOC101314894	TSS2031,TSS2032	Fvb1:10795080-10798900	Fvb1	10795080	10798900	0.142843	0	0.29513	OK	0.0175061	0	0.0940034	OK	0	0	0	OK	0	0	0	OK	0	0	0	OK	0	0	0	OK	0	0	0	OK	0.00858362	0	0.0878183	OK	0.00725026	0	0.086944	OK	2.13641	1.47827	2.79455	OK
XLOC_001024	-			TSS2033,TSS2034	Fvb1:10799822-10801333	Fvb1	10799822	10801333	1.06301	0.382957	1.74307	OK	1.25021	0.480419	2.01999	OK	3.42157	2.08152	4.76162	OK	5.45845	3.70082	7.21607	OK	1.02531	0.357073	1.69355	OK	1.44436	0.648988	2.23973	OK	1.52973	0.720917	2.33854	OK	1.19099	0.487329	1.89465	OK	0.747788	0.207766	1.28781	OK	5.08076	3.4689	6.69263	OK
XLOC_001025	XM_004289298.2	gene05739	LOC101290702	TSS2035,TSS2036,TSS2037	Fvb1:10824472-10827753	Fvb1	10824472	10827753	0.723271	0.330835	1.11571	OK	0	0	0	OK	0.0294704	0	0.159471	OK	0.0409059	0	0.176434	OK	3.22694	2.35854	4.09533	OK	4.07983	3.08797	5.07169	OK	2.1956	1.48743	2.90377	OK	0.457591	0.140736	0.774445	OK	14.3941	11.8787	16.9094	OK	2.20953	1.5099	2.90916	OK
XLOC_001026	XM_011467719.1		LOC105351988	TSS2038	Fvb1:10846424-10847264	Fvb1	10846424	10847264	0	0	0	OK	0	0	0	OK	0	0	0	OK	0	0	0	OK	0.0350143	0	0.211769	OK	0	0	0	OK	0	0	0	OK	0	0	0	OK	0	0	0	OK	0	0	0	OK
XLOC_001027	XM_004288196.2	gene05745	LOC101310741	TSS2039,TSS2040	Fvb1:10855331-10870236	Fvb1	10855331	10870236	18.9307	11.4477	26.4136	OK	4.9943	3.83189	6.15671	OK	5.10723	4.00432	6.21014	OK	8.25836	6.54956	9.96716	OK	13.181	7.32748	19.0345	OK	12.4775	10.0067	14.9483	OK	19.153	14.657	23.649	OK	19.1505	14.4409	23.86	OK	9.54848	7.7399	11.3571	OK	12.166	9.77962	14.5525	OK
XLOC_001028	XM_004288200.2	gene05750	LOC101311797	TSS2041,TSS2042,TSS2043	Fvb1:10885815-10889240	Fvb1	10885815	10889240	31.9107	26.6269	37.1946	OK	14.8072	12.1546	17.4599	OK	16.766	13.796	19.736	OK	24.3716	20.0772	28.6659	OK	41.9077	35.168	48.6475	OK	55.4718	46.4301	64.5136	OK	86.0311	72.3922	99.6699	OK	81.7023	68.8011	94.6035	OK	27.3421	22.7173	31.9669	OK	34.4249	28.7985	40.0513	OK
XLOC_001029	XM_004289302.2	gene05752	LOC101291871	TSS2044,TSS2045,TSS2046	Fvb1:10900213-10903764	Fvb1	10900213	10903764	3.723	2.77236	4.67363	OK	1.411	0.886928	1.93507	OK	0.94706	0.444414	1.44971	OK	1.24136	0.7294	1.75332	OK	0.443955	0.148203	0.739707	OK	0.11045	0	0.280642	OK	0.136207	0	0.339205	OK	0.0424618	0	0.183696	OK	4.35599	3.3707	5.34128	OK	0.253814	0.0121025	0.495525	OK
XLOC_001030	XM_004288202.2, XM_011467758.1, XM_011467759.1, XM_011467763.1, XR_906588.1	gene05754	LOC101312384	TSS2047,TSS2048,TSS2049,TSS2050	Fvb1:10906310-10911208	Fvb1	10906310	10911208	7.78606	5.90081	9.67131	OK	17.4481	14.0126	20.8835	OK	25.9317	20.9441	30.9192	OK	19.5089	15.2655	23.7523	OK	20.5741	16.571	24.5772	OK	19.0812	15.4346	22.7278	OK	11.5647	9.18553	13.9439	OK	6.59682	4.82172	8.37193	OK	12.4037	9.62929	15.1782	OK	11.8309	9.14731	14.5144	OK
XLOC_001031	XM_004288204.2	gene05756	LOC101312964	TSS2051,TSS2052	Fvb1:10914944-10925953	Fvb1	10914944	10925953	9.31236	7.38563	11.2391	OK	14.1697	11.6504	16.689	OK	20.2457	16.7449	23.7464	OK	20.5903	17.0457	24.135	OK	9.9214	7.57306	12.2697	OK	13.0843	10.3362	15.8325	OK	14.0441	11.4125	16.6758	OK	12.8582	10.5973	15.1191	OK	10.1089	7.58693	12.6308	OK	10.91	7.65569	14.1643	OK
XLOC_001032	XM_004288205.2	gene05757	LOC101313250	TSS2053	Fvb1:10914944-10925953	Fvb1	10914944	10925953	3.26486	2.11147	4.41825	OK	0.865346	0	1.77912	OK	1.07365	0.0407311	2.10657	OK	0.899702	0	1.88452	OK	8.72373	6.46745	10.98	OK	4.38716	2.64492	6.1294	OK	1.77281	0.823783	2.72184	OK	0.489698	0.00451322	0.974882	OK	10.7695	8.01725	13.5218	OK	21.9923	17.319	26.6655	OK
XLOC_001033	XM_004288206.2, XM_011467783.1	gene05758	LOC101313550	TSS2054,TSS2055,TSS2056,TSS2057	Fvb1:10928555-10938669	Fvb1	10928555	10938669	33.8928	27.3517	40.4339	OK	55.5285	45.7987	65.2583	OK	88.1903	72.1828	104.198	OK	94.7342	77.2224	112.246	OK	37.1975	30.2886	44.1063	OK	40.9725	33.4793	48.4657	OK	45.5575	37.018	54.097	OK	48.9705	40.176	57.7649	OK	23.2688	18.7861	27.7516	OK	30.6717	24.8025	36.5409	OK
XLOC_001034	XM_011467813.1, XM_011467817.1, XM_004289303.2, XM_011467826.1	gene34870	LOC101292164	TSS2058,TSS2059,TSS2060	Fvb1:10940078-10955881	Fvb1	10940078	10955881	1.42814	0.618647	2.23763	OK	1.14119	0	2.7279	OK	1.02289	0	2.0809	OK	1.61261	0.537166	2.68806	OK	1.34489	0	2.88557	OK	1.47969	0.606905	2.35248	OK	1.02149	0	2.37	OK	1.51182	0.648029	2.37562	OK	2.42475	1.07933	3.77016	OK	1.79771	0.74527	2.85015	OK
XLOC_001035	XM_011467801.1	gene05761	LOC105352005	TSS2061,TSS2062	Fvb1:10940078-10955881	Fvb1	10940078	10955881	28.8647	23.7861	33.9434	OK	20.7721	16.9138	24.6303	OK	15.536	11.8028	19.2691	OK	16.7533	12.8683	20.6383	OK	59.2856	49.3832	69.1879	OK	41.4035	34.5029	48.304	OK	39.8469	32.674	47.0197	OK	36.5558	30.3819	42.7296	OK	20.3622	16.3843	24.3401	OK	22.327	18.2221	26.4318	OK
XLOC_001036	XM_011467799.1	gene05763	LOC101314313	TSS2063,TSS2064	Fvb1:10957217-10971022	Fvb1	10957217	10971022	2.30686	1.05114	3.56258	OK	0.750487	0	1.70504	OK	1.82808	0.673211	2.98295	OK	4.63243	2.75159	6.51328	OK	2.58109	0.809987	4.35219	OK	2.09004	0.561942	3.61814	OK	1.63772	0.0676633	3.20777	OK	1.73001	0.47601	2.98401	OK	6.39112	4.07096	8.71129	OK	1.63851	0.710864	2.56616	OK
XLOC_001037	XM_004288212.2	gene05765	LOC101314886	TSS2065,TSS2066	Fvb1:10957217-10971022	Fvb1	10957217	10971022	56.7308	44.2944	69.1673	OK	88.19	71.2218	105.158	OK	51.8837	40.8948	62.8726	OK	42.8983	32.9797	52.817	OK	116.717	93.9286	139.505	OK	90.2975	72.1138	108.481	OK	125.158	98.3406	151.976	OK	86.4166	69.4855	103.348	OK	56.7287	43.2405	70.2169	OK	46.4889	36.8111	56.1667	OK
XLOC_001038	XM_011459309.1	gene05780	LOC105349497	TSS2067	Fvb1:11003794-11006514	Fvb1	11003794	11006514	0.283525	0	0.768412	OK	0	0	0	OK	0	0	0	OK	0	0	0	OK	0.551065	0	1.61143	OK	0.347123	0	0.916963	OK	0.559042	0	1.43626	OK	0.393921	0	1.00538	OK	0.276376	0	0.863565	OK	0.00848878	0	0.231663	OK
XLOC_001039	XR_906624.1	gene05776	LOC101293638	TSS2068,TSS2069	Fvb1:11017194-11025983	Fvb1	11017194	11025983	0.511866	0.0941355	0.929596	OK	1.15668	0.486758	1.82661	OK	0.602469	0.126448	1.07849	OK	3.1134	1.68434	4.54247	OK	0.435507	0	0.878241	OK	0.259542	0	0.568181	OK	0.0536208	0	0.208575	OK	0.197257	0	0.486509	OK	0.489852	0.0970811	0.882622	OK	0.970108	0.388135	1.55208	OK
XLOC_001040	XM_011459308.1		LOC105349496	TSS2070	Fvb1:11031131-11032119	Fvb1	11031131	11032119	0	0	0	OK	0	0	0	OK	0	0	0	OK	0.126511	0	0.322369	OK	0	0	0	OK	0	0	0	OK	0	0	0	OK	0	0	0	OK	0	0	0	OK	0	0	0	OK
XLOC_001041	XM_011459309.1	gene05780	LOC105349497	TSS2071	Fvb1:11034096-11035034	Fvb1	11034096	11035034	0	0	0	OK	0	0	0	OK	0	0	0	OK	0	0	0	OK	0	0	0	OK	0	0	0	OK	0	0	0	OK	0	0	0	OK	0	0	0	OK	0	0	0	OK
XLOC_001042	XM_004288216.2, XM_011467887.1	gene05782	LOC101291465	TSS2072,TSS2073,TSS2074	Fvb1:11041588-11045965	Fvb1	11041588	11045965	25.4962	21.3425	29.65	OK	37.3171	31.235	43.3992	OK	36.0143	30.2937	41.735	OK	29.2786	24.5505	34.0066	OK	36.2416	30.3974	42.0859	OK	62.5681	52.6516	72.4847	OK	85.7165	72.2372	99.1958	OK	60.5732	50.9808	70.1657	OK	45.0268	37.7912	52.2624	OK	18.7228	15.5734	21.8722	OK
XLOC_001043	XM_004288217.2	gene05784	LOC101291758	TSS2075,TSS2076	Fvb1:11048987-11053435	Fvb1	11048987	11053435	1.7122	1.0083	2.4161	OK	4.28834	3.32045	5.25623	OK	8.99044	7.28614	10.6947	OK	10.1384	8.28734	11.9895	OK	16.465	13.5534	19.3765	OK	9.26762	7.35547	11.1798	OK	6.18742	4.83828	7.53656	OK	1.0115	0.363749	1.65925	OK	45.6192	38.0917	53.1468	OK	1.14701	0.607161	1.68686	OK
XLOC_001044	XM_004289309.1, XM_011472276.1		LOC105353267	TSS2077,TSS2078	Fvb1:11056949-11057967	Fvb1	11056949	11057967	0.0596622	0	0.366908	OK	0	0	0	OK	0	0	0	OK	0	0	0	OK	0.0274343	0	0.305647	OK	0.0387516	0	0.333941	OK	0	0	0	OK	0	0	0	OK	0	0	0	OK	0.121081	0	0.423059	OK
XLOC_001045	XM_004289311.2, XM_004288219.2	gene05793	LOC101292344	TSS2079,TSS2080,TSS2081	Fvb1:11085876-11089588	Fvb1	11085876	11089588	1.10068	0.504029	1.69733	OK	0.139334	0	0.411591	OK	0.068863	0	0.257524	OK	0.0368883	0	0.207586	OK	1.97689	1.28661	2.66716	OK	3.64929	2.64021	4.65837	OK	2.43803	1.72448	3.15158	OK	0.498987	0.142676	0.855297	OK	5.42015	4.13883	6.70146	OK	1.08429	0.5721	1.59647	OK
XLOC_001046	XM_004289312.1, XM_011472331.1	gene33816	LOC101296525	TSS2082,TSS2083	Fvb1:11095409-11098906	Fvb1	11095409	11098906	0	0	0	OK	0	0	0	OK	0	0	0	OK	0	0	0	OK	0	0	0	OK	0	0	0	OK	0	0	0	OK	0	0	0	OK	0	0	0	OK	0.00612804	0	0.0715811	OK
XLOC_001047	XM_011467940.1	gene05795	LOC105352032	TSS2084	Fvb1:11110056-11111378	Fvb1	11110056	11111378	8.40119	6.08083	10.7215	OK	1.87752	0.853103	2.90193	OK	2.9657	1.62095	4.31044	OK	1.28283	0.457992	2.10767	OK	23.4962	19.05	27.9423	OK	0.376138	0	0.812717	OK	0.0462136	0	0.143154	OK	0.0452263	0	0.141476	OK	0.7146	0.110491	1.31871	OK	38.2672	31.5907	44.9437	OK
XLOC_001048	XM_004289313.2	gene05796	LOC101296815	TSS2085	Fvb1:11112265-11115886	Fvb1	11112265	11115886	0.259106	0	0.730033	OK	0.0919919	0	0.389077	OK	0.204484	0	0.672152	OK	0.174807	0	0.541998	OK	0.12503	0	0.392668	OK	0.279672	0	0.632452	OK	0.0990737	0	0.44045	OK	0.139821	0	0.439034	OK	0.601375	0	1.23559	OK	0.153188	0	0.481976	OK
XLOC_001049	XM_004288220.2	gene05798	LOC101292633	TSS2086,TSS2087	Fvb1:11117440-11120606	Fvb1	11117440	11120606	17.3975	14.4504	20.3447	OK	19.1548	15.959	22.3506	OK	14.4898	11.9992	16.9804	OK	20.3749	17.0405	23.7092	OK	26.1343	21.9143	30.3544	OK	29.7368	24.9931	34.4805	OK	36.1472	30.2736	42.0207	OK	32.989	27.7717	38.2063	OK	16.0834	13.3208	18.846	OK	22.5393	18.8268	26.2518	OK
XLOC_001050	XM_004288222.2	gene05800	LOC101293232	TSS2088,TSS2089	Fvb1:11128992-11134759	Fvb1	11128992	11134759	7.08762	5.59346	8.58177	OK	7.42356	5.82743	9.0197	OK	9.48166	7.61445	11.3489	OK	10.4131	8.26453	12.5617	OK	7.61135	5.95061	9.27208	OK	10.5082	8.47608	12.5402	OK	19.7106	16.163	23.2582	OK	17.9996	14.7347	21.2645	OK	5.98669	4.61066	7.36273	OK	14.1224	11.6018	16.6429	OK
XLOC_001051	XM_011467969.1	gene06257	LOC105352045	TSS2090,TSS2091	Fvb1:11149614-11177729	Fvb1	11149614	11177729	0	0	0	OK	0	0	0	OK	0	0	0	OK	0	0	0	OK	0.0634137	0	0.30125	OK	0	0	0	OK	0.148668	0	0.453548	OK	0.0346966	0	0.225143	OK	0	0	0	OK	0	0	0	OK
XLOC_001052	XM_011467966.1, XM_011472531.1	gene05627	LOC105353428	TSS2092	Fvb1:11149614-11177729	Fvb1	11149614	11177729	0.184642	0	0.382637	OK	0.0858563	0	0.238369	OK	0.181851	0	0.428697	OK	0.176438	0	0.368313	OK	0.14665	0	0.299769	OK	0.206464	0.029774	0.383153	OK	0.149889	0	0.317338	OK	0.221548	0.0429126	0.400183	OK	0.304469	0.086783	0.522155	OK	0.184759	0	0.389642	OK
XLOC_001053	XM_004288226.2	gene05631	LOC101294598	TSS2093	Fvb1:11195454-11196636	Fvb1	11195454	11196636	2.66519	1.38367	3.94672	OK	2.79804	1.42686	4.16922	OK	12.4042	9.07285	15.7355	OK	10.7296	7.73473	13.7246	OK	0.269108	0	0.657491	OK	0.166693	0	0.463685	OK	0.433544	0	0.922143	OK	1.08677	0.323579	1.84997	OK	1.27912	0.411403	2.14683	OK	79.7364	66.6105	92.8623	OK
XLOC_001054	XM_004289317.2	gene05632	LOC101298552	TSS2094	Fvb1:11198995-11200299	Fvb1	11198995	11200299	0	0	0	OK	0	0	0	OK	0	0	0	OK	0	0	0	OK	0	0	0	OK	0	0	0	OK	0	0	0	OK	0	0	0	OK	0	0	0	OK	0	0	0	OK
XLOC_001055	XM_004288227.2	gene05637	LOC101294886	TSS2095,TSS2096	Fvb1:11226305-11229771	Fvb1	11226305	11229771	7.60469	5.71365	9.49573	OK	3.95239	2.64303	5.26176	OK	4.46668	3.0404	5.89297	OK	6.55885	4.73429	8.38342	OK	9.52981	7.39356	11.6661	OK	6.12351	4.45216	7.79485	OK	1.81866	0.967387	2.66993	OK	0.622331	0.141122	1.10354	OK	46.8387	39.0597	54.6176	OK	0.384917	0	0.77871	OK
XLOC_001056	XR_183745.2, XR_183746.2		LOC101295170	TSS2097,TSS2098	Fvb1:11231148-11233358	Fvb1	11231148	11233358	1.10164	0.47161	1.73167	OK	0.163268	0	0.424685	OK	0.432896	0	0.984558	OK	0.964595	0.372495	1.5567	OK	0.480224	0.0369514	0.923497	OK	3.12831	2.06645	4.19018	OK	2.47894	1.53871	3.41918	OK	2.6808	1.69982	3.66178	OK	1.31139	0.618603	2.00417	OK	0.260527	0	0.60678	OK
XLOC_001057	XM_004288883.1, XM_011468004.1, XM_004288228.2, XM_011468008.1	gene05639	LOC101293045	TSS2099,TSS2100,TSS2101,TSS2102	Fvb1:11237596-11248012	Fvb1	11237596	11248012	6.894	5.46591	8.32209	OK	7.72424	6.08105	9.36743	OK	10.8623	7.62617	14.0984	OK	8.48911	5.10137	11.8768	OK	7.15995	5.74943	8.57048	OK	7.91015	6.29753	9.52276	OK	8.69502	7.01375	10.3763	OK	7.71469	6.22312	9.20625	OK	18.058	14.9949	21.121	OK	3.57716	2.62758	4.52674	OK
XLOC_001058	XM_004288230.2	gene05643	LOC101296036	TSS2103	Fvb1:11252417-11253609	Fvb1	11252417	11253609	0	0	0	OK	0	0	0	OK	0	0	0	OK	0	0	0	OK	0	0	0	OK	0.0154877	0	0.121529	OK	0.0290207	0	0.136324	OK	0.0655727	0	0.244221	OK	0	0	0	OK	0.0825262	0	0.264063	OK
XLOC_001059	XM_004289320.2	gene05644	LOC101299427	TSS2104,TSS2105,TSS2106	Fvb1:11255981-11260305	Fvb1	11255981	11260305	0.793414	0.451556	1.13527	OK	0.268328	0.040087	0.496568	OK	0.170858	0	0.351173	OK	0	0	0	OK	1.07698	0.675547	1.47842	OK	0.12621	0	0.275884	OK	0.0241829	0	0.130763	OK	0.0115616	0	0.109785	OK	1.52685	1.04899	2.00471	OK	1.6551	1.15172	2.15848	OK
XLOC_001060	XM_004288231.2	gene05645	LOC101296323	TSS2107	Fvb1:11267978-11269539	Fvb1	11267978	11269539	4.73623	3.4291	6.04336	OK	0.67098	0.224104	1.11786	OK	1.1098	0.522115	1.69748	OK	0.581593	0.172686	0.990499	OK	5.42949	4.00348	6.8555	OK	7.60351	5.86746	9.33956	OK	9.50823	7.50455	11.5119	OK	3.29394	2.24224	4.34565	OK	5.5977	4.16423	7.03116	OK	10.6606	8.50135	12.8198	OK
XLOC_001061	XM_004288232.2	gene05647	LOC101296607	TSS2108,TSS2109,TSS2110	Fvb1:11274669-11288586	Fvb1	11274669	11288586	3.50833	0.40708	6.60958	OK	3.37952	2.30169	4.45734	OK	1.77543	1.07372	2.47714	OK	1.45837	0.816374	2.10037	OK	17.4103	14.3785	20.4421	OK	13.7659	11.2975	16.2343	OK	7.77497	6.20764	9.3423	OK	3.10925	2.3029	3.9156	OK	18.2392	15.0885	21.3898	OK	0.558212	0.192087	0.924337	OK
XLOC_001062	XM_011468045.1	gene05649	LOC105352064	TSS2111	Fvb1:11274669-11288586	Fvb1	11274669	11288586	1.201	0	2.91294	OK	0.00939128	0	0.0681053	OK	0.62077	0.193815	1.04772	OK	0.538231	0.0872982	0.989165	OK	0.908947	0.191081	1.62681	OK	1.50977	0.579269	2.44028	OK	1.51239	0.829648	2.19513	OK	1.44892	0.898925	1.99891	OK	1.81225	0.819863	2.80463	OK	1.91721	1.32378	2.51063	OK
XLOC_001063	XM_011468053.1, XM_011468056.1, XM_004288234.2	gene05651	LOC101297186	TSS2112,TSS2113,TSS2114,TSS2115	Fvb1:11295117-11309596	Fvb1	11295117	11309596	15.9598	13.3156	18.604	OK	5.89286	4.68775	7.09798	OK	4.99757	3.87434	6.1208	OK	8.80317	7.07141	10.5349	OK	84.0256	70.1187	97.9325	OK	40.5005	33.9974	47.0037	OK	19.665	16.3285	23.0014	OK	17.9729	15.0032	20.9426	OK	36.3115	30.252	42.3709	OK	9.96319	8.09785	11.8285	OK
XLOC_001064	XM_004289324.2	gene05657	LOC101301146	TSS2116	Fvb1:11328361-11330153	Fvb1	11328361	11330153	0	0	0	OK	0	0	0	OK	0	0	0	OK	0	0	0	OK	0	0	0	OK	0	0	0	OK	0	0	0	OK	0	0	0	OK	0	0	0	OK	0	0	0	OK
XLOC_001065	XM_004289325.1	gene05660	LOC101301436	TSS2117	Fvb1:11335296-11336365	Fvb1	11335296	11336365	0	0	0	OK	0	0	0	OK	0	0	0	OK	0	0	0	OK	0	0	0	OK	0	0	0	OK	0	0	0	OK	0	0	0	OK	0	0	0	OK	0	0	0	OK
XLOC_001066	XM_004289326.2	gene05663	LOC101301727	TSS2118	Fvb1:11357693-11359659	Fvb1	11357693	11359659	0	0	0	OK	0	0	0	OK	0	0	0	OK	0	0	0	OK	0	0	0	OK	0	0	0	OK	0	0	0	OK	0	0	0	OK	0	0	0	OK	0	0	0	OK
XLOC_001067	-			TSS2119	Fvb1:11420203-11420877	Fvb1	11420203	11420877	0.568484	0	1.16047	OK	0.371094	0	0.829421	OK	0.4765	0.0444512	0.908548	OK	0.180273	0	0.483021	OK	0.137669	0	0.398647	OK	0.514023	0	1.06684	OK	0.316091	0	0.76622	OK	0.264794	0	0.645999	OK	0.64489	0.0290211	1.26076	OK	0.528155	0	1.10453	OK
XLOC_001068	XM_004288236.2	gene05580	LOC101297773	TSS2120,TSS2121	Fvb1:11423117-11425808	Fvb1	11423117	11425808	0	0	0	OK	0.0243205	0	0.105838	OK	0.027898	0	0.119373	OK	0.0213565	0	0.101964	OK	0	0	0	OK	0	0	0	OK	0	0	0	OK	0	0	0	OK	0.831872	0.440012	1.22373	OK	0.0409691	0	0.150687	OK
XLOC_001069	XR_906691.1		LOC105352085	TSS2122	Fvb1:11452876-11463695	Fvb1	11452876	11463695	0.232173	0	1.38735	OK	0.23811	0	1.55906	OK	0.152439	0	1.44391	OK	0.819423	0	3.66265	OK	0.271555	0	1.42466	OK	0.207079	0	1.19312	OK	0.299554	0	1.45082	OK	0.301275	0	1.46429	OK	0.447825	0	1.81263	OK	0.55563	0	2.46865	OK
XLOC_001070	XM_004288241.2	gene05590	LOC101299232	TSS2123,TSS2124,TSS2125	Fvb1:11499043-11501627	Fvb1	11499043	11501627	87.7212	73.5605	101.882	OK	68.3351	57.0143	79.656	OK	78.7542	65.9635	91.5448	OK	37.4696	31.1129	43.8262	OK	57.5734	48.2942	66.8526	OK	8.93919	7.00871	10.8697	OK	1.88127	1.10597	2.65657	OK	1.82129	1.03507	2.60752	OK	53.7588	45.0249	62.4926	OK	81.6344	68.4332	94.8355	OK
XLOC_001071	XM_004289329.2, XM_011468125.1		LOC101302879	TSS2126,TSS2127,TSS2128,TSS2129,TSS2130	Fvb1:11506014-11510841	Fvb1	11506014	11510841	3.12378	1.87857	4.36898	OK	3.92504	2.52895	5.32114	OK	1.02459	0.0709228	1.97825	OK	0.722168	0	1.49737	OK	1.2572	0.421997	2.09239	OK	0.949804	0.18848	1.71113	OK	0.499816	0	1.1454	OK	0.837677	0.116541	1.55881	OK	2.31883	1.25531	3.38235	OK	1.21582	0.411942	2.0197	OK
XLOC_001072	XM_004289330.2	gene05595	LOC101303167	TSS2131	Fvb1:11526632-11528231	Fvb1	11526632	11528231	0.631012	0	1.33851	OK	0.558802	0	1.22423	OK	0	0	0	OK	0.235363	0	0.589286	OK	0.0669932	0	0.265651	OK	0.021924	0	0.219359	OK	0.0376178	0	0.24268	OK	0.0334164	0	0.2459	OK	0.118867	0	0.398779	OK	0.0558264	0	0.257777	OK
XLOC_001073	XM_004289331.2	gene05597	LOC101303460	TSS2132,TSS2133	Fvb1:11536944-11540368	Fvb1	11536944	11540368	0.0246329	0	0.107556	OK	0.21773	0.0283807	0.407079	OK	0.027761	0	0.116997	OK	0	0	0	OK	0.00676789	0	0.0812944	OK	0	0	0	OK	0	0	0	OK	0	0	0	OK	0.047201	0	0.15535	OK	5.59717	4.47375	6.7206	OK
XLOC_001074	XM_004289332.2, XM_011468147.1	gene05599	LOC101303751	TSS2134,TSS2135	Fvb1:11540887-11550313	Fvb1	11540887	11550313	23.5085	17.4102	29.6068	OK	10.0917	6.76977	13.4137	OK	10.3418	6.91169	13.772	OK	10.9926	6.47057	15.5146	OK	20.8194	14.5023	27.1365	OK	11.3731	7.66308	15.0832	OK	9.72265	6.18746	13.2578	OK	11.0205	7.42529	14.6157	OK	12.7429	8.1846	17.3012	OK	3.41372	1.97969	4.84775	OK
XLOC_001075	XM_004288248.2	gene05601	LOC101301044	TSS2136	Fvb1:11551049-11552054	Fvb1	11551049	11552054	2.66128	1.50353	3.81903	OK	2.63861	1.47652	3.8007	OK	2.25895	1.19471	3.32318	OK	2.71525	1.5404	3.89009	OK	0.246548	0	0.573981	OK	0.0791588	0	0.26231	OK	0.0462633	0	0.176738	OK	2.23524	1.1878	3.28269	OK	1.31414	0.516256	2.11202	OK	29.9574	24.6337	35.281	OK
XLOC_001076	XM_004288252.2	gene05605	LOC101302203	TSS2137,TSS2138	Fvb1:11601679-11605713	Fvb1	11601679	11605713	44.6686	37.455	51.8823	OK	202.789	169.534	236.043	OK	248.24	207.357	289.123	OK	146.365	122.581	170.148	OK	38.5908	32.4212	44.7603	OK	47.2558	39.6503	54.8612	OK	54.7014	45.9538	63.449	OK	63.9804	53.8212	74.1396	OK	19.6701	16.3346	23.0055	OK	49.3837	41.4595	57.3079	OK
XLOC_001077	XM_011468216.1	gene05618	LOC101304225	TSS2139,TSS2140	Fvb1:11717123-11733093	Fvb1	11717123	11733093	6.48555	0	14.0736	OK	13.5941	0	28.4316	OK	11.595	0	31.0535	OK	16.6745	0	40.8631	OK	5.72963	3.67971	7.77955	OK	5.12123	3.22637	7.01608	OK	4.71324	2.68434	6.74214	OK	6.95968	4.32567	9.59369	OK	9.02781	4.93991	13.1157	OK	6.90148	3.36902	10.4339	OK
XLOC_001078	XM_004288260.2, XM_011468233.1	gene05623	LOC101304810	TSS2141,TSS2142,TSS2143	Fvb1:11742015-11747045	Fvb1	11742015	11747045	17.352	14.3115	20.3925	OK	38.9426	32.5231	45.362	OK	54.6429	45.8488	63.4371	OK	46.0458	38.5442	53.5474	OK	18.9703	15.6934	22.2471	OK	27.1814	22.5732	31.7896	OK	38.1206	31.9137	44.3274	OK	34.4499	28.7868	40.113	OK	14.0887	11.5737	16.6037	OK	28.7551	23.9438	33.5665	OK
XLOC_001079	XR_904595.1	gene34873	LOC105349954	TSS2144	Fvb1:11787221-11787859	Fvb1	11787221	11787859	0	0	0	OK	0	0	0	OK	0	0	0	OK	0	0	0	OK	0	0	0	OK	0	0	0	OK	0	0	0	OK	0	0	0	OK	0	0	0	OK	0	0	0	OK
XLOC_001080	XM_011468252.1, XR_906730.1	gene05557	LOC101305697	TSS2145,TSS2146	Fvb1:11812478-11814964	Fvb1	11812478	11814964	5.34789	3.52534	7.17044	OK	160.426	133.977	186.874	OK	148.044	123.596	172.492	OK	58.1503	48.2851	68.0155	OK	7.6576	5.47837	9.83682	OK	5.14301	3.40574	6.88028	OK	1.92588	0.910317	2.94144	OK	0.902303	0.202736	1.60187	OK	6.82716	4.77953	8.8748	OK	77.9292	64.8215	91.0369	OK
XLOC_001081	XM_004289340.2	gene05559	LOC101306678	TSS2147,TSS2148	Fvb1:11822020-11825962	Fvb1	11822020	11825962	1.67706	1.14793	2.20618	OK	0.565504	0.276921	0.854088	OK	0.24814	0.0526867	0.443594	OK	0.286336	0.0774008	0.495272	OK	0.491793	0.217343	0.766243	OK	0.154599	0	0.336352	OK	0.231781	0.04139	0.422171	OK	0.186699	0.02253	0.350868	OK	2.06626	1.4687	2.66382	OK	2.77569	2.04538	3.50599	OK
XLOC_001082	XM_004288265.2, XM_011468274.1, XM_004288266.2, XM_011468279.1	gene05562	LOC101306273	TSS2149,TSS2150,TSS2151,TSS2152	Fvb1:11838571-11846356	Fvb1	11838571	11846356	39.0542	32.8865	45.2219	OK	38.341	32.2354	44.4466	OK	38.5768	32.4651	44.6884	OK	38.6945	32.4422	44.9469	OK	33.579	28.2024	38.9556	OK	39.781	33.4705	46.0914	OK	49.7009	41.624	57.7778	OK	52.0448	43.5821	60.5075	OK	23.2484	19.4748	27.0221	OK	28.12	23.5845	32.6556	OK
XLOC_001083	XR_183748.2	gene05563	LOC101306857	TSS2153,TSS2154	Fvb1:11846599-11848689	Fvb1	11846599	11848689	13.8137	10.8631	16.7644	OK	36.3175	29.9987	42.6364	OK	34.0675	28.0805	40.0546	OK	27.7198	22.7412	32.6984	OK	60.2043	50.252	70.1566	OK	47.2264	39.1659	55.287	OK	41.8112	34.6115	49.0108	OK	25.89	21.2496	30.5304	OK	27.7722	22.8572	32.6873	OK	40.799	33.7533	47.8446	OK
XLOC_001084	XM_004289341.1	gene05564	LOC101306967	TSS2155	Fvb1:11850361-11850973	Fvb1	11850361	11850973	0	0	0	OK	0	0	0	OK	0	0	0	OK	0	0	0	OK	0	0	0	OK	0	0	0	OK	0	0	0	OK	0	0	0	OK	0	0	0	OK	0	0	0	OK
XLOC_001085	XM_004288268.2	gene05565	LOC101307434	TSS2156	Fvb1:11851637-11865130	Fvb1	11851637	11865130	13.8098	0	38.9565	OK	8.66696	0	28.4487	OK	14.3446	0	38.5252	OK	5.34484	0	17.2366	OK	10.8298	0	23.8972	OK	5.64749	0	15.1537	OK	7.18913	0	18.084	OK	3.27791	0	10.7521	OK	12.7896	0.309147	25.27	OK	19.6064	0	55.7068	OK
XLOC_001086	XM_004288269.2	gene05569	LOC101307726	TSS2157,TSS2158,TSS2159,TSS2160	Fvb1:11868285-11876188	Fvb1	11868285	11876188	1.19579	0.773489	1.6181	OK	0.738	0.406191	1.06981	OK	0.227911	0.0426622	0.413159	OK	0.363713	0.129068	0.598358	OK	2.08192	1.50086	2.66297	OK	4.81992	3.8294	5.81044	OK	4.37166	3.49264	5.25067	OK	2.14902	1.5842	2.71383	OK	2.94289	2.22673	3.65904	OK	39.4827	33.1521	45.8133	OK
XLOC_001087	XM_004289344.1		LOC101308131	TSS2161	Fvb1:11883625-11934458	Fvb1	11883625	11934458	0	0	0	OK	0	0	0	OK	0	0	0	OK	0	0	0	OK	0	0	0	OK	0	0	0	OK	0	0	0	OK	0	0	0	OK	0	0	0	OK	0	0	0	OK
XLOC_001088	XP_004301407.1		LOC101299773	TSS2162,TSS2163	Fvb1:11943903-11945550	Fvb1	11943903	11945550	0.690829	0.208809	1.17285	OK	1.22164	0.537502	1.90577	OK	1.36822	0.658557	2.07789	OK	1.47229	0.743123	2.20146	OK	0.675819	0.218958	1.13268	OK	0.852161	0.307296	1.39703	OK	1.1717	0.551783	1.79162	OK	1.14203	0.51823	1.76584	OK	0.896242	0.346378	1.44611	OK	1.57254	0.858411	2.28667	OK
XLOC_001089	XM_011459355.1	gene22693	LOC101295378	TSS2164	Fvb1:11950966-11953958	Fvb1	11950966	11953958	0	0	0	OK	0	0	0	OK	0	0	0	OK	0	0	0	OK	0	0	0	OK	0	0	0	OK	0	0	0	OK	0	0	0	OK	0	0	0	OK	0	0	0	OK
XLOC_001090	XR_907683.1, XM_011470606.1, XM_011470609.1, XM_004289506.2	gene22693	LOC101294805	TSS2165,TSS2166	Fvb1:11965122-11968422	Fvb1	11965122	11968422	0	0	0	OK	0	0	0	OK	0	0	0	OK	0	0	0	OK	0	0	0	OK	0	0	0	OK	0	0	0	OK	0	0	0	OK	0	0	0	OK	0	0	0	OK
XLOC_001091	XM_004289505.2	gene22673	LOC101294516	TSS2167	Fvb1:11992443-11994633	Fvb1	11992443	11994633	0	0	0	OK	0	0	0	OK	0	0	0	OK	0	0	0	OK	0	0	0	OK	0	0	0	OK	0	0	0	OK	0	0	0	OK	0	0	0	OK	0	0	0	OK
XLOC_001092	XM_004288481.2	gene20839	LOC101303746	TSS2168	Fvb1:12054640-12087475	Fvb1	12054640	12087475	0.0140369	0	0.104702	OK	0	0	0	OK	0.0212924	0	0.119573	OK	0.332281	0	1.3708	OK	0.040114	0	0.156673	OK	0.173851	0	0.525141	OK	0	0	0	OK	0	0	0	OK	2.43252	1.19091	3.67414	OK	0.46094	0.034775	0.887105	OK
XLOC_001093	-			TSS2169	Fvb1:12089602-12091037	Fvb1	12089602	12091037	0.236147	0	0.599847	OK	1.09141	0.280788	1.90202	OK	0.687326	0.0360279	1.33862	OK	0.381198	0	0.875392	OK	0.118812	0	0.359733	OK	0.164502	0	0.500051	OK	0.0526087	0	0.208996	OK	0.215406	0	0.530579	OK	0.358241	0	0.758589	OK	0.251107	0	0.615081	OK
XLOC_001094	XM_004288478.2	gene20831	LOC101302873	TSS2170,TSS2171,TSS2172	Fvb1:12100043-12104110	Fvb1	12100043	12104110	1.05184	0.478037	1.62564	OK	1.23732	0.401438	2.0732	OK	0.388443	0	0.857868	OK	0.149302	0	0.378526	OK	5.63779	4.22335	7.05223	OK	0.945429	0.456307	1.43455	OK	0.196454	0	0.431026	OK	0.0701103	0	0.231313	OK	2.00562	1.24689	2.76434	OK	7.57142	5.87078	9.27205	OK
XLOC_001095	XM_011470385.1	gene20829	LOC101313748	TSS2173	Fvb1:12106897-12114976	Fvb1	12106897	12114976	0.727672	0.05255	1.40279	OK	0.565067	0.0981046	1.03203	OK	0.539272	0	1.33254	OK	0.41265	0	1.25023	OK	1.26221	0.72908	1.79535	OK	1.77106	1.1308	2.41132	OK	1.82157	1.15438	2.48877	OK	1.05103	0.598855	1.50321	OK	0.503006	0.108936	0.897075	OK	0.838383	0.251743	1.42502	OK
XLOC_001096	XM_011470372.1	gene20827	LOC101313458	TSS2174,TSS2175,TSS2176,TSS2177	Fvb1:12122612-12128877	Fvb1	12122612	12128877	1.32257	0.839545	1.8056	OK	1.22961	0.580786	1.87843	OK	0.532722	0.209897	0.855546	OK	0.418901	0.115874	0.721929	OK	0.237558	0	0.483659	OK	0.879439	0.47761	1.28127	OK	0.633852	0.290718	0.976986	OK	0.323712	0.072835	0.574589	OK	0.334073	0.0772851	0.590862	OK	7.20569	5.78405	8.62732	OK
XLOC_001097	XM_004288476.2, XM_011470366.1, XM_011470370.1	gene20826	LOC101302301	TSS2178,TSS2179,TSS2180,TSS2181,TSS2182	Fvb1:12129068-12133765	Fvb1	12129068	12133765	1.04592	0.661716	1.43013	OK	0.10985	0	0.274456	OK	0.230478	0.0231447	0.43781	OK	0.179719	0	0.386034	OK	0.846903	0.498959	1.19485	OK	0.200339	0.00873424	0.391944	OK	0.10672	0	0.275124	OK	0.06146	0	0.200941	OK	7.30015	6.00792	8.59239	OK	6.53176	5.34655	7.71697	OK
XLOC_001098	XM_004289488.1	gene20825	LOC101313163	TSS2183	Fvb1:12141696-12142802	Fvb1	12141696	12142802	0.0587259	0	0.187677	OK	0	0	0	OK	0.0796118	0	0.266214	OK	0	0	0	OK	0	0	0	OK	0	0	0	OK	0	0	0	OK	0.0176396	0	0.14628	OK	0.289251	0	0.677841	OK	0.246115	0	0.593203	OK
XLOC_001099	XM_004289487.2	gene20825	LOC101312873	TSS2184,TSS2185	Fvb1:12146340-12156253	Fvb1	12146340	12156253	0.626643	0.135237	1.11805	OK	1.97804	0.14095	3.81514	OK	2.29779	0.797717	3.79786	OK	2.95659	0	5.97946	OK	0.519841	0.0450055	0.994677	OK	0.821793	0.318807	1.32478	OK	0.408717	0.0322895	0.785144	OK	0.613013	0.195181	1.03084	OK	0.462921	0.0748652	0.850976	OK	1.24738	0.644106	1.85066	OK
XLOC_001100	XM_004288473.2, XM_004289485.2	gene20819	LOC101312294	TSS2186,TSS2187,TSS2188	Fvb1:12166903-12175643	Fvb1	12166903	12175643	9.90925	8.22452	11.594	OK	23.5522	19.7711	27.3333	OK	44.4884	37.3512	51.6257	OK	53.3798	44.7281	62.0315	OK	9.20053	7.55268	10.8484	OK	4.17968	3.37845	4.9809	OK	4.50777	3.64812	5.36742	OK	7.12062	5.88696	8.35429	OK	7.85773	6.46659	9.24886	OK	26.4895	22.2028	30.7763	OK
XLOC_001101	XR_907580.1	gene30122	LOC105352708	TSS2189	Fvb1:12178081-12184612	Fvb1	12178081	12184612	0.0515101	0	0.167964	OK	0.0128536	0	0.173838	OK	0.0460244	0	0.196655	OK	0.156133	0	0.401073	OK	0.0082044	0	0.0745263	OK	0	0	0	OK	0.0304675	0	0.147838	OK	0.11109	0	0.358834	OK	0.00854354	0	0.0832364	OK	0.107829	0	0.35093	OK
XLOC_001102	XM_011470302.1	gene20815	LOC101311422	TSS2190,TSS2191	Fvb1:12192550-12199946	Fvb1	12192550	12199946	1.1292	0.778771	1.47963	OK	0.217348	0.0473474	0.387348	OK	0	0	0	OK	0.0189534	0	0.0800413	OK	0.289307	0.0838733	0.494741	OK	0.0775963	0	0.165857	OK	0.00864664	0	0.060777	OK	0	0	0	OK	2.4505	1.81862	3.08237	OK	0.272662	0.0856455	0.459678	OK
XLOC_001103	XP_004289610.1		LOC101302213	TSS2192	Fvb1:12200643-12201846	Fvb1	12200643	12201846	2.26055	1.03964	3.48146	OK	2.43187	1.0496	3.81414	OK	2.30958	0.962278	3.65689	OK	3.36902	1.64526	5.09278	OK	4.46601	2.77016	6.16186	OK	5.91674	3.9796	7.85389	OK	4.51762	2.67247	6.36277	OK	2.77949	1.44173	4.11724	OK	3.71263	2.18512	5.24015	OK	3.48499	1.99552	4.97446	OK
XLOC_001104	XM_011470293.1, XM_004288464.2, XM_011470295.1	gene20812	LOC101298937	TSS2193,TSS2194	Fvb1:12209510-12223830	Fvb1	12209510	12223830	10.3887	8.26414	12.5132	OK	14.1324	10.5355	17.7293	OK	21.2522	15.3253	27.1792	OK	16.2203	11.7058	20.7348	OK	7.50675	4.39681	10.6167	OK	9.83783	6.59776	13.0779	OK	9.8065	6.02252	13.5905	OK	9.45615	7.23883	11.6735	OK	9.26861	6.61558	11.9216	OK	8.78453	6.67847	10.8906	OK
XLOC_001105	XM_004288469.2	gene20810	LOC101300284	TSS2195,TSS2196	Fvb1:12232502-12243186	Fvb1	12232502	12243186	33.6753	27.555	39.7956	OK	54.9747	45.7469	64.2024	OK	31.6911	25.9112	37.471	OK	22.9976	18.8241	27.171	OK	45.1867	37.7034	52.67	OK	38.5115	32.0075	45.0154	OK	39.2857	32.6205	45.9509	OK	21.9978	18.0875	25.9082	OK	142.041	119.602	164.48	OK	11.4887	9.06145	13.9159	OK
XLOC_001106	XM_004288463.2	gene20806	LOC101298650	TSS2197,TSS2198,TSS2199,TSS2200,TSS2201,TSS2202,TSS2203	Fvb1:12257345-12273185	Fvb1	12257345	12273185	10.0346	7.93378	12.1353	OK	8.00339	6.35575	9.65103	OK	10.2621	8.04989	12.4743	OK	9.62535	7.65964	11.5911	OK	10.7264	8.60266	12.8501	OK	14.4299	11.39	17.4697	OK	13.6901	10.8161	16.5642	OK	11.0912	8.75116	13.4311	OK	18.3794	15.1916	21.5672	OK	11.7783	9.07078	14.4858	OK
XLOC_001107	XM_011459352.1, XR_903876.1	gene20804	LOC101309995	TSS2204,TSS2205,TSS2206,TSS2207,TSS2208,TSS2209	Fvb1:12273284-12282161	Fvb1	12273284	12282161	2.29436	1.34998	3.23875	OK	0.560305	0	1.3029	OK	0.886612	0.0859596	1.68727	OK	1.1322	0.311795	1.9526	OK	3.80132	2.66235	4.94028	OK	4.77076	3.53454	6.00698	OK	3.74964	2.62835	4.87092	OK	4.9119	3.65106	6.17274	OK	5.11913	3.82803	6.41023	OK	3.42905	2.33615	4.52195	OK
XLOC_001108	XM_011459351.1, XM_011470390.1	gene34721	LOC105349520	TSS2210,TSS2211	Fvb1:12289629-12292716	Fvb1	12289629	12292716	0	0	0	OK	0	0	0	OK	0	0	0	OK	0.0813482	0	0.221244	OK	0.0139888	0	0.102493	OK	0.00612594	0	0.0848954	OK	0.0168909	0	0.105028	OK	0.16064	0	0.369889	OK	0	0	0	OK	0.0139766	0	0.100613	OK
XLOC_001109	XM_004289480.2	gene20798	LOC101310559	TSS2212	Fvb1:12310303-12312200	Fvb1	12310303	12312200	0.273408	0.0647973	0.482019	OK	0.0790712	0	0.198942	OK	0	0	0	OK	0.036446	0	0.114172	OK	0.0960434	0	0.222705	OK	0.0871264	0	0.205502	OK	0.0365576	0	0.112724	OK	0.0308653	0	0.106047	OK	0.0248701	0	0.100184	OK	0.0217101	0	0.0973713	OK
XLOC_001110	XM_004289479.2	gene20797	LOC101310270	TSS2213	Fvb1:12313675-12314723	Fvb1	12313675	12314723	0	0	0	OK	0	0	0	OK	0	0	0	OK	0	0	0	OK	0	0	0	OK	0	0	0	OK	0	0	0	OK	0	0	0	OK	0	0	0	OK	0	0	0	OK
XLOC_001111	XM_011470240.1	gene20795	LOC105352673	TSS2214	Fvb1:12319045-12331581	Fvb1	12319045	12331581	0.174948	0	0.659088	OK	0.24645	0	0.821574	OK	1.48592	0	3.81141	OK	0.575995	0	1.48289	OK	0	0	0	OK	0	0	0	OK	0	0	0	OK	0.0173335	0	0.164018	OK	0.0210015	0	0.172977	OK	2.18212	0.829677	3.53456	OK
XLOC_001112	XM_004288461.2	gene20791	LOC101298066	TSS2215,TSS2216,TSS2217	Fvb1:12346024-12348383	Fvb1	12346024	12348383	13.454	6.8146	20.0933	OK	7.56651	4.59628	10.5367	OK	13.1954	9.38085	17.0099	OK	7.11213	3.29514	10.9291	OK	146.719	106.932	186.507	OK	64.8104	50.8752	78.7455	OK	62.2197	48.475	75.9644	OK	124.472	95.4967	153.446	OK	25.2061	19.9328	30.4795	OK	9.6143	7.29239	11.9362	OK
XLOC_001113	XM_004289477.2, XR_907579.1	gene20790	LOC101309683	TSS2218,TSS2219,TSS2220	Fvb1:12349654-12354154	Fvb1	12349654	12354154	0.914635	0.41742	1.41185	OK	0.23481	0	0.60675	OK	0.878278	0.224919	1.53164	OK	0.906778	0.234184	1.57937	OK	0.952718	0.188711	1.71672	OK	0.983715	0.425321	1.54211	OK	0.894296	0.440933	1.34766	OK	0.710446	0.183006	1.23789	OK	1.26212	0.596594	1.92765	OK	0.265887	0	0.599031	OK
XLOC_001114	XM_004300773.1, XM_004288459.2, XM_011459350.1	gene31850	LOC101293596	TSS2221,TSS2222,TSS2223,TSS2224	Fvb1:12374404-12395480	Fvb1	12374404	12395480	27.7954	23.2945	32.2962	OK	46.844	39.3033	54.3847	OK	34.3536	28.7355	39.9717	OK	29.6705	24.8336	34.5074	OK	56.6632	47.6871	65.6393	OK	59.6254	50.1897	69.0611	OK	78.4684	65.8194	91.1175	OK	44.5122	37.381	51.6434	OK	38.4378	32.189	44.6867	OK	54.1562	45.5092	62.8033	OK
XLOC_001115	XM_011459349.1	gene20780	LOC101308230	TSS2225	Fvb1:12397538-12398660	Fvb1	12397538	12398660	0.0186069	0	0.146128	OK	0	0	0	OK	0	0	0	OK	0.0984417	0	0.279861	OK	0.0184139	0	0.145403	OK	0.243695	0	0.589027	OK	3.3779	2.01409	4.74171	OK	2.54924	1.38455	3.71393	OK	0	0	0	OK	0.132862	0	0.370164	OK
XLOC_001116	XP_004289521.1		LOC101307938	TSS2226	Fvb1:12400093-12401871	Fvb1	12400093	12401871	2.10665	1.36972	2.84357	OK	0.215633	0	0.435253	OK	0.301969	0.036115	0.567824	OK	0.174526	0	0.371932	OK	0.047627	0	0.147401	OK	0.00656776	0	0.072935	OK	0	0	0	OK	0.00728203	0	0.0730313	OK	0.0705756	0	0.19435	OK	0.220656	0	0.44341	OK
XLOC_001117	XM_004288458.2	gene20739	LOC101296900	TSS2227,TSS2228,TSS2229	Fvb1:12415889-12419454	Fvb1	12415889	12419454	4.22669	3.15343	5.29994	OK	1.03132	0.508296	1.55435	OK	0.438108	0.114247	0.761969	OK	0.435262	0.101575	0.768949	OK	8.95027	7.23286	10.6677	OK	8.63892	6.97392	10.3039	OK	5.39132	4.17244	6.61021	OK	3.83249	2.85029	4.81469	OK	5.32049	4.09823	6.54275	OK	2.10175	1.41072	2.79278	OK
XLOC_001118	XM_004288456.2	gene20736	LOC101296325	TSS2230	Fvb1:12431491-12433328	Fvb1	12431491	12433328	7.96601	6.39284	9.53918	OK	2.49199	1.73652	3.24747	OK	3.2499	2.36409	4.13572	OK	7.70508	6.19258	9.21759	OK	10.1966	8.26601	12.1272	OK	12.7349	10.4472	15.0225	OK	17.2605	14.2859	20.2352	OK	13.615	11.206	16.024	OK	9.27058	7.50589	11.0353	OK	13.9594	11.5036	16.4151	OK
XLOC_001119	XM_011470179.1	gene20720	LOC105352635	TSS2231,TSS2232	Fvb1:12453776-12455629	Fvb1	12453776	12455629	0.0311637	0	0.206293	OK	0	0	0	OK	0	0	0	OK	0	0	0	OK	1.40573	0.64634	2.16512	OK	0.0479637	0	0.257251	OK	0	0	0	OK	0	0	0	OK	3.07143	1.917	4.22586	OK	0.0150758	0	0.188804	OK
XLOC_001120	XM_011459346.1	gene20696	LOC101304719	TSS2233,TSS2234,TSS2235	Fvb1:12504012-12511335	Fvb1	12504012	12511335	48.0273	40.375	55.6795	OK	245.957	205.771	286.144	OK	216.79	181.362	252.218	OK	257.57	215.006	300.134	OK	6.0834	4.89689	7.2699	OK	1.02348	0.619533	1.42742	OK	2.53285	1.85373	3.21198	OK	32.7074	27.4381	37.9767	OK	7.17894	5.825	8.53289	OK	83.4509	70.0461	96.8557	OK
XLOC_001121	XM_011470084.1	gene20698	LOC105352586	TSS2236,TSS2237	Fvb1:12519901-12522612	Fvb1	12519901	12522612	54.0532	45.2026	62.9037	OK	323.482	270.618	376.346	OK	649.577	539.79	759.364	OK	839.636	694.451	984.821	OK	0.533921	0.165631	0.902211	OK	3.15947	2.21565	4.10329	OK	39.5954	33.2202	45.9707	OK	94.6969	79.6702	109.724	OK	0.759664	0.311288	1.20804	OK	44.1878	37.1039	51.2717	OK
XLOC_001122	XM_011470094.1	gene20700	LOC101305018	TSS2238,TSS2239	Fvb1:12527687-12533190	Fvb1	12527687	12533190	31.9807	26.0249	37.9364	OK	36.2072	29.8279	42.5866	OK	15.3186	10.3933	20.2439	OK	34.4125	28.2296	40.5953	OK	3.23647	2.09428	4.37866	OK	2.48591	1.56123	3.41059	OK	16.7282	13.3526	20.1038	OK	178.503	147.462	209.545	OK	4.57183	2.80547	6.33819	OK	9.02413	7.12568	10.9226	OK
XLOC_001123	XM_011459347.1	gene20702	LOC105349518	TSS2240	Fvb1:12534761-12536383	Fvb1	12534761	12536383	0	0	0	OK	0	0	0	OK	0	0	0	OK	0	0	0	OK	0	0	0	OK	0	0	0	OK	0	0	0	OK	0	0	0	OK	0	0	0	OK	0	0	0	OK
XLOC_001124	XM_004289466.2	gene20703	LOC101305316	TSS2241,TSS2242,TSS2243	Fvb1:12539773-12542602	Fvb1	12539773	12542602	3.58315	2.66397	4.50233	OK	2.22583	1.5325	2.91917	OK	2.93434	2.1227	3.74597	OK	1.28108	0.78479	1.77736	OK	0.203984	0	0.439184	OK	0.0104856	0	0.129965	OK	0.0217599	0	0.145495	OK	0	0	0	OK	3.0678	2.12472	4.01088	OK	0.0401024	0	0.176345	OK
XLOC_001125	XM_011470119.1	gene20707	LOC101294888	TSS2244,TSS2245,TSS2246	Fvb1:12561121-12572246	Fvb1	12561121	12572246	3.33933	2.63772	4.04094	OK	5.92518	4.8574	6.99297	OK	4.0993	3.28666	4.91193	OK	2.84053	2.19864	3.48242	OK	1.61244	1.1677	2.05719	OK	1.98182	1.48178	2.48187	OK	1.01624	0.668535	1.36395	OK	1.18054	0.81076	1.55032	OK	2.51572	1.94217	3.08927	OK	2.63658	2.04743	3.22573	OK
XLOC_001126	XM_004289468.2, XM_011470130.1, XM_004288454.2	gene20708	LOC101305894	TSS2247,TSS2248,TSS2249	Fvb1:12578590-12585815	Fvb1	12578590	12585815	5.46393	4.39271	6.53515	OK	3.23336	2.21864	4.24807	OK	4.14296	3.13323	5.15268	OK	4.74413	3.71618	5.77207	OK	8.70798	7.12458	10.2914	OK	12.9806	10.7584	15.2027	OK	12.5467	10.3733	14.7201	OK	12.6758	10.483	14.8686	OK	9.44875	7.78039	11.1171	OK	6.93875	5.59495	8.28254	OK
XLOC_001127	XM_004289469.2	gene20709	LOC101306182	TSS2250,TSS2251,TSS2252	Fvb1:12590252-12603367	Fvb1	12590252	12603367	2.12683	1.63632	2.61734	OK	3.07722	2.47217	3.68227	OK	2.0679	1.58256	2.55323	OK	2.09496	1.58641	2.6035	OK	0.372973	0.189713	0.556233	OK	1.6733	1.26913	2.07746	OK	2.50932	1.98055	3.03809	OK	3.61515	2.92755	4.30274	OK	0.49746	0.248671	0.746248	OK	1.39243	1.02574	1.75912	OK
XLOC_001128	XM_004288455.2	gene20721	LOC101295458	TSS2253	Fvb1:12616155-12690226	Fvb1	12616155	12690226	0.0420288	0	0.148135	OK	0.175955	0	0.457203	OK	0.306773	0	0.980829	OK	0.116043	0	0.465148	OK	0.0857704	0	0.215137	OK	0.0902386	0	0.220685	OK	0.289612	0	0.79624	OK	0.120624	0	0.721661	OK	0.13672	0	0.360871	OK	15.0369	12.285	17.7889	OK
XLOC_001129	XM_011470170.1, XM_011459348.1, XM_011472211.1	gene14947	LOC105353233	TSS2254,TSS2255,TSS2256	Fvb1:12616155-12690226	Fvb1	12616155	12690226	0.90355	0	1.94251	OK	0.849676	0	2.38224	OK	2.5255	0.216483	4.83451	OK	4.77321	0.659042	8.88738	OK	0.300457	0	0.640192	OK	2.25857	1.0843	3.43284	OK	27.7357	19.5017	35.9696	OK	130.95	96.6006	165.299	OK	0.364992	0	0.761939	OK	1.14849	0	2.40274	OK
XLOC_001130	XM_011470175.1	gene20726	LOC101307061	TSS2257	Fvb1:12616155-12690226	Fvb1	12616155	12690226	1.0558	0.494557	1.61704	OK	5.99011	4.3701	7.61011	OK	36.168	29.9048	42.4312	OK	54.478	45.2729	63.6831	OK	0.0471234	0	0.167769	OK	0.431112	0.0868635	0.77536	OK	10.7319	7.08412	14.3796	OK	33.3976	21.3925	45.4026	OK	0.100688	0	0.258301	OK	1.4623	0.280392	2.64422	OK
XLOC_001131	XM_011459348.1	gene33738	LOC105349519	TSS2258	Fvb1:12616155-12690226	Fvb1	12616155	12690226	0	0	0	OK	0	0	0	OK	0	0	0	OK	0	0	0	OK	0	0	0	OK	0	0	0	OK	0	0	0	OK	0	0	0	OK	0	0	0	OK	0	0	0	OK
XLOC_001132	XM_004289547.2	gene12261	LOC101311628	TSS2259	Fvb1:12721241-12723307	Fvb1	12721241	12723307	0	0	0	OK	0	0	0	OK	0	0	0	OK	0	0	0	OK	0	0	0	OK	0.011897	0	0.0970918	OK	0	0	0	OK	0	0	0	OK	0	0	0	OK	0	0	0	OK
XLOC_001133	XM_004288586.2, XM_011471476.1, XM_004289548.2, XM_004288587.2, XM_011471486.1, XM_011471490.1	gene12264	LOC101313156	TSS2260,TSS2261,TSS2262,TSS2263,TSS2264,TSS2265,TSS2266	Fvb1:12740337-12758143	Fvb1	12740337	12758143	18.396	13.8091	22.9828	OK	15.8991	11.1297	20.6685	OK	31.5066	23.1867	39.8265	OK	40.0697	30.2156	49.9238	OK	22.4424	17.3292	27.5556	OK	30.5045	23.3778	37.6312	OK	31.4184	23.207	39.6297	OK	29.5057	22.2333	36.7782	OK	24.9981	19.0784	30.9179	OK	26.4646	19.9162	33.0131	OK
XLOC_001134	XM_004288589.2	gene12335	LOC101313741	TSS2267,TSS2268	Fvb1:12840468-12844027	Fvb1	12840468	12844027	0.259074	0.0312273	0.486921	OK	0.186717	0	0.438974	OK	0.090945	0	0.225239	OK	0.0823206	0	0.250622	OK	0.25952	0.0249608	0.494078	OK	0.102735	0	0.260683	OK	0.0463489	0	0.170429	OK	0.00612394	0	0.112388	OK	2.35824	1.64281	3.07367	OK	0.936847	0.501103	1.37259	OK
XLOC_001135	-			TSS2269	Fvb1:12878083-12879408	Fvb1	12878083	12879408	0.342656	0.0232862	0.662025	OK	0.695416	0.237012	1.15382	OK	0.316067	0.0241091	0.608024	OK	0.229936	0	0.500043	OK	0.373248	0.0405203	0.705976	OK	0.232937	0	0.497715	OK	0.174992	0	0.413314	OK	0.202472	0	0.4614	OK	0.654982	0.189626	1.12034	OK	0.290692	0	0.596521	OK
XLOC_001136	XR_183809.2, XR_908060.1		LOC101314026	TSS2270,TSS2271	Fvb1:12892042-12894969	Fvb1	12892042	12894969	1.44366	0.762479	2.12484	OK	5.82925	4.35614	7.30236	OK	4.90146	3.48681	6.31611	OK	4.52726	3.226	5.82853	OK	0.621971	0.173875	1.07007	OK	0.674811	0.147876	1.20175	OK	0.313344	0	0.657661	OK	0.779197	0.229154	1.32924	OK	3.50976	2.36918	4.65034	OK	0.939273	0.349487	1.52906	OK
XLOC_001137	-			TSS2272	Fvb1:12909134-12914803	Fvb1	12909134	12914803	40.2104	33.7248	46.696	OK	8.18434	6.67052	9.69815	OK	12.4244	10.2705	14.5783	OK	15.5422	12.8731	18.2114	OK	83.7751	70.422	97.1282	OK	20.8277	17.3762	24.2791	OK	23.6906	19.8252	27.5561	OK	30.5988	25.7368	35.4608	OK	12.7226	10.5195	14.9256	OK	59.6253	50.2616	68.9891	OK
XLOC_001138	XM_004289555.2	gene12349	LOC101314516	TSS2273	Fvb1:12943558-12945442	Fvb1	12943558	12945442	0	0	0	OK	0	0	0	OK	0	0	0	OK	0	0	0	OK	0	0	0	OK	0	0	0	OK	0	0	0	OK	0	0	0	OK	0	0	0	OK	0	0	0	OK
XLOC_001139	XM_011471558.1	gene12350	LOC105353062	TSS2274	Fvb1:12947880-12953326	Fvb1	12947880	12953326	1.65567	0.168411	3.14294	OK	0.222252	0	0.890379	OK	0.389801	0	1.32441	OK	1.04862	0	2.2276	OK	0.786035	0	1.87777	OK	0.769669	0	1.71733	OK	0.471529	0	1.34242	OK	0.493463	0	1.2176	OK	0.724545	0	1.56893	OK	0.556686	0	1.4996	OK
XLOC_001140	XM_011471588.1	gene12355	LOC101290698	TSS2275,TSS2276,TSS2277,TSS2278,TSS2279	Fvb1:12978267-12994850	Fvb1	12978267	12994850	15.6039	12.9627	18.2451	OK	27.3464	22.7068	31.986	OK	33.546	27.656	39.4359	OK	36.4087	29.5024	43.315	OK	11.3565	9.38731	13.3258	OK	17.187	13.3678	21.0061	OK	16.1311	13.223	19.0391	OK	24.1524	20.2133	28.0914	OK	17.4201	13.3962	21.444	OK	18.2787	15.229	21.3284	OK
XLOC_001141	XM_004288594.2	gene12358	LOC101290990	TSS2280	Fvb1:12999144-13009498	Fvb1	12999144	13009498	4.28803	3.09316	5.48289	OK	2.22119	1.18033	3.26204	OK	2.46141	0.659667	4.26314	OK	4.97149	3.25312	6.68987	OK	11.6573	9.06449	14.2501	OK	14.5216	11.2539	17.7894	OK	14.1531	11.1903	17.1159	OK	8.44826	6.4643	10.4322	OK	10.0367	7.99137	12.082	OK	13.5014	10.9237	16.0791	OK
XLOC_001142	XM_004288596.2	gene12360	LOC101291571	TSS2281,TSS2282	Fvb1:12999144-13009498	Fvb1	12999144	13009498	26.6896	17.5578	35.8214	OK	84.4797	65.1574	103.802	OK	66.0143	47.1903	84.8383	OK	56.6902	35.7192	77.6613	OK	28.2393	16.5393	39.9393	OK	29.8314	15.9487	43.7141	OK	32.7574	17.9351	47.5797	OK	37.5698	24.6831	50.4565	OK	22.5692	12.598	32.5405	OK	15.4806	7.08943	23.8718	OK
XLOC_001143	XM_004288597.2	gene12361	LOC101291867	TSS2283,TSS2284,TSS2285	Fvb1:13012538-13022593	Fvb1	13012538	13022593	35.5431	28.0086	43.0776	OK	63.337	49.836	76.8379	OK	79.1502	58.2769	100.024	OK	69.8946	56.0732	83.716	OK	26.9596	20.5581	33.361	OK	29.6889	22.9751	36.4026	OK	25.0644	19.715	30.4137	OK	35.9251	29.0484	42.8019	OK	33.0968	25.3113	40.8822	OK	47.039	37.9743	56.1038	OK
XLOC_001144	XM_004288600.2	gene12366	LOC101292636	TSS2286,TSS2287,TSS2288	Fvb1:13036137-13042640	Fvb1	13036137	13042640	3.7965	0	8.29139	OK	4.46955	0.388408	8.55069	OK	4.13746	0	9.6664	OK	3.27898	0	8.57541	OK	2.93977	0	6.9736	OK	2.58926	0	6.39655	OK	2.33671	0	6.12359	OK	2.54416	0	6.26344	OK	5.95824	1.56491	10.3516	OK	2.87322	0	6.45939	OK
XLOC_001145	XM_004288604.2	gene12370	LOC101293822	TSS2289	Fvb1:13053067-13060356	Fvb1	13053067	13060356	69.1504	43.0472	95.2536	OK	72.571	47.5282	97.6137	OK	32.245	8.94589	55.544	OK	36.5441	11.5819	61.5062	OK	61.3276	36.7137	85.9416	OK	51.6446	25.1068	78.1824	OK	56.4813	24.8688	88.0938	OK	54.2655	26.6233	81.9077	OK	42.1599	22.3645	61.9552	OK	45.0621	18.2642	71.8601	OK
XLOC_001146	XM_004288604.2	gene12370	LOC101293822	TSS2290	Fvb1:13053067-13060356	Fvb1	13053067	13060356	0	0	0	OK	0	0	0	OK	0	0	0	OK	0	0	0	OK	0	0	0	OK	0	0	0	OK	0.10294	0	0.96688	OK	0.140772	0	1.59543	OK	0	0	0	OK	0	0	0	OK
XLOC_001147	XM_004289557.2	gene12371	LOC101315099	TSS2291,TSS2292	Fvb1:13061101-13066161	Fvb1	13061101	13066161	3.16876	2.23277	4.10475	OK	0.856173	0.391953	1.32039	OK	1.24549	0.521463	1.96952	OK	2.57675	1.72022	3.43328	OK	2.95623	2.05832	3.85413	OK	3.80154	2.83329	4.76979	OK	4.6372	3.51904	5.75535	OK	3.85264	2.87802	4.82725	OK	3.21534	2.3276	4.10308	OK	4.27284	3.20712	5.33856	OK
XLOC_001148	XM_004288607.2, XM_004288608.2	gene12375	LOC101294602	TSS2293,TSS2294,TSS2295	Fvb1:13109834-13124398	Fvb1	13109834	13124398	29.4882	24.7901	34.1863	OK	47.8712	40.1603	55.5821	OK	35.5634	29.9704	41.1563	OK	32.7027	27.525	37.8804	OK	37.5337	31.4567	43.6108	OK	37.3294	31.3955	43.2633	OK	29.8733	25.1595	34.5871	OK	26.3036	22.1114	30.4959	OK	23.5756	19.8272	27.3239	OK	35.4284	29.8544	41.0024	OK
XLOC_001149	XM_004288610.2	gene12386	LOC101295756	TSS2296,TSS2297,TSS2298,TSS2299,TSS2300	Fvb1:13173379-13187197	Fvb1	13173379	13187197	12.2267	10.2109	14.2425	OK	13.8497	11.5412	16.1583	OK	16.8196	14.0256	19.6136	OK	13.5856	11.3275	15.8437	OK	13.2854	11.1075	15.4634	OK	12.5754	10.5181	14.6327	OK	9.3063	7.69137	10.9212	OK	13.8934	11.6302	16.1566	OK	13.5264	11.283	15.7699	OK	12.3104	10.2648	14.356	OK
XLOC_001150	XM_004288612.2	gene12388	LOC101296327	TSS2301,TSS2302,TSS2303	Fvb1:13187886-13194002	Fvb1	13187886	13194002	9.878	7.10084	12.6552	OK	20.2493	12.4068	28.0918	OK	16.4069	12.0037	20.8101	OK	17.6316	13.0503	22.2128	OK	11.2869	8.36485	14.209	OK	12.1152	8.94098	15.2894	OK	12.9647	9.28294	16.6464	OK	13.6583	9.93484	17.3817	OK	6.39312	4.314	8.47225	OK	6.9482	4.82054	9.07586	OK
XLOC_001151	XM_004288614.2	gene12391	LOC101296903	TSS2304,TSS2305,TSS2306	Fvb1:13196831-13204495	Fvb1	13196831	13204495	2.74	0.437574	5.04242	OK	1.70755	0.0913192	3.32378	OK	3.2534	0	6.61671	OK	2.21782	1.12108	3.31456	OK	0.825084	0	1.90231	OK	0.652289	0	1.30743	OK	0.402726	0	0.901433	OK	0.43767	0	1.10154	OK	8.98	5.6856	12.2744	OK	0.213922	0	0.598673	OK
XLOC_001152	XM_004288616.2		LOC101297484	TSS2307	Fvb1:13208033-13208716	Fvb1	13208033	13208716	0	0	0	OK	0	0	0	OK	0	0	0	OK	0	0	0	OK	0	0	0	OK	0	0	0	OK	0	0	0	OK	0	0	0	OK	0	0	0	OK	0	0	0	OK
XLOC_001153	XM_004289559.2, XM_011471736.1, XM_004288617.2	gene12393	LOC101297778	TSS2308,TSS2309,TSS2310,TSS2311,TSS2312,TSS2313,TSS2314	Fvb1:13209517-13228808	Fvb1	13209517	13228808	23.585	19.3648	27.8052	OK	32.3279	25.9521	38.7036	OK	21.7697	16.7678	26.7716	OK	22.9209	18.5309	27.3109	OK	77.3868	64.3152	90.4584	OK	59.7218	49.6047	69.8389	OK	49.7824	41.1709	58.394	OK	33.824	27.4172	40.2309	OK	23.0829	19.0347	27.1312	OK	15.9074	12.3724	19.4424	OK
XLOC_001154	XM_004288517.2, XM_011470694.1, XM_004288518.2	gene31644	LOC101314316	TSS2315,TSS2316,TSS2317	Fvb1:13257171-13261926	Fvb1	13257171	13261926	22.6657	18.1376	27.1937	OK	23.3451	17.9831	28.7071	OK	22.0146	15.3976	28.6317	OK	25.7973	18.0181	33.5764	OK	45.8406	38.3622	53.3191	OK	20.7068	16.4567	24.9569	OK	23.3066	18.1706	28.4426	OK	23.7541	18.6941	28.8142	OK	125.564	105.819	145.309	OK	14.8176	10.7049	18.9302	OK
XLOC_001155	XM_004288519.2	gene31645	LOC101314888	TSS2318	Fvb1:13261970-13262580	Fvb1	13261970	13262580	0	0	0	OK	0	0	0	OK	0.500586	0.0629229	0.93825	OK	0	0	0	OK	0.0372058	0	0.244944	OK	0	0	0	OK	0	0	0	OK	0	0	0	OK	0.239295	0	0.720308	OK	0	0	0	OK
XLOC_001156	XM_004288520.2, XM_004288521.2	gene31646	LOC101315181	TSS2319,TSS2320,TSS2321,TSS2322,TSS2323	Fvb1:13264476-13279172	Fvb1	13264476	13279172	15.7782	12.6194	18.937	OK	7.69201	5.83471	9.54932	OK	8.25538	6.49342	10.0173	OK	10.2681	8.15667	12.3795	OK	20.2574	16.3058	24.209	OK	17.9435	14.447	21.4399	OK	12.907	10.2572	15.5567	OK	7.28381	5.47803	9.08959	OK	18.5036	14.8307	22.1764	OK	22.9341	18.6542	27.2141	OK
XLOC_001157	XM_011472442.1	gene33562	LOC101296339	TSS2324	Fvb1:13292770-13345532	Fvb1	13292770	13345532	0.265172	0	1.00382	OK	0	0	0	OK	0	0	0	OK	0.471223	0	1.33018	OK	0.312538	0	1.25126	OK	0.331826	0	2.24291	OK	0.0680493	0	0.704048	OK	0.229286	0	1.37454	OK	0.537742	0	2.99612	OK	0.355484	0	1.46118	OK
XLOC_001158	XM_004288523.2, XM_011470749.1	gene31653	LOC101292057	TSS2325,TSS2326	Fvb1:13292770-13345532	Fvb1	13292770	13345532	6.6755	4.5785	8.77251	OK	0.855972	0	1.91374	OK	1.38004	0.425784	2.33429	OK	2.50185	0.661143	4.34255	OK	34.5427	27.8324	41.2529	OK	61.504	50.9268	72.0812	OK	98.1817	81.775	114.588	OK	52.6812	43.6125	61.7498	OK	51.198	41.3517	61.0443	OK	5.79726	4.05993	7.53459	OK
XLOC_001159	XM_011470754.1	gene31655	LOC101298266	TSS2327	Fvb1:13292770-13345532	Fvb1	13292770	13345532	0	0	0	OK	0	0	0	OK	0	0	0	OK	0	0	0	OK	0	0	0	OK	0	0	0	OK	0	0	0	OK	0	0	0	OK	0	0	0	OK	0	0	0	OK
XLOC_001160	XM_004288525.2, XM_011470803.1	gene31662	LOC105352858	TSS2328,TSS2329,TSS2330	Fvb1:13371600-13383103	Fvb1	13371600	13383103	38.0596	31.6915	44.4276	OK	54.8429	45.7281	63.9577	OK	59.0978	49.0642	69.1314	OK	44.2037	36.9311	51.4764	OK	89.4254	74.6865	104.164	OK	103.136	85.702	120.57	OK	144.911	119.829	169.994	OK	111.653	92.892	130.414	OK	32.6671	27.2771	38.0571	OK	67.2888	55.7305	78.8471	OK
XLOC_001161	XR_907763.1, XR_908200.1		LOC105353338	TSS2331,TSS2332	Fvb1:13387016-13388597	Fvb1	13387016	13388597	0.0166259	0	0.212933	OK	0	0	0	OK	0.0658337	0	0.288255	OK	0	0	0	OK	0.0617424	0	0.297962	OK	0.104192	0	0.378154	OK	0.0318349	0	0.228367	OK	0	0	0	OK	0	0	0	OK	0.0176343	0	0.21332	OK
XLOC_001162	XR_907756.1, XR_907758.1		LOC105352868	TSS2333	Fvb1:13388635-13390764	Fvb1	13388635	13390764	0	0	0	OK	0	0	0	OK	0	0	0	OK	0	0	0	OK	0	0	0	OK	0.0118323	0	0.151107	OK	0	0	0	OK	0.0155282	0	0.153776	OK	0	0	0	OK	0	0	0	OK
XLOC_001163	XR_907753.1, XR_907754.1		LOC105352865	TSS2334,TSS2335,TSS2336	Fvb1:13391222-13397247	Fvb1	13391222	13397247	2.14694	0.847284	3.4466	OK	4.58304	2.80033	6.36575	OK	2.79416	1.08599	4.50233	OK	2.41901	1.06349	3.77453	OK	3.79492	2.17753	5.41231	OK	3.92711	2.25492	5.59929	OK	2.07533	0.795247	3.35541	OK	2.00225	0.773764	3.23073	OK	2.8598	1.36164	4.35796	OK	4.01419	2.28329	5.7451	OK
XLOC_001164	XR_907727.1, XR_907729.1, XR_907737.1, XR_907744.1, XR_907745.1, XR_907751.1, XR_907752.1, XM_004289518.2, XM_004288526.2, XR_907768.1, XM_004288527.2, XR_908199.1		LOC105353337	TSS2337,TSS2338,TSS2339,TSS2340,TSS2341,TSS2342,TSS2343,TSS2344,TSS2345,TSS2346,TSS2347,TSS2348,TSS2349,TSS2350,TSS2351	Fvb1:13397361-13496486	Fvb1	13397361	13496486	28.9143	18.4685	39.3601	OK	16.4559	8.93867	23.9731	OK	10.4079	5.66318	15.1525	OK	14.1598	3.26484	25.0548	OK	20.2167	8.67411	31.7593	OK	15.628	6.57625	24.6798	OK	11.762	0	26.7792	OK	15.2641	0	53.4065	OK	15.8192	4.8291	26.8093	OK	37.6272	28.9945	46.2599	OK
XLOC_001165	XR_907737.1		LOC101291569	TSS2352	Fvb1:13397361-13496486	Fvb1	13397361	13496486	4.52596	0	9.10469	OK	0.493106	0	1.5952	OK	0.0565268	0	0.381263	OK	0.165394	0	0.814918	OK	25.7218	14.3377	37.1058	OK	8.68268	3.22867	14.1367	OK	1.665	0	9.23177	OK	0.240343	0	3.28539	OK	10.2099	3.43511	16.9847	OK	4.0438	0	8.91008	OK
XLOC_001166	XM_004288530.2	gene31672	LOC101294111	TSS2353,TSS2354	Fvb1:13397361-13496486	Fvb1	13397361	13496486	0.146473	0	0.85488	OK	0.193211	0	0.871243	OK	6.3479	2.68352	10.0123	OK	37.5468	26.4274	48.6662	OK	0.171545	0	1.0255	OK	0.40097	0	1.43737	OK	941.879	772.948	1110.81	OK	1008.59	828.699	1188.48	OK	2.86325	0	10.8548	OK	1.27867	0	4.11867	OK
XLOC_001167	XP_004295335.1		LOC101293470	TSS2355	Fvb1:13497152-13504795	Fvb1	13497152	13504795	0.148217	0	0.682075	OK	0	0	0	OK	0.542611	0	1.53972	OK	0.512601	0	1.61428	OK	0	0	0	OK	0.0777519	0	0.489853	OK	0.0183213	0	0.317543	OK	0.121944	0	0.542858	OK	0.199536	0	0.766024	OK	0.124829	0	0.633006	OK
XLOC_001168	XR_183801.2	gene31683	LOC101309773	TSS2356	Fvb1:13519344-13522304	Fvb1	13519344	13522304	0	0	0	OK	0	0	0	OK	0	0	0	OK	0	0	0	OK	0	0	0	OK	0	0	0	OK	0	0	0	OK	0	0	0	OK	0	0	0	OK	0	0	0	OK
XLOC_001169	XM_011470928.1, XM_004307011.2	gene23647	LOC101313350	TSS2357,TSS2358,TSS2359	Fvb1:13523516-13548183	Fvb1	13523516	13548183	27.0519	22.3387	31.7651	OK	48.046	40.2518	55.8402	OK	36.8448	30.4679	43.2216	OK	32.654	26.9622	38.3458	OK	29.0454	24.0221	34.0688	OK	24.1645	19.931	28.3981	OK	41.0263	34.2947	47.758	OK	33.848	28.1281	39.5678	OK	29.0179	23.9942	34.0416	OK	23.3902	19.3605	27.42	OK
XLOC_001170	XP_004289572.1		LOC101301148	TSS2360	Fvb1:13559593-13560347	Fvb1	13559593	13560347	0.866253	0	1.82407	OK	0.588805	0	1.35457	OK	0	0	0	OK	0.188596	0	0.546344	OK	0.81259	0	1.94429	OK	1.76989	0.101136	3.43865	OK	0.0618092	0	0.404964	OK	0.475625	0	1.34645	OK	1.44235	0	2.97923	OK	0.346776	0	1.07624	OK
XLOC_001171	XM_004288534.2	gene31631	LOC101295755	TSS2361,TSS2362,TSS2363,TSS2364,TSS2365,TSS2366	Fvb1:13594742-13605356	Fvb1	13594742	13605356	11.8155	9.66323	13.9678	OK	5.30867	4.01568	6.60167	OK	8.38865	6.37126	10.406	OK	11.8748	9.67354	14.0761	OK	20.1403	16.4741	23.8065	OK	27.805	21.9674	33.6425	OK	21.7968	17.203	26.3906	OK	22.3697	18.3936	26.3457	OK	13.1455	10.5662	15.7247	OK	20.4691	16.9664	23.9717	OK
XLOC_001172	XR_907812.1		LOC101310835	TSS2367,TSS2368,TSS2369,TSS2370,TSS2371	Fvb1:13614016-13621570	Fvb1	13614016	13621570	3.62807	1.73473	5.52141	OK	11.3837	8.60902	14.1583	OK	9.80198	6.56127	13.0427	OK	12.728	9.20093	16.255	OK	1.33863	0.306269	2.37099	OK	3.24503	1.81671	4.67335	OK	0.972893	0.0257435	1.92004	OK	1.9217	0.787334	3.05606	OK	7.21002	5.10673	9.31331	OK	1.96804	0.820563	3.11551	OK
[truncated: 27,402 more rows]

## Sheet: Legends
gene_id	XLOC's name
[truncated: 46 more rows]
