# Supplementary material for: Gene expression atlas of fruit ripening and transcriptome assembly from RNA-seq data in octoploid strawberry (Fragaria × ananassa)
Source: Sci Rep. 2017 Oct 23;7:13737. doi: 10.1038/s41598-017-14239-6 (PMC5653846; doi:10.1038/s41598-017-14239-6)
Supplement: Supplementary file 3 — File_S2-7_and_ Suppl_Tables_1-3. File S8 and File S9. [file 41598_2017_14239_MOESM3_ESM.xlsx]

## Sheet: File S2
BinCode	BinName	id	Type	Description	GA-WA-MM.xls
17.5.1	hormone metabolism.ethylene.synthesis-degradation	gene20980-v1.0-hybrid	Transcript	moderately similar to ( 498) AT5G05600 | Symbols: | oxidoreductase, 2OG-Fe(II) oxygenase family protein | chr5:1672266-1674602 FORWARDmoderately similar to ( 231) LDOX_MALDO Leucoanthocyanidin dioxygenase (EC 1.14.11.19) (LDOX) (Leucocyanidin oxygenase) (Leucoanthocyanidin hydroxylase) (Anthocyanidin synthase) - Malus domestica (Apple) (Malus sylvestris)moderately similar to ( 423) loc_os05g03640…	0.43
17.5.1	hormone metabolism.ethylene.synthesis-degradation	gene21157-v1.0-hybrid	Transcript	moderately similar to ( 428) AT5G07480 | Symbols: | oxidoreductase, 2OG-Fe(II) oxygenase family protein | chr5:2367167-2369554 FORWARDweakly similar to ( 159) FLS_SOLTU Flavonol synthase/flavanone 3-hydroxylase (EC 1.14.11.23) (EC 1.14.11.9) (FLS) - Solanum tuberosum (Potato)moderately similar to ( 313) loc_os04g57160 12004.m10601 protein flavonol synthase/flavanone 3-hydroxylase, putative, expre…	1.22
17.5.1	hormone metabolism.ethylene.synthesis-degradation	gene22073-v1.0-hybrid	Transcript	weakly similar to ( 192) AT2G36690 | Symbols: | oxidoreductase, 2OG-Fe(II) oxygenase family protein | chr2:15379930-15381987 FORWARDweakly similar to ( 155) DV4H_CATRO Desacetoxyvindoline 4-hydroxylase (EC 1.14.11.20) - Catharanthus roseus (Rosy periwinkle) (Madagascar periwinkle)moderately similar to ( 251) loc_os08g37456 12008.m080186 protein flavonol synthase/flavanone 3-hydroxylase, putative,…	-2.59
17.5.1	hormone metabolism.ethylene.synthesis-degradation	gene22727-v1.0-hybrid	Transcript	moderately similar to ( 377) AT4G16330 | Symbols: | oxidoreductase/ oxidoreductase, acting on paired donors, with incorporation or reduction of molecular oxygen, 2-oxoglutarate as one donor, and incorporation of one atom each of oxygen into both donors | chr4:9226298-9227235 REVERSEmoderately similar to ( 219) FL3H_HORVU Naringenin,2-oxoglutarate 3-dioxygenase (EC 1.14.11.9) (Flavonone-3-hydroxyl…	0.98
17.5.1	hormone metabolism.ethylene.synthesis-degradation	gene27362-v1.0-hybrid	Transcript	moderately similar to ( 424) AT1G17020 | Symbols: SRG1, ATSRG1 | SRG1 (SENESCENCE-RELATED GENE 1); oxidoreductase, acting on diphenols and related substances as donors, oxygen as acceptor / oxidoreductase, acting on paired donors, with incorporation or reduction of molecular oxygen, 2-oxoglutarate as one donor, and inc | chr1:5820258-5821741 FORWARDweakly similar to ( 188) LDOX_MALDO Leucoanthocy…	1.92
17.5.1	hormone metabolism.ethylene.synthesis-degradation	gene30048-v1.0-hybrid	Transcript	moderately similar to ( 483) AT3G12900 | Symbols: | oxidoreductase, 2OG-Fe(II) oxygenase family protein | chr3:4104576-4106112 FORWARDweakly similar to ( 185) DV4H_CATRO Desacetoxyvindoline 4-hydroxylase (EC 1.14.11.20) - Catharanthus roseus (Rosy periwinkle) (Madagascar periwinkle)weakly similar to ( 191) loc_os03g48430 12003.m09851 protein 1-aminocyclopropane-1-carboxylate oxidase, putative, ex…	-10
17.5.1	hormone metabolism.ethylene.synthesis-degradation	gene30607-v1.0-hybrid	Transcript	moderately similar to ( 445) AT1G30040 | Symbols: ATGA2OX2 | ATGA2OX2 (GIBBERELLIN 2-OXIDASE); gibberellin 2-beta-dioxygenase | chr1:10537769-10538781 FORWARDmoderately similar to ( 424) G2OX1_PEA Gibberellin 2-beta-dioxygenase 1 (EC 1.14.11.13) (Gibberellin 2-beta-hydroxylase 1) (Gibberellin 2-oxidase 1) (GA 2-oxidase 1) (Protein SLENDER) - Pisum sativum (Garden pea)moderately similar to ( 394) …	-1.47
17.5.1	hormone metabolism.ethylene.synthesis-degradation	gene30946-v1.0-hybrid	Transcript	moderately similar to ( 305) AT4G21690 | Symbols: ATGA3OX3, GA3OX3 | GA3OX3 (GIBBERELLIN 3-OXIDASE 3); iron ion binding / oxidoreductase | chr4:11527229-11529060 FORWARDmoderately similar to ( 247) G3O23_WHEAT Gibberellin 3-beta-dioxygenase 2-3 (EC 1.14.11.15) (Gibberellin 3 beta-hydroxylase 2-3) (Gibberellin 3-oxidase 2-3) - Triticum aestivum (Wheat)moderately similar to ( 234) loc_os01g08220 12…	-0.34
17.5.1	hormone metabolism.ethylene.synthesis-degradation	gene31337-v1.0-hybrid	Transcript	moderately similar to ( 377) AT1G78440 | Symbols: ATGA2OX1 | ATGA2OX1 (gibberellin 2-oxidase 1); gibberellin 2-beta-dioxygenase | chr1:29511772-29512990 REVERSEmoderately similar to ( 446) G2OX1_PEA Gibberellin 2-beta-dioxygenase 1 (EC 1.14.11.13) (Gibberellin 2-beta-hydroxylase 1) (Gibberellin 2-oxidase 1) (GA 2-oxidase 1) (Protein SLENDER) - Pisum sativum (Garden pea)moderately similar to ( 353…	1.02
17.5.1	hormone metabolism.ethylene.synthesis-degradation	gene31923-v1.0-hybrid	Transcript	moderately similar to ( 395) AT3G19000 | Symbols: | oxidoreductase, 2OG-Fe(II) oxygenase family protein | chr3:6554004-6554987 REVERSEweakly similar to ( 175) GAO1B_WHEAT Gibberellin 20 oxidase 1-B (EC 1.14.11.-) (Gibberellin C-20 oxidase 1-B) (GA 20-oxidase 1-B) (Ta20ox1B) (TaGA20ox1-B) - Triticum aestivum (Wheat)moderately similar to ( 382) loc_os03g42130 12003.m09271 protein gibberellin 20 oxi…	2.23
17.5.1	hormone metabolism.ethylene.synthesis-degradation	gene32347-v1.0-hybrid	Transcript	moderately similar to ( 487) AT4G22880 | Symbols: LDOX, TDS4, TT18, ANS | LDOX (LEUCOANTHOCYANIDIN DIOXYGENASE); leucocyanidin oxygenase | chr4:12004905-12006059 REVERSEhighly similar to ( 555) LDOX_MALDO Leucoanthocyanidin dioxygenase (EC 1.14.11.19) (LDOX) (Leucocyanidin oxygenase) (Leucoanthocyanidin hydroxylase) (Anthocyanidin synthase) - Malus domestica (Apple) (Malus sylvestris)moderately s…	-7.12
17.5.1.1	hormone metabolism.ethylene.synthesis-degradation.1-aminocyclopropane-1-carboxylate synthase	gene13406-v1.0-hybrid	Transcript	highly similar to ( 550) AT5G51690 | Symbols: ACS12 | ACS12; 1-aminocyclopropane-1-carboxylate synthase/ L-aspartate:2-oxoglutarate aminotransferase/ aromatic-amino-acid:2-oxoglutarate aminotransferase | chr5:20999015-21000957 REVERSEmoderately similar to ( 389) 1A1C_MALDO 1-aminocyclopropane-1-carboxylate synthase (EC 4.4.1.14) (ACC synthase) (S-adenosyl-L-methionine methylthioadenosine-lyase) -…	-2.11
17.5.1.1	hormone metabolism.ethylene.synthesis-degradation.1-aminocyclopropane-1-carboxylate synthase	gene19023-v1.0-hybrid	Transcript	highly similar to ( 657) AT3G61510 | Symbols: ACS1, AT-ACS1 | ACS1 (ACC SYNTHASE 1); 1-aminocyclopropane-1-carboxylate synthase | chr3:22763495-22765730 REVERSEhighly similar to ( 690) 1A1C_TOBAC 1-aminocyclopropane-1-carboxylate synthase (EC 4.4.1.14) (ACC synthase) (S-adenosyl-L-methionine methylthioadenosine-lyase) - Nicotiana tabacum (Common tobacco)highly similar to ( 617) loc_os04g48850 120…	2.84
17.5.1.1	hormone metabolism.ethylene.synthesis-degradation.1-aminocyclopropane-1-carboxylate synthase	gene32323-v1.0-hybrid	Transcript	highly similar to ( 603) AT1G62960 | Symbols: ACS10 | ACS10 (ACC SYNTHASE 10); 1-aminocyclopropane-1-carboxylate synthase/ L-aspartate:2-oxoglutarate aminotransferase/ aromatic-amino-acid:2-oxoglutarate aminotransferase | chr1:23318271-23320229 REVERSEmoderately similar to ( 409) 1A1C_MALDO 1-aminocyclopropane-1-carboxylate synthase (EC 4.4.1.14) (ACC synthase) (S-adenosyl-L-methionine methylthio…	2.01
17.5.2	hormone metabolism.ethylene.signal transduction	gene00975-v1.0-hybrid	Transcript	very weakly similar to (88.6) AT3G15210 | Symbols: ATERF-4, ERF4, RAP2.5, ATERF4 | ERF4 (ETHYLENE RESPONSIVE ELEMENT BINDING FACTOR 4); DNA binding / protein binding / transcription factor/ transcription repressor | chr3:5121472-5122140 FORWARDvery weakly similar to (87.8) ERF4_NICSY Ethylene-responsive transcription factor 4 (Ethylene-responsive element-binding factor 4 homolog) (EREBP-3) (NsERF…	2.62
17.5.2	hormone metabolism.ethylene.signal transduction	gene03450-v1.0-hybrid	Transcript	weakly similar to ( 112) AT3G20310 | Symbols: ATERF-7, ATERF7, ERF7 | ERF7 (ETHYLINE RESPONSE FACTOR 7); DNA binding / protein binding / transcription factor/ transcription repressor | chr3:7085957-7086691 REVERSEweakly similar to ( 110) ERF3_TOBAC Ethylene-responsive transcription factor 3 (Ethylene-responsive element-binding factor 3 homolog) (EREBP-5) (NtERF5) - Nicotiana tabacum (Common tobac…	-1.56
17.5.2	hormone metabolism.ethylene.signal transduction	gene04916-v1.0-hybrid	Transcript	weakly similar to ( 123) AT2G44840 | Symbols: ATERF13, EREBP, ERF13 | ERF13 (ETHYLENE-RESPONSIVE ELEMENT BINDING FACTOR 13); DNA binding / transcription factor | chr2:18495440-18496120 FORWARDweakly similar to ( 113) ERF1_TOBAC Ethylene-responsive transcription factor 1 (Ethylene-responsive element-binding factor 1) (EREBP-1) (NtERF1) - Nicotiana tabacum (Common tobacco)very weakly similar to (92…	3.63
17.5.2	hormone metabolism.ethylene.signal transduction	gene10834-v1.0-hybrid	Transcript	no original description	1.94
17.5.2	hormone metabolism.ethylene.signal transduction	gene10841-v1.0-hybrid	Transcript	weakly similar to ( 183) AT4G17500 | Symbols: ATERF-1 | ATERF-1 (ETHYLENE RESPONSIVE ELEMENT BINDING FACTOR 1); DNA binding / transcription activator/ transcription factor | chr4:9759405-9760211 FORWARDweakly similar to ( 154) ERF2_NICSY Ethylene-responsive transcription factor 2 (Ethylene-responsive element-binding factor 2) (EREBP-2) (NsERF2) - Nicotiana sylvestris (Wood tobacco)weakly similar …	-0.22
17.5.2	hormone metabolism.ethylene.signal transduction	gene11442-v1.0-hybrid	Transcript	weakly similar to ( 187) AT3G23240 | Symbols: ERF1, ATERF1 | ERF1 (ETHYLENE RESPONSE FACTOR 1); DNA binding / transcription activator/ transcription factor | chr3:8295705-8296361 FORWARDvery weakly similar to (89.4) ERF2_NICSY Ethylene-responsive transcription factor 2 (Ethylene-responsive element-binding factor 2) (EREBP-2) (NsERF2) - Nicotiana sylvestris (Wood tobacco)weakly similar to ( 129) l…	-1.31
17.5.2	hormone metabolism.ethylene.signal transduction	gene15036-v1.0-hybrid	Transcript	weakly similar to ( 159) AT5G25190 | Symbols: | ethylene-responsive element-binding protein, putative | chr5:8707007-8707655 REVERSEweakly similar to ( 110) loc_os06g08340 12006.m05555 protein ethylene response factor 1, putative, expressedAP2 AP2 no original description	-1.03
17.5.2	hormone metabolism.ethylene.signal transduction	gene16612-v1.0-hybrid	Transcript	highly similar to ( 846) AT3G04580 | Symbols: EIN4 | EIN4 (ETHYLENE INSENSITIVE 4); ethylene binding / glycogen synthase kinase 3/ protein histidine kinase/ receptor | chr3:1235576-1237965 REVERSEmoderately similar to ( 443) ETR1_BRAOL Ethylene receptor (EC 2.7.13.3) - Brassica oleracea (Wild cabbage)highly similar to ( 649) loc_os04g08740 12004.m35115 protein ethylene receptor, putative, express…	-1.27
17.5.2	hormone metabolism.ethylene.signal transduction	gene21106-v1.0-hybrid	Transcript	nearly identical (1181) AT1G66340 | Symbols: ETR1, EIN1, ETR | ETR1 (ETHYLENE RESPONSE 1); ethylene binding / protein histidine kinase/ two-component response regulator | chr1:24734698-24737366 FORWARDnearly identical (1328) ETR1_PRUPE Ethylene receptor (EC 2.7.13.3) - Prunus persica (Peach)highly similar to ( 884) loc_os03g49500 12003.m34910 protein ethylene receptor, putative, expressedPRK11107…	-0.61
17.5.2	hormone metabolism.ethylene.signal transduction	gene21403-v1.0-hybrid	Transcript	very weakly similar to (86.7) AT1G28360 | Symbols: ERF12, ATERF12 | ERF12 (ERF DOMAIN PROTEIN 12); DNA binding / transcription factor/ transcription repressor | chr1:9951934-9952503 FORWARDvery weakly similar to (81.6) ERF3_TOBAC Ethylene-responsive transcription factor 3 (Ethylene-responsive element-binding factor 3 homolog) (EREBP-5) (NtERF5) - Nicotiana tabacum (Common tobacco)AP2 AP2 no origi…	2.17
17.5.2	hormone metabolism.ethylene.signal transduction	gene24044-v1.0-hybrid	Transcript	very weakly similar to (92.8) AT4G34410 | Symbols: RRTF1 | RRTF1 ({REDOX RESPONSIVE TRANSCRIPTION FACTOR 1); DNA binding / transcription factor | chr4:16451992-16452798 FORWARDvery weakly similar to (90.9) loc_os09g28440 12009.m05995 protein AP2 domain containing protein, expressedAP2 AP2 no original description	10
17.5.2	hormone metabolism.ethylene.signal transduction	gene29738-v1.0-hybrid	Transcript	very weakly similar to ( 100) AT5G44210 | Symbols: ERF9, ATERF9, ATERF-9 | ERF9 (ERF DOMAIN PROTEIN 9); DNA binding / transcription factor/ transcription repressor | chr5:17806742-17807344 FORWARDweakly similar to ( 101) ERF4_NICSY Ethylene-responsive transcription factor 4 (Ethylene-responsive element-binding factor 4 homolog) (EREBP-3) (NsERF3) - Nicotiana sylvestris (Wood tobacco)very weakly s…	1.74
17.5.2	hormone metabolism.ethylene.signal transduction	gene29787-v1.0-hybrid	Transcript	weakly similar to ( 109) AT5G47220 | Symbols: ATERF2, ATERF-2, ERF2 | ERF2 (ETHYLENE RESPONSIVE ELEMENT BINDING FACTOR 2); DNA binding / transcription activator/ transcription factor | chr5:19172023-19172754 REVERSEvery weakly similar to (95.5) ERF2_NICSY Ethylene-responsive transcription factor 2 (Ethylene-responsive element-binding factor 2) (EREBP-2) (NsERF2) - Nicotiana sylvestris (Wood tobac…	-1.19
17.5.2	hormone metabolism.ethylene.signal transduction	gene32532-v1.0-hybrid	Transcript	highly similar to ( 857) AT3G23150 | Symbols: ETR2 | ETR2 (ethylene response 2); ethylene binding / glycogen synthase kinase 3/ protein histidine kinase/ receptor | chr3:8255156-8257560 FORWARDmoderately similar to ( 429) ETR1_TOBAC Ethylene receptor (EC 2.7.13.3) (NT-ETR1) - Nicotiana tabacum (Common tobacco)highly similar to ( 658) loc_os04g08740 12004.m35115 protein ethylene receptor, putative…	0.24
17.5.3	hormone metabolism.ethylene.induced-regulated-responsive-activated	gene01068-v1.0-hybrid	Transcript	weakly similar to ( 183) AT1G05710 | Symbols: | ethylene-responsive protein, putative | chr1:1716198-1717023 FORWARDweakly similar to ( 127) loc_os04g41570 12004.m101563 protein ER33 protein, putative, expressed no original description	-1.3
17.5.3	hormone metabolism.ethylene.induced-regulated-responsive-activated	gene02095-v1.0-hybrid	Transcript	weakly similar to ( 161) AT3G24500 | Symbols: MBF1C, ATMBF1C | MBF1C (MULTIPROTEIN BRIDGING FACTOR 1C); DNA binding / transcription coactivator/ transcription factor | chr3:8918755-8919201 FORWARDweakly similar to ( 127) loc_os06g39240 12006.m091727 protein endothelial differentiation-related factor 1, putative, expressed no original description	5.13
17.5.3	hormone metabolism.ethylene.induced-regulated-responsive-activated	gene11847-v1.0-hybrid	Transcript	moderately similar to ( 221) AT4G29100 | Symbols: | ethylene-responsive family protein | chr4:14341140-14344575 FORWARDmoderately similar to ( 213) loc_os05g14010 12005.m05814 protein expressed protein no original description	-0.57
17.5.3	hormone metabolism.ethylene.induced-regulated-responsive-activated	gene12110-v1.0-hybrid	Transcript	weakly similar to ( 182) AT1G09740 | Symbols: | ethylene-responsive protein, putative | chr1:3154603-3155834 FORWARDweakly similar to ( 188) loc_os02g52314 12002.m10262 protein ER6 protein, putative, expressed no original description	0.57
17.5.3	hormone metabolism.ethylene.induced-regulated-responsive-activated	gene15770-v1.0-hybrid	Transcript	moderately similar to ( 216) AT3G58680 | Symbols: MBF1B, ATMBF1B | MBF1B (MULTIPROTEIN BRIDGING FACTOR 1B); DNA binding / transcription coactivator | chr3:21707367-21708625 FORWARDmoderately similar to ( 206) loc_os08g27850 12008.m080145 protein endothelial differentiation-related factor 1, putative, expressedMBF1 no original description	1.23
17.5.3	hormone metabolism.ethylene.induced-regulated-responsive-activated	gene22860-v1.0-hybrid	Transcript	weakly similar to ( 139) AT3G19500 | Symbols: | ethylene-responsive protein -related | chr3:6759289-6760893 REVERSEweakly similar to ( 120) loc_os04g41570 12004.m101563 protein ER33 protein, putative, expressed no original description	-1.6
17.5.3	hormone metabolism.ethylene.induced-regulated-responsive-activated	gene25821-v1.0-hybrid	Transcript	very weakly similar to (82.0) AT4G29100 | Symbols: | ethylene-responsive family protein | chr4:14341140-14344575 FORWARDvery weakly similar to (90.1) loc_os02g17680 12002.m33639 protein helix-loop-helix DNA-binding, putative, expressed no original description	-0.81

## Sheet: File S3
BinCode	BinName	id	Type	Description	GA-WA-MM.xls
17.5.1	hormone metabolism.ethylene.synthesis-degradation	gene01056-v1.0-hybrid	Transcript	moderately similar to ( 287) AT1G15550 | Symbols: GA4, ATGA3OX1, GA3OX1 | GA3OX1 (GIBBERELLIN 3-OXIDASE 1); gibberellin 3-beta-dioxygenase/ transcription factor binding | chr1:5344569-5346078 REVERSEmoderately similar to ( 240) G3O23_WHEAT Gibberellin 3-beta-dioxygenase 2-3 (EC 1.14.11.15) (Gibberellin 3 beta-hydroxylase 2-3) (Gibberellin 3-oxidase 2-3) - Triticum aestivum (Wheat)moderately simil…	-2512
17.5.1	hormone metabolism.ethylene.synthesis-degradation	gene01202-v1.0-hybrid	Transcript	moderately similar to ( 469) AT1G05010 | Symbols: EFE, ACO4, EAT1 | EFE (ETHYLENE-FORMING ENZYME); 1-aminocyclopropane-1-carboxylate oxidase | chr1:1431419-1432695 REVERSEhighly similar to ( 522) ACCO3_PETHY 1-aminocyclopropane-1-carboxylate oxidase 3 (EC 1.14.17.4) (ACC oxidase 3) (Ethylene-forming enzyme) (EFE) - Petunia hybrida (Petunia)moderately similar to ( 437) loc_os09g27820 12009.m05933 …	0.631
17.5.1	hormone metabolism.ethylene.synthesis-degradation	gene01731-v1.0-hybrid	Transcript	moderately similar to ( 275) AT1G06620 | Symbols: | 2-oxoglutarate-dependent dioxygenase, putative | chr1:2025618-2027094 FORWARDmoderately similar to ( 244) DV4H_CATRO Desacetoxyvindoline 4-hydroxylase (EC 1.14.11.20) - Catharanthus roseus (Rosy periwinkle) (Madagascar periwinkle)moderately similar to ( 204) loc_os03g48430 12003.m09851 protein 1-aminocyclopropane-1-carboxylate oxidase, putative,…	1178
17.5.1	hormone metabolism.ethylene.synthesis-degradation	gene01735-v1.0-hybrid	Transcript	moderately similar to ( 433) AT1G06620 | Symbols: | 2-oxoglutarate-dependent dioxygenase, putative | chr1:2025618-2027094 FORWARDmoderately similar to ( 395) DV4H_CATRO Desacetoxyvindoline 4-hydroxylase (EC 1.14.11.20) - Catharanthus roseus (Rosy periwinkle) (Madagascar periwinkle)moderately similar to ( 324) loc_os03g48430 12003.m09851 protein 1-aminocyclopropane-1-carboxylate oxidase, putative,…	0.409
17.5.1	hormone metabolism.ethylene.synthesis-degradation	gene02062-v1.0-hybrid	Transcript	moderately similar to ( 279) AT1G04350 | Symbols: | 2-oxoglutarate-dependent dioxygenase, putative | chr1:1165296-1166538 FORWARDmoderately similar to ( 223) DV4H_CATRO Desacetoxyvindoline 4-hydroxylase (EC 1.14.11.20) - Catharanthus roseus (Rosy periwinkle) (Madagascar periwinkle)moderately similar to ( 254) loc_os06g14400 12006.m06155 protein 1-aminocyclopropane-1-carboxylate oxidase, putative,…	0.807
17.5.1	hormone metabolism.ethylene.synthesis-degradation	gene05020-v1.0-hybrid	Transcript	moderately similar to ( 340) AT1G02400 | Symbols: ATGA2OX4, ATGA2OX6, DTA1, GA2OX6 | GA2OX6 (GIBBERELLIN 2-OXIDASE 6); gibberellin 2-beta-dioxygenase | chr1:486964-489391 FORWARDmoderately similar to ( 378) G2OX2_PEA Gibberellin 2-beta-dioxygenase 2 (EC 1.14.11.13) (Gibberellin 2-beta-hydroxylase 2) (Gibberellin 2-oxidase 2) (GA 2-oxidase 2) - Pisum sativum (Garden pea)moderately similar to ( 268…	1767
17.5.1	hormone metabolism.ethylene.synthesis-degradation	gene05929-v1.0-hybrid	Transcript	moderately similar to ( 355) AT1G14130 | Symbols: | 2-oxoglutarate-dependent dioxygenase, putative | chr1:4836041-4837040 REVERSEvery weakly similar to (97.4) ACCO_ACTCH 1-aminocyclopropane-1-carboxylate oxidase (EC 1.14.17.4) (ACC oxidase) (Ethylene-forming enzyme) (EFE) - Actinidia chinensis (Kiwi) (Yangtao)moderately similar to ( 300) loc_os04g39980 12004.m08982 protein gibberellin 20 oxidase …	0.601
17.5.1	hormone metabolism.ethylene.synthesis-degradation	gene06004-v1.0-hybrid	Transcript	moderately similar to ( 407) AT1G15550 | Symbols: GA4, ATGA3OX1, GA3OX1 | GA3OX1 (GIBBERELLIN 3-OXIDASE 1); gibberellin 3-beta-dioxygenase/ transcription factor binding | chr1:5344569-5346078 REVERSEmoderately similar to ( 265) G3O23_WHEAT Gibberellin 3-beta-dioxygenase 2-3 (EC 1.14.11.15) (Gibberellin 3 beta-hydroxylase 2-3) (Gibberellin 3-oxidase 2-3) - Triticum aestivum (Wheat)moderately simil…	0.886
17.5.1	hormone metabolism.ethylene.synthesis-degradation	gene07935-v1.0-hybrid	Transcript	moderately similar to ( 322) AT5G58660 | Symbols: | oxidoreductase, 2OG-Fe(II) oxygenase family protein | chr5:23701509-23703802 FORWARDweakly similar to ( 124) FLS_PETHY Flavonol synthase/flavanone 3-hydroxylase (EC 1.14.11.23) (EC 1.14.11.9) (FLS) - Petunia hybrida (Petunia)moderately similar to ( 218) loc_os04g33360 12004.m08432 protein gibberellin 2-beta-dioxygenase 7, putative, expressedPcbC…	0.921
17.5.1	hormone metabolism.ethylene.synthesis-degradation	gene08065-v1.0-hybrid	Transcript	moderately similar to ( 234) AT5G24530 | Symbols: DMR6 | DMR6 (DOWNY MILDEW RESISTANT 6); oxidoreductase/ oxidoreductase, acting on paired donors, with incorporation or reduction of molecular oxygen, 2-oxoglutarate as one donor, and incorporation of one atom each of oxygen into both donors | chr5:8378964-8383154 FORWARDweakly similar to ( 160) FL3H_MALDO Naringenin,2-oxoglutarate 3-dioxygenase (E…	1732
17.5.1	hormone metabolism.ethylene.synthesis-degradation	gene08069-v1.0-hybrid	Transcript	weakly similar to ( 196) AT4G10490 | Symbols: | oxidoreductase, 2OG-Fe(II) oxygenase family protein | chr4:6483900-6485179 FORWARDweakly similar to ( 135) FLS_SOLTU Flavonol synthase/flavanone 3-hydroxylase (EC 1.14.11.23) (EC 1.14.11.9) (FLS) - Solanum tuberosum (Potato)weakly similar to ( 199) loc_os10g39140 12010.m06684 protein gibberellin 20 oxidase 2, putative, expressedPcbC 2OG-FeII_Oxy no …	0.615
17.5.1	hormone metabolism.ethylene.synthesis-degradation	gene08257-v1.0-hybrid	Transcript	moderately similar to ( 309) AT1G06620 | Symbols: | 2-oxoglutarate-dependent dioxygenase, putative | chr1:2025618-2027094 FORWARDmoderately similar to ( 285) DV4H_CATRO Desacetoxyvindoline 4-hydroxylase (EC 1.14.11.20) - Catharanthus roseus (Rosy periwinkle) (Madagascar periwinkle)moderately similar to ( 276) loc_os03g48430 12003.m09851 protein 1-aminocyclopropane-1-carboxylate oxidase, putative,…	1867
17.5.1	hormone metabolism.ethylene.synthesis-degradation	gene08893-v1.0-hybrid	Transcript	moderately similar to ( 427) AT1G06620 | Symbols: | 2-oxoglutarate-dependent dioxygenase, putative | chr1:2025618-2027094 FORWARDmoderately similar to ( 380) DV4H_CATRO Desacetoxyvindoline 4-hydroxylase (EC 1.14.11.20) - Catharanthus roseus (Rosy periwinkle) (Madagascar periwinkle)moderately similar to ( 332) loc_os03g48430 12003.m09851 protein 1-aminocyclopropane-1-carboxylate oxidase, putative,…	-1129
17.5.1	hormone metabolism.ethylene.synthesis-degradation	gene09302-v1.0-hybrid	Transcript	highly similar to ( 575) AT1G48420 | Symbols: D-CDES | D-CDES (D-CYSTEINE DESULFHYDRASE); 1-aminocyclopropane-1-carboxylate deaminase/ D-cysteine desulfhydrase/ catalytic | chr1:17896767-17898803 REVERSEhighly similar to ( 578) loc_os02g53330 12002.m100439 protein 1-aminocyclopropane-1-carboxylate deaminase, putative, expressedPRK03910 Acd PRK12390 no original description	-1035
17.5.1	hormone metabolism.ethylene.synthesis-degradation	gene10022-v1.0-hybrid	Transcript	moderately similar to ( 313) AT1G06620 | Symbols: | 2-oxoglutarate-dependent dioxygenase, putative | chr1:2025618-2027094 FORWARDmoderately similar to ( 340) DV4H_CATRO Desacetoxyvindoline 4-hydroxylase (EC 1.14.11.20) - Catharanthus roseus (Rosy periwinkle) (Madagascar periwinkle)moderately similar to ( 288) loc_os03g48430 12003.m09851 protein 1-aminocyclopropane-1-carboxylate oxidase, putative,…	0.603
17.5.1	hormone metabolism.ethylene.synthesis-degradation	gene10778-v1.0-hybrid	Transcript	moderately similar to ( 457) AT4G17050 | Symbols: UGLYAH | UGLYAH (UREIDOGLYCINE AMINOHYDROLASE); transcription factor | chr4:9589662-9592413 FORWARDweakly similar to ( 146) LDOX_MALDO Leucoanthocyanidin dioxygenase (EC 1.14.11.19) (LDOX) (Leucocyanidin oxygenase) (Leucoanthocyanidin hydroxylase) (Anthocyanidin synthase) - Malus domestica (Apple) (Malus sylvestris)moderately similar to ( 417) loc…	-1.59
17.5.1	hormone metabolism.ethylene.synthesis-degradation	gene11126-v1.0-hybrid	Transcript	moderately similar to ( 205) AT5G08640 | Symbols: FLS | FLS (FLAVONOL SYNTHASE); flavonol synthase | chr5:2804009-2805175 FORWARDmoderately similar to ( 280) FLS_MALDO Flavonol synthase/flavanone 3-hydroxylase (EC 1.14.11.23) (EC 1.14.11.9) (FLS) - Malus domestica (Apple) (Malus sylvestris)moderately similar to ( 229) loc_os02g52840 12002.m10314 protein flavonol synthase/flavanone 3-hydroxylase, …	-0.852
17.5.1	hormone metabolism.ethylene.synthesis-degradation	gene11192-v1.0-hybrid	Transcript	moderately similar to ( 271) AT1G15550 | Symbols: GA4, ATGA3OX1, GA3OX1 | GA3OX1 (GIBBERELLIN 3-OXIDASE 1); gibberellin 3-beta-dioxygenase/ transcription factor binding | chr1:5344569-5346078 REVERSEmoderately similar to ( 228) G3O23_WHEAT Gibberellin 3-beta-dioxygenase 2-3 (EC 1.14.11.15) (Gibberellin 3 beta-hydroxylase 2-3) (Gibberellin 3-oxidase 2-3) - Triticum aestivum (Wheat)moderately simil…	-2452
17.5.1	hormone metabolism.ethylene.synthesis-degradation	gene11261-v1.0-hybrid	Transcript	moderately similar to ( 408) AT1G77330 | Symbols: | 1-aminocyclopropane-1-carboxylate oxidase, putative / ACC oxidase, putative | chr1:29063215-29064447 REVERSEmoderately similar to ( 318) ACCO_ACTCH 1-aminocyclopropane-1-carboxylate oxidase (EC 1.14.17.4) (ACC oxidase) (Ethylene-forming enzyme) (EFE) - Actinidia chinensis (Kiwi) (Yangtao)moderately similar to ( 385) loc_os05g05680 12005.m27705 p…	-2742
17.5.1	hormone metabolism.ethylene.synthesis-degradation	gene12098-v1.0-hybrid	Transcript	moderately similar to ( 283) AT1G04350 | Symbols: | 2-oxoglutarate-dependent dioxygenase, putative | chr1:1165296-1166538 FORWARDmoderately similar to ( 247) DV4H_CATRO Desacetoxyvindoline 4-hydroxylase (EC 1.14.11.20) - Catharanthus roseus (Rosy periwinkle) (Madagascar periwinkle)moderately similar to ( 267) loc_os06g14400 12006.m06155 protein 1-aminocyclopropane-1-carboxylate oxidase, putative,…	1308
17.5.1	hormone metabolism.ethylene.synthesis-degradation	gene13138-v1.0-hybrid	Transcript	moderately similar to ( 349) AT5G07480 | Symbols: | oxidoreductase, 2OG-Fe(II) oxygenase family protein | chr5:2367167-2369554 FORWARDweakly similar to ( 153) GAO1B_WHEAT Gibberellin 20 oxidase 1-B (EC 1.14.11.-) (Gibberellin C-20 oxidase 1-B) (GA 20-oxidase 1-B) (Ta20ox1B) (TaGA20ox1-B) - Triticum aestivum (Wheat)moderately similar to ( 285) loc_os04g57160 12004.m10601 protein flavonol synthase/…	0.708
17.5.1	hormone metabolism.ethylene.synthesis-degradation	gene13360-v1.0-hybrid	Transcript	highly similar to ( 531) AT4G25420 | Symbols: GA5, GA20OX1, AT2301, ATGA20OX1 | GA20OX1; gibberellin 20-oxidase | chr4:12990982-12992409 REVERSEmoderately similar to ( 498) GAO1D_WHEAT Gibberellin 20 oxidase 1-D (EC 1.14.11.-) (Gibberellin C-20 oxidase 1-D) (GA 20-oxidase 1-D) (Ta20ox1D) (TaGA20ox1-D) (Protein Wga20) - Triticum aestivum (Wheat)moderately similar to ( 460) loc_os03g63970 12003.m11…	2957
17.5.1	hormone metabolism.ethylene.synthesis-degradation	gene14611-v1.0-hybrid	Transcript	highly similar to ( 613) AT3G51240 | Symbols: F3H, TT6, F3'H | F3H (FLAVANONE 3-HYDROXYLASE); naringenin 3-dioxygenase | chr3:19025409-19026658 FORWARDhighly similar to ( 663) FL3H_MALDO Naringenin,2-oxoglutarate 3-dioxygenase (EC 1.14.11.9) (Flavonone-3-hydroxylase) (F3H) (FHT) - Malus domestica (Apple) (Malus sylvestris)highly similar to ( 547) loc_os04g56700 12004.m10557 protein naringenin,2-o…	-0.882
17.5.1	hormone metabolism.ethylene.synthesis-degradation	gene15503-v1.0-hybrid	Transcript	moderately similar to ( 276) AT1G06620 | Symbols: | 2-oxoglutarate-dependent dioxygenase, putative | chr1:2025618-2027094 FORWARDmoderately similar to ( 254) DV4H_CATRO Desacetoxyvindoline 4-hydroxylase (EC 1.14.11.20) - Catharanthus roseus (Rosy periwinkle) (Madagascar periwinkle)moderately similar to ( 290) loc_os06g14400 12006.m06155 protein 1-aminocyclopropane-1-carboxylate oxidase, putative,…	-0.691
17.5.1	hormone metabolism.ethylene.synthesis-degradation	gene15664-v1.0-hybrid	Transcript	weakly similar to ( 167) AT1G04350 | Symbols: | 2-oxoglutarate-dependent dioxygenase, putative | chr1:1165296-1166538 FORWARDweakly similar to ( 132) DV4H_CATRO Desacetoxyvindoline 4-hydroxylase (EC 1.14.11.20) - Catharanthus roseus (Rosy periwinkle) (Madagascar periwinkle)weakly similar to ( 179) loc_os06g14400 12006.m06155 protein 1-aminocyclopropane-1-carboxylate oxidase, putative, expressedPc…	0.491
17.5.1	hormone metabolism.ethylene.synthesis-degradation	gene15910-v1.0-hybrid	Transcript	moderately similar to ( 229) AT1G17020 | Symbols: SRG1, ATSRG1 | SRG1 (SENESCENCE-RELATED GENE 1); oxidoreductase, acting on diphenols and related substances as donors, oxygen as acceptor / oxidoreductase, acting on paired donors, with incorporation or reduction of molecular oxygen, 2-oxoglutarate as one donor, and inc | chr1:5820258-5821741 FORWARDweakly similar to ( 147) GAO1B_WHEAT Gibberellin…	-1146
17.5.1	hormone metabolism.ethylene.synthesis-degradation	gene16129-v1.0-hybrid	Transcript	moderately similar to ( 326) AT1G06620 | Symbols: | 2-oxoglutarate-dependent dioxygenase, putative | chr1:2025618-2027094 FORWARDmoderately similar to ( 319) DV4H_CATRO Desacetoxyvindoline 4-hydroxylase (EC 1.14.11.20) - Catharanthus roseus (Rosy periwinkle) (Madagascar periwinkle)moderately similar to ( 260) loc_os03g48430 12003.m09851 protein 1-aminocyclopropane-1-carboxylate oxidase, putative,…	-1494
17.5.1	hormone metabolism.ethylene.synthesis-degradation	gene18341-v1.0-hybrid	Transcript	moderately similar to ( 472) AT5G05600 | Symbols: | oxidoreductase, 2OG-Fe(II) oxygenase family protein | chr5:1672266-1674602 FORWARDmoderately similar to ( 230) LDOX_MALDO Leucoanthocyanidin dioxygenase (EC 1.14.11.19) (LDOX) (Leucocyanidin oxygenase) (Leucoanthocyanidin hydroxylase) (Anthocyanidin synthase) - Malus domestica (Apple) (Malus sylvestris)moderately similar to ( 428) loc_os01g61610…	0.49
17.5.1	hormone metabolism.ethylene.synthesis-degradation	gene18450-v1.0-hybrid	Transcript	moderately similar to ( 256) AT3G21420 | Symbols: | oxidoreductase, 2OG-Fe(II) oxygenase family protein | chr3:7541579-7543221 FORWARDweakly similar to ( 176) FLS_PETHY Flavonol synthase/flavanone 3-hydroxylase (EC 1.14.11.23) (EC 1.14.11.9) (FLS) - Petunia hybrida (Petunia)moderately similar to ( 246) loc_os10g40880 12010.m06856 protein flavonol synthase/flavanone 3-hydroxylase, putative, expres…	-1095
17.5.1	hormone metabolism.ethylene.synthesis-degradation	gene19437-v1.0-hybrid	Transcript	moderately similar to ( 404) AT4G25420 | Symbols: GA5, GA20OX1, AT2301, ATGA20OX1 | GA20OX1; gibberellin 20-oxidase | chr4:12990982-12992409 REVERSEmoderately similar to ( 385) GAO1B_WHEAT Gibberellin 20 oxidase 1-B (EC 1.14.11.-) (Gibberellin C-20 oxidase 1-B) (GA 20-oxidase 1-B) (Ta20ox1B) (TaGA20ox1-B) - Triticum aestivum (Wheat)moderately similar to ( 360) loc_os07g07420 12007.m05201 protein …	-0.432
17.5.1	hormone metabolism.ethylene.synthesis-degradation	gene19549-v1.0-hybrid	Transcript	moderately similar to ( 343) AT1G61770 | Symbols: | DNAJ heat shock N-terminal domain-containing protein | chr1:22810220-22812370 FORWARDweakly similar to ( 113) GAOX1_ORYSA Gibberellin 20 oxidase 1 (EC 1.14.11.-) (Gibberellin C-20 oxidase 1) (GA 20-oxidase 1) (Os20ox) - Oryza sativa (Rice)moderately similar to ( 356) loc_os12g15590 12012.m26874 protein dnaJ homolog dnj-2 precursor, putative, exp…	-0.297
17.5.1	hormone metabolism.ethylene.synthesis-degradation	gene19733-v1.0-hybrid	Transcript	moderately similar to ( 346) AT1G05010 | Symbols: EFE, ACO4, EAT1 | EFE (ETHYLENE-FORMING ENZYME); 1-aminocyclopropane-1-carboxylate oxidase | chr1:1431419-1432695 REVERSEmoderately similar to ( 372) ACCO3_PETHY 1-aminocyclopropane-1-carboxylate oxidase 3 (EC 1.14.17.4) (ACC oxidase 3) (Ethylene-forming enzyme) (EFE) - Petunia hybrida (Petunia)moderately similar to ( 303) loc_os09g27820 12009.m05…	-0.729
17.5.1	hormone metabolism.ethylene.synthesis-degradation	gene20980-v1.0-hybrid	Transcript	moderately similar to ( 498) AT5G05600 | Symbols: | oxidoreductase, 2OG-Fe(II) oxygenase family protein | chr5:1672266-1674602 FORWARDmoderately similar to ( 231) LDOX_MALDO Leucoanthocyanidin dioxygenase (EC 1.14.11.19) (LDOX) (Leucocyanidin oxygenase) (Leucoanthocyanidin hydroxylase) (Anthocyanidin synthase) - Malus domestica (Apple) (Malus sylvestris)moderately similar to ( 423) loc_os05g03640…	-1133
17.5.1	hormone metabolism.ethylene.synthesis-degradation	gene22073-v1.0-hybrid	Transcript	weakly similar to ( 192) AT2G36690 | Symbols: | oxidoreductase, 2OG-Fe(II) oxygenase family protein | chr2:15379930-15381987 FORWARDweakly similar to ( 155) DV4H_CATRO Desacetoxyvindoline 4-hydroxylase (EC 1.14.11.20) - Catharanthus roseus (Rosy periwinkle) (Madagascar periwinkle)moderately similar to ( 251) loc_os08g37456 12008.m080186 protein flavonol synthase/flavanone 3-hydroxylase, putative,…	1343
17.5.1	hormone metabolism.ethylene.synthesis-degradation	gene22727-v1.0-hybrid	Transcript	moderately similar to ( 377) AT4G16330 | Symbols: | oxidoreductase/ oxidoreductase, acting on paired donors, with incorporation or reduction of molecular oxygen, 2-oxoglutarate as one donor, and incorporation of one atom each of oxygen into both donors | chr4:9226298-9227235 REVERSEmoderately similar to ( 219) FL3H_HORVU Naringenin,2-oxoglutarate 3-dioxygenase (EC 1.14.11.9) (Flavonone-3-hydroxyl…	-0.536
17.5.1	hormone metabolism.ethylene.synthesis-degradation	gene27362-v1.0-hybrid	Transcript	moderately similar to ( 424) AT1G17020 | Symbols: SRG1, ATSRG1 | SRG1 (SENESCENCE-RELATED GENE 1); oxidoreductase, acting on diphenols and related substances as donors, oxygen as acceptor / oxidoreductase, acting on paired donors, with incorporation or reduction of molecular oxygen, 2-oxoglutarate as one donor, and inc | chr1:5820258-5821741 FORWARDweakly similar to ( 188) LDOX_MALDO Leucoanthocy…	1236
17.5.1	hormone metabolism.ethylene.synthesis-degradation	gene30946-v1.0-hybrid	Transcript	moderately similar to ( 305) AT4G21690 | Symbols: ATGA3OX3, GA3OX3 | GA3OX3 (GIBBERELLIN 3-OXIDASE 3); iron ion binding / oxidoreductase | chr4:11527229-11529060 FORWARDmoderately similar to ( 247) G3O23_WHEAT Gibberellin 3-beta-dioxygenase 2-3 (EC 1.14.11.15) (Gibberellin 3 beta-hydroxylase 2-3) (Gibberellin 3-oxidase 2-3) - Triticum aestivum (Wheat)moderately similar to ( 234) loc_os01g08220 12…	-1886
17.5.1	hormone metabolism.ethylene.synthesis-degradation	gene31337-v1.0-hybrid	Transcript	moderately similar to ( 377) AT1G78440 | Symbols: ATGA2OX1 | ATGA2OX1 (gibberellin 2-oxidase 1); gibberellin 2-beta-dioxygenase | chr1:29511772-29512990 REVERSEmoderately similar to ( 446) G2OX1_PEA Gibberellin 2-beta-dioxygenase 1 (EC 1.14.11.13) (Gibberellin 2-beta-hydroxylase 1) (Gibberellin 2-oxidase 1) (GA 2-oxidase 1) (Protein SLENDER) - Pisum sativum (Garden pea)moderately similar to ( 353…	1459
17.5.1	hormone metabolism.ethylene.synthesis-degradation	gene31923-v1.0-hybrid	Transcript	moderately similar to ( 395) AT3G19000 | Symbols: | oxidoreductase, 2OG-Fe(II) oxygenase family protein | chr3:6554004-6554987 REVERSEweakly similar to ( 175) GAO1B_WHEAT Gibberellin 20 oxidase 1-B (EC 1.14.11.-) (Gibberellin C-20 oxidase 1-B) (GA 20-oxidase 1-B) (Ta20ox1B) (TaGA20ox1-B) - Triticum aestivum (Wheat)moderately similar to ( 382) loc_os03g42130 12003.m09271 protein gibberellin 20 oxi…	-0.219
17.5.1	hormone metabolism.ethylene.synthesis-degradation	gene32347-v1.0-hybrid	Transcript	moderately similar to ( 487) AT4G22880 | Symbols: LDOX, TDS4, TT18, ANS | LDOX (LEUCOANTHOCYANIDIN DIOXYGENASE); leucocyanidin oxygenase | chr4:12004905-12006059 REVERSEhighly similar to ( 555) LDOX_MALDO Leucoanthocyanidin dioxygenase (EC 1.14.11.19) (LDOX) (Leucocyanidin oxygenase) (Leucoanthocyanidin hydroxylase) (Anthocyanidin synthase) - Malus domestica (Apple) (Malus sylvestris)moderately s…	5305
17.5.1.1	hormone metabolism.ethylene.synthesis-degradation.1-aminocyclopropane-1-carboxylate synthase	gene13406-v1.0-hybrid	Transcript	highly similar to ( 550) AT5G51690 | Symbols: ACS12 | ACS12; 1-aminocyclopropane-1-carboxylate synthase/ L-aspartate:2-oxoglutarate aminotransferase/ aromatic-amino-acid:2-oxoglutarate aminotransferase | chr5:20999015-21000957 REVERSEmoderately similar to ( 389) 1A1C_MALDO 1-aminocyclopropane-1-carboxylate synthase (EC 4.4.1.14) (ACC synthase) (S-adenosyl-L-methionine methylthioadenosine-lyase) -…	0.589
17.5.1.1	hormone metabolism.ethylene.synthesis-degradation.1-aminocyclopropane-1-carboxylate synthase	gene19023-v1.0-hybrid	Transcript	highly similar to ( 657) AT3G61510 | Symbols: ACS1, AT-ACS1 | ACS1 (ACC SYNTHASE 1); 1-aminocyclopropane-1-carboxylate synthase | chr3:22763495-22765730 REVERSEhighly similar to ( 690) 1A1C_TOBAC 1-aminocyclopropane-1-carboxylate synthase (EC 4.4.1.14) (ACC synthase) (S-adenosyl-L-methionine methylthioadenosine-lyase) - Nicotiana tabacum (Common tobacco)highly similar to ( 617) loc_os04g48850 120…	-1581
17.5.1.1	hormone metabolism.ethylene.synthesis-degradation.1-aminocyclopropane-1-carboxylate synthase	gene32323-v1.0-hybrid	Transcript	highly similar to ( 603) AT1G62960 | Symbols: ACS10 | ACS10 (ACC SYNTHASE 10); 1-aminocyclopropane-1-carboxylate synthase/ L-aspartate:2-oxoglutarate aminotransferase/ aromatic-amino-acid:2-oxoglutarate aminotransferase | chr1:23318271-23320229 REVERSEmoderately similar to ( 409) 1A1C_MALDO 1-aminocyclopropane-1-carboxylate synthase (EC 4.4.1.14) (ACC synthase) (S-adenosyl-L-methionine methylthio…	0.265
17.5.2	hormone metabolism.ethylene.signal transduction	gene00975-v1.0-hybrid	Transcript	very weakly similar to (88.6) AT3G15210 | Symbols: ATERF-4, ERF4, RAP2.5, ATERF4 | ERF4 (ETHYLENE RESPONSIVE ELEMENT BINDING FACTOR 4); DNA binding / protein binding / transcription factor/ transcription repressor | chr3:5121472-5122140 FORWARDvery weakly similar to (87.8) ERF4_NICSY Ethylene-responsive transcription factor 4 (Ethylene-responsive element-binding factor 4 homolog) (EREBP-3) (NsERF…	0.839
17.5.2	hormone metabolism.ethylene.signal transduction	gene04917-v1.0-hybrid	Transcript	weakly similar to ( 110) AT2G44840 | Symbols: ATERF13, EREBP, ERF13 | ERF13 (ETHYLENE-RESPONSIVE ELEMENT BINDING FACTOR 13); DNA binding / transcription factor | chr2:18495440-18496120 FORWARDweakly similar to ( 107) ERF1_TOBAC Ethylene-responsive transcription factor 1 (Ethylene-responsive element-binding factor 1) (EREBP-1) (NtERF1) - Nicotiana tabacum (Common tobacco)very weakly similar to (94…	2729
17.5.2	hormone metabolism.ethylene.signal transduction	gene08077-v1.0-hybrid	Transcript	weakly similar to ( 144) AT3G23240 | Symbols: ERF1, ATERF1 | ERF1 (ETHYLENE RESPONSE FACTOR 1); DNA binding / transcription activator/ transcription factor | chr3:8295705-8296361 FORWARDweakly similar to ( 121) loc_os03g64260 12003.m11287 protein ethylene responsive element binding protein, putative, expressedAP2 AP2 no original description	10.0
17.5.2	hormone metabolism.ethylene.signal transduction	gene10834-v1.0-hybrid	Transcript	no original description	0.986
17.5.2	hormone metabolism.ethylene.signal transduction	gene10841-v1.0-hybrid	Transcript	weakly similar to ( 183) AT4G17500 | Symbols: ATERF-1 | ATERF-1 (ETHYLENE RESPONSIVE ELEMENT BINDING FACTOR 1); DNA binding / transcription activator/ transcription factor | chr4:9759405-9760211 FORWARDweakly similar to ( 154) ERF2_NICSY Ethylene-responsive transcription factor 2 (Ethylene-responsive element-binding factor 2) (EREBP-2) (NsERF2) - Nicotiana sylvestris (Wood tobacco)weakly similar …	-1233
17.5.2	hormone metabolism.ethylene.signal transduction	gene11090-v1.0-hybrid	Transcript	highly similar to ( 806) AT2G40940 | Symbols: ERS1, ERS | ERS1 (ETHYLENE RESPONSE SENSOR 1); ethylene binding / protein histidine kinase/ receptor | chr2:17084635-17086819 REVERSEhighly similar to ( 807) ETR1_PRUPE Ethylene receptor (EC 2.7.13.3) - Prunus persica (Peach)highly similar to ( 840) loc_os03g49500 12003.m34910 protein ethylene receptor, putative, expressedPRK11107 BaeS PRK10841 PRK110…	-0.858
17.5.2	hormone metabolism.ethylene.signal transduction	gene15036-v1.0-hybrid	Transcript	weakly similar to ( 159) AT5G25190 | Symbols: | ethylene-responsive element-binding protein, putative | chr5:8707007-8707655 REVERSEweakly similar to ( 110) loc_os06g08340 12006.m05555 protein ethylene response factor 1, putative, expressedAP2 AP2 no original description	-1476
17.5.2	hormone metabolism.ethylene.signal transduction	gene16612-v1.0-hybrid	Transcript	highly similar to ( 846) AT3G04580 | Symbols: EIN4 | EIN4 (ETHYLENE INSENSITIVE 4); ethylene binding / glycogen synthase kinase 3/ protein histidine kinase/ receptor | chr3:1235576-1237965 REVERSEmoderately similar to ( 443) ETR1_BRAOL Ethylene receptor (EC 2.7.13.3) - Brassica oleracea (Wild cabbage)highly similar to ( 649) loc_os04g08740 12004.m35115 protein ethylene receptor, putative, express…	1075
17.5.2	hormone metabolism.ethylene.signal transduction	gene21106-v1.0-hybrid	Transcript	nearly identical (1181) AT1G66340 | Symbols: ETR1, EIN1, ETR | ETR1 (ETHYLENE RESPONSE 1); ethylene binding / protein histidine kinase/ two-component response regulator | chr1:24734698-24737366 FORWARDnearly identical (1328) ETR1_PRUPE Ethylene receptor (EC 2.7.13.3) - Prunus persica (Peach)highly similar to ( 884) loc_os03g49500 12003.m34910 protein ethylene receptor, putative, expressedPRK11107…	0.561
17.5.2	hormone metabolism.ethylene.signal transduction	gene21403-v1.0-hybrid	Transcript	very weakly similar to (86.7) AT1G28360 | Symbols: ERF12, ATERF12 | ERF12 (ERF DOMAIN PROTEIN 12); DNA binding / transcription factor/ transcription repressor | chr1:9951934-9952503 FORWARDvery weakly similar to (81.6) ERF3_TOBAC Ethylene-responsive transcription factor 3 (Ethylene-responsive element-binding factor 3 homolog) (EREBP-5) (NtERF5) - Nicotiana tabacum (Common tobacco)AP2 AP2 no origi…	1.58
17.5.2	hormone metabolism.ethylene.signal transduction	gene29738-v1.0-hybrid	Transcript	very weakly similar to ( 100) AT5G44210 | Symbols: ERF9, ATERF9, ATERF-9 | ERF9 (ERF DOMAIN PROTEIN 9); DNA binding / transcription factor/ transcription repressor | chr5:17806742-17807344 FORWARDweakly similar to ( 101) ERF4_NICSY Ethylene-responsive transcription factor 4 (Ethylene-responsive element-binding factor 4 homolog) (EREBP-3) (NsERF3) - Nicotiana sylvestris (Wood tobacco)very weakly s…	-1428
17.5.2	hormone metabolism.ethylene.signal transduction	gene32532-v1.0-hybrid	Transcript	highly similar to ( 857) AT3G23150 | Symbols: ETR2 | ETR2 (ethylene response 2); ethylene binding / glycogen synthase kinase 3/ protein histidine kinase/ receptor | chr3:8255156-8257560 FORWARDmoderately similar to ( 429) ETR1_TOBAC Ethylene receptor (EC 2.7.13.3) (NT-ETR1) - Nicotiana tabacum (Common tobacco)highly similar to ( 658) loc_os04g08740 12004.m35115 protein ethylene receptor, putative…	0.537
17.5.3	hormone metabolism.ethylene.induced-regulated-responsive-activated	gene01068-v1.0-hybrid	Transcript	weakly similar to ( 183) AT1G05710 | Symbols: | ethylene-responsive protein, putative | chr1:1716198-1717023 FORWARDweakly similar to ( 127) loc_os04g41570 12004.m101563 protein ER33 protein, putative, expressed no original description	-0.46
17.5.3	hormone metabolism.ethylene.induced-regulated-responsive-activated	gene02095-v1.0-hybrid	Transcript	weakly similar to ( 161) AT3G24500 | Symbols: MBF1C, ATMBF1C | MBF1C (MULTIPROTEIN BRIDGING FACTOR 1C); DNA binding / transcription coactivator/ transcription factor | chr3:8918755-8919201 FORWARDweakly similar to ( 127) loc_os06g39240 12006.m091727 protein endothelial differentiation-related factor 1, putative, expressed no original description	-0.461
17.5.3	hormone metabolism.ethylene.induced-regulated-responsive-activated	gene12110-v1.0-hybrid	Transcript	weakly similar to ( 182) AT1G09740 | Symbols: | ethylene-responsive protein, putative | chr1:3154603-3155834 FORWARDweakly similar to ( 188) loc_os02g52314 12002.m10262 protein ER6 protein, putative, expressed no original description	0.688

## Sheet: File S4
BinCode	BinName	id	Type	Description	GA-WA-MM.xls
17.5.1	hormone metabolism.ethylene.synthesis-degradation	gene01056-v1.0-hybrid	Transcript	moderately similar to ( 287) AT1G15550 | Symbols: GA4, ATGA3OX1, GA3OX1 | GA3OX1 (GIBBERELLIN 3-OXIDASE 1); gibberellin 3-beta-dioxygenase/ transcription factor binding | chr1:5344569-5346078 REVERSEmoderately similar to ( 240) G3O23_WHEAT Gibberellin 3-beta-dioxygenase 2-3 (EC 1.14.11.15) (Gibberellin 3 beta-hydroxylase 2-3) (Gibberellin 3-oxidase 2-3) - Triticum aestivum (Wheat)moderately simil…	-1015
17.5.1	hormone metabolism.ethylene.synthesis-degradation	gene01731-v1.0-hybrid	Transcript	moderately similar to ( 275) AT1G06620 | Symbols: | 2-oxoglutarate-dependent dioxygenase, putative | chr1:2025618-2027094 FORWARDmoderately similar to ( 244) DV4H_CATRO Desacetoxyvindoline 4-hydroxylase (EC 1.14.11.20) - Catharanthus roseus (Rosy periwinkle) (Madagascar periwinkle)moderately similar to ( 204) loc_os03g48430 12003.m09851 protein 1-aminocyclopropane-1-carboxylate oxidase, putative,…	-0.548
17.5.1	hormone metabolism.ethylene.synthesis-degradation	gene01732-v1.0-hybrid	Transcript	moderately similar to ( 393) AT1G06650 | Symbols: | 2-oxoglutarate-dependent dioxygenase, putative | chr1:2035909-2037186 FORWARDmoderately similar to ( 338) DV4H_CATRO Desacetoxyvindoline 4-hydroxylase (EC 1.14.11.20) - Catharanthus roseus (Rosy periwinkle) (Madagascar periwinkle)moderately similar to ( 296) loc_os03g48430 12003.m09851 protein 1-aminocyclopropane-1-carboxylate oxidase, putative,…	-0.38
17.5.1	hormone metabolism.ethylene.synthesis-degradation	gene02062-v1.0-hybrid	Transcript	moderately similar to ( 279) AT1G04350 | Symbols: | 2-oxoglutarate-dependent dioxygenase, putative | chr1:1165296-1166538 FORWARDmoderately similar to ( 223) DV4H_CATRO Desacetoxyvindoline 4-hydroxylase (EC 1.14.11.20) - Catharanthus roseus (Rosy periwinkle) (Madagascar periwinkle)moderately similar to ( 254) loc_os06g14400 12006.m06155 protein 1-aminocyclopropane-1-carboxylate oxidase, putative,…	0.82
17.5.1	hormone metabolism.ethylene.synthesis-degradation	gene05020-v1.0-hybrid	Transcript	moderately similar to ( 340) AT1G02400 | Symbols: ATGA2OX4, ATGA2OX6, DTA1, GA2OX6 | GA2OX6 (GIBBERELLIN 2-OXIDASE 6); gibberellin 2-beta-dioxygenase | chr1:486964-489391 FORWARDmoderately similar to ( 378) G2OX2_PEA Gibberellin 2-beta-dioxygenase 2 (EC 1.14.11.13) (Gibberellin 2-beta-hydroxylase 2) (Gibberellin 2-oxidase 2) (GA 2-oxidase 2) - Pisum sativum (Garden pea)moderately similar to ( 268…	-1549
17.5.1	hormone metabolism.ethylene.synthesis-degradation	gene05929-v1.0-hybrid	Transcript	moderately similar to ( 355) AT1G14130 | Symbols: | 2-oxoglutarate-dependent dioxygenase, putative | chr1:4836041-4837040 REVERSEvery weakly similar to (97.4) ACCO_ACTCH 1-aminocyclopropane-1-carboxylate oxidase (EC 1.14.17.4) (ACC oxidase) (Ethylene-forming enzyme) (EFE) - Actinidia chinensis (Kiwi) (Yangtao)moderately similar to ( 300) loc_os04g39980 12004.m08982 protein gibberellin 20 oxidase …	-0.716
17.5.1	hormone metabolism.ethylene.synthesis-degradation	gene07935-v1.0-hybrid	Transcript	moderately similar to ( 322) AT5G58660 | Symbols: | oxidoreductase, 2OG-Fe(II) oxygenase family protein | chr5:23701509-23703802 FORWARDweakly similar to ( 124) FLS_PETHY Flavonol synthase/flavanone 3-hydroxylase (EC 1.14.11.23) (EC 1.14.11.9) (FLS) - Petunia hybrida (Petunia)moderately similar to ( 218) loc_os04g33360 12004.m08432 protein gibberellin 2-beta-dioxygenase 7, putative, expressedPcbC…	-0.82
17.5.1	hormone metabolism.ethylene.synthesis-degradation	gene08065-v1.0-hybrid	Transcript	moderately similar to ( 234) AT5G24530 | Symbols: DMR6 | DMR6 (DOWNY MILDEW RESISTANT 6); oxidoreductase/ oxidoreductase, acting on paired donors, with incorporation or reduction of molecular oxygen, 2-oxoglutarate as one donor, and incorporation of one atom each of oxygen into both donors | chr5:8378964-8383154 FORWARDweakly similar to ( 160) FL3H_MALDO Naringenin,2-oxoglutarate 3-dioxygenase (E…	-1532
17.5.1	hormone metabolism.ethylene.synthesis-degradation	gene08257-v1.0-hybrid	Transcript	moderately similar to ( 309) AT1G06620 | Symbols: | 2-oxoglutarate-dependent dioxygenase, putative | chr1:2025618-2027094 FORWARDmoderately similar to ( 285) DV4H_CATRO Desacetoxyvindoline 4-hydroxylase (EC 1.14.11.20) - Catharanthus roseus (Rosy periwinkle) (Madagascar periwinkle)moderately similar to ( 276) loc_os03g48430 12003.m09851 protein 1-aminocyclopropane-1-carboxylate oxidase, putative,…	-1107
17.5.1	hormone metabolism.ethylene.synthesis-degradation	gene10022-v1.0-hybrid	Transcript	moderately similar to ( 313) AT1G06620 | Symbols: | 2-oxoglutarate-dependent dioxygenase, putative | chr1:2025618-2027094 FORWARDmoderately similar to ( 340) DV4H_CATRO Desacetoxyvindoline 4-hydroxylase (EC 1.14.11.20) - Catharanthus roseus (Rosy periwinkle) (Madagascar periwinkle)moderately similar to ( 288) loc_os03g48430 12003.m09851 protein 1-aminocyclopropane-1-carboxylate oxidase, putative,…	-0.23
17.5.1	hormone metabolism.ethylene.synthesis-degradation	gene10023-v1.0-hybrid	Transcript	moderately similar to ( 382) AT1G06640 | Symbols: | 2-oxoglutarate-dependent dioxygenase, putative | chr1:2032366-2033527 FORWARDmoderately similar to ( 373) DV4H_CATRO Desacetoxyvindoline 4-hydroxylase (EC 1.14.11.20) - Catharanthus roseus (Rosy periwinkle) (Madagascar periwinkle)moderately similar to ( 343) loc_os03g48430 12003.m09851 protein 1-aminocyclopropane-1-carboxylate oxidase, putative,…	-0.421
17.5.1	hormone metabolism.ethylene.synthesis-degradation	gene11126-v1.0-hybrid	Transcript	moderately similar to ( 205) AT5G08640 | Symbols: FLS | FLS (FLAVONOL SYNTHASE); flavonol synthase | chr5:2804009-2805175 FORWARDmoderately similar to ( 280) FLS_MALDO Flavonol synthase/flavanone 3-hydroxylase (EC 1.14.11.23) (EC 1.14.11.9) (FLS) - Malus domestica (Apple) (Malus sylvestris)moderately similar to ( 229) loc_os02g52840 12002.m10314 protein flavonol synthase/flavanone 3-hydroxylase, …	-1252
17.5.1	hormone metabolism.ethylene.synthesis-degradation	gene11261-v1.0-hybrid	Transcript	moderately similar to ( 408) AT1G77330 | Symbols: | 1-aminocyclopropane-1-carboxylate oxidase, putative / ACC oxidase, putative | chr1:29063215-29064447 REVERSEmoderately similar to ( 318) ACCO_ACTCH 1-aminocyclopropane-1-carboxylate oxidase (EC 1.14.17.4) (ACC oxidase) (Ethylene-forming enzyme) (EFE) - Actinidia chinensis (Kiwi) (Yangtao)moderately similar to ( 385) loc_os05g05680 12005.m27705 p…	-2705
17.5.1	hormone metabolism.ethylene.synthesis-degradation	gene12098-v1.0-hybrid	Transcript	moderately similar to ( 283) AT1G04350 | Symbols: | 2-oxoglutarate-dependent dioxygenase, putative | chr1:1165296-1166538 FORWARDmoderately similar to ( 247) DV4H_CATRO Desacetoxyvindoline 4-hydroxylase (EC 1.14.11.20) - Catharanthus roseus (Rosy periwinkle) (Madagascar periwinkle)moderately similar to ( 267) loc_os06g14400 12006.m06155 protein 1-aminocyclopropane-1-carboxylate oxidase, putative,…	-1594
17.5.1	hormone metabolism.ethylene.synthesis-degradation	gene13360-v1.0-hybrid	Transcript	highly similar to ( 531) AT4G25420 | Symbols: GA5, GA20OX1, AT2301, ATGA20OX1 | GA20OX1; gibberellin 20-oxidase | chr4:12990982-12992409 REVERSEmoderately similar to ( 498) GAO1D_WHEAT Gibberellin 20 oxidase 1-D (EC 1.14.11.-) (Gibberellin C-20 oxidase 1-D) (GA 20-oxidase 1-D) (Ta20ox1D) (TaGA20ox1-D) (Protein Wga20) - Triticum aestivum (Wheat)moderately similar to ( 460) loc_os03g63970 12003.m11…	1878
17.5.1	hormone metabolism.ethylene.synthesis-degradation	gene14611-v1.0-hybrid	Transcript	highly similar to ( 613) AT3G51240 | Symbols: F3H, TT6, F3'H | F3H (FLAVANONE 3-HYDROXYLASE); naringenin 3-dioxygenase | chr3:19025409-19026658 FORWARDhighly similar to ( 663) FL3H_MALDO Naringenin,2-oxoglutarate 3-dioxygenase (EC 1.14.11.9) (Flavonone-3-hydroxylase) (F3H) (FHT) - Malus domestica (Apple) (Malus sylvestris)highly similar to ( 547) loc_os04g56700 12004.m10557 protein naringenin,2-o…	-0.813
17.5.1	hormone metabolism.ethylene.synthesis-degradation	gene15503-v1.0-hybrid	Transcript	moderately similar to ( 276) AT1G06620 | Symbols: | 2-oxoglutarate-dependent dioxygenase, putative | chr1:2025618-2027094 FORWARDmoderately similar to ( 254) DV4H_CATRO Desacetoxyvindoline 4-hydroxylase (EC 1.14.11.20) - Catharanthus roseus (Rosy periwinkle) (Madagascar periwinkle)moderately similar to ( 290) loc_os06g14400 12006.m06155 protein 1-aminocyclopropane-1-carboxylate oxidase, putative,…	-0.293
17.5.1	hormone metabolism.ethylene.synthesis-degradation	gene15664-v1.0-hybrid	Transcript	weakly similar to ( 167) AT1G04350 | Symbols: | 2-oxoglutarate-dependent dioxygenase, putative | chr1:1165296-1166538 FORWARDweakly similar to ( 132) DV4H_CATRO Desacetoxyvindoline 4-hydroxylase (EC 1.14.11.20) - Catharanthus roseus (Rosy periwinkle) (Madagascar periwinkle)weakly similar to ( 179) loc_os06g14400 12006.m06155 protein 1-aminocyclopropane-1-carboxylate oxidase, putative, expressedPc…	0.973
17.5.1	hormone metabolism.ethylene.synthesis-degradation	gene18341-v1.0-hybrid	Transcript	moderately similar to ( 472) AT5G05600 | Symbols: | oxidoreductase, 2OG-Fe(II) oxygenase family protein | chr5:1672266-1674602 FORWARDmoderately similar to ( 230) LDOX_MALDO Leucoanthocyanidin dioxygenase (EC 1.14.11.19) (LDOX) (Leucocyanidin oxygenase) (Leucoanthocyanidin hydroxylase) (Anthocyanidin synthase) - Malus domestica (Apple) (Malus sylvestris)moderately similar to ( 428) loc_os01g61610…	-0.843
17.5.1	hormone metabolism.ethylene.synthesis-degradation	gene18450-v1.0-hybrid	Transcript	moderately similar to ( 256) AT3G21420 | Symbols: | oxidoreductase, 2OG-Fe(II) oxygenase family protein | chr3:7541579-7543221 FORWARDweakly similar to ( 176) FLS_PETHY Flavonol synthase/flavanone 3-hydroxylase (EC 1.14.11.23) (EC 1.14.11.9) (FLS) - Petunia hybrida (Petunia)moderately similar to ( 246) loc_os10g40880 12010.m06856 protein flavonol synthase/flavanone 3-hydroxylase, putative, expres…	-0.368
17.5.1	hormone metabolism.ethylene.synthesis-degradation	gene19437-v1.0-hybrid	Transcript	moderately similar to ( 404) AT4G25420 | Symbols: GA5, GA20OX1, AT2301, ATGA20OX1 | GA20OX1; gibberellin 20-oxidase | chr4:12990982-12992409 REVERSEmoderately similar to ( 385) GAO1B_WHEAT Gibberellin 20 oxidase 1-B (EC 1.14.11.-) (Gibberellin C-20 oxidase 1-B) (GA 20-oxidase 1-B) (Ta20ox1B) (TaGA20ox1-B) - Triticum aestivum (Wheat)moderately similar to ( 360) loc_os07g07420 12007.m05201 protein …	-2256
17.5.1	hormone metabolism.ethylene.synthesis-degradation	gene19733-v1.0-hybrid	Transcript	moderately similar to ( 346) AT1G05010 | Symbols: EFE, ACO4, EAT1 | EFE (ETHYLENE-FORMING ENZYME); 1-aminocyclopropane-1-carboxylate oxidase | chr1:1431419-1432695 REVERSEmoderately similar to ( 372) ACCO3_PETHY 1-aminocyclopropane-1-carboxylate oxidase 3 (EC 1.14.17.4) (ACC oxidase 3) (Ethylene-forming enzyme) (EFE) - Petunia hybrida (Petunia)moderately similar to ( 303) loc_os09g27820 12009.m05…	-0.909
17.5.1	hormone metabolism.ethylene.synthesis-degradation	gene21157-v1.0-hybrid	Transcript	moderately similar to ( 428) AT5G07480 | Symbols: | oxidoreductase, 2OG-Fe(II) oxygenase family protein | chr5:2367167-2369554 FORWARDweakly similar to ( 159) FLS_SOLTU Flavonol synthase/flavanone 3-hydroxylase (EC 1.14.11.23) (EC 1.14.11.9) (FLS) - Solanum tuberosum (Potato)moderately similar to ( 313) loc_os04g57160 12004.m10601 protein flavonol synthase/flavanone 3-hydroxylase, putative, expre…	-1186
17.5.1	hormone metabolism.ethylene.synthesis-degradation	gene22073-v1.0-hybrid	Transcript	weakly similar to ( 192) AT2G36690 | Symbols: | oxidoreductase, 2OG-Fe(II) oxygenase family protein | chr2:15379930-15381987 FORWARDweakly similar to ( 155) DV4H_CATRO Desacetoxyvindoline 4-hydroxylase (EC 1.14.11.20) - Catharanthus roseus (Rosy periwinkle) (Madagascar periwinkle)moderately similar to ( 251) loc_os08g37456 12008.m080186 protein flavonol synthase/flavanone 3-hydroxylase, putative,…	-0.412
17.5.1	hormone metabolism.ethylene.synthesis-degradation	gene22727-v1.0-hybrid	Transcript	moderately similar to ( 377) AT4G16330 | Symbols: | oxidoreductase/ oxidoreductase, acting on paired donors, with incorporation or reduction of molecular oxygen, 2-oxoglutarate as one donor, and incorporation of one atom each of oxygen into both donors | chr4:9226298-9227235 REVERSEmoderately similar to ( 219) FL3H_HORVU Naringenin,2-oxoglutarate 3-dioxygenase (EC 1.14.11.9) (Flavonone-3-hydroxyl…	-0.395
17.5.1	hormone metabolism.ethylene.synthesis-degradation	gene31337-v1.0-hybrid	Transcript	moderately similar to ( 377) AT1G78440 | Symbols: ATGA2OX1 | ATGA2OX1 (gibberellin 2-oxidase 1); gibberellin 2-beta-dioxygenase | chr1:29511772-29512990 REVERSEmoderately similar to ( 446) G2OX1_PEA Gibberellin 2-beta-dioxygenase 1 (EC 1.14.11.13) (Gibberellin 2-beta-hydroxylase 1) (Gibberellin 2-oxidase 1) (GA 2-oxidase 1) (Protein SLENDER) - Pisum sativum (Garden pea)moderately similar to ( 353…	-0.335
17.5.1	hormone metabolism.ethylene.synthesis-degradation	gene31923-v1.0-hybrid	Transcript	moderately similar to ( 395) AT3G19000 | Symbols: | oxidoreductase, 2OG-Fe(II) oxygenase family protein | chr3:6554004-6554987 REVERSEweakly similar to ( 175) GAO1B_WHEAT Gibberellin 20 oxidase 1-B (EC 1.14.11.-) (Gibberellin C-20 oxidase 1-B) (GA 20-oxidase 1-B) (Ta20ox1B) (TaGA20ox1-B) - Triticum aestivum (Wheat)moderately similar to ( 382) loc_os03g42130 12003.m09271 protein gibberellin 20 oxi…	0.556
17.5.1	hormone metabolism.ethylene.synthesis-degradation	gene32347-v1.0-hybrid	Transcript	moderately similar to ( 487) AT4G22880 | Symbols: LDOX, TDS4, TT18, ANS | LDOX (LEUCOANTHOCYANIDIN DIOXYGENASE); leucocyanidin oxygenase | chr4:12004905-12006059 REVERSEhighly similar to ( 555) LDOX_MALDO Leucoanthocyanidin dioxygenase (EC 1.14.11.19) (LDOX) (Leucocyanidin oxygenase) (Leucoanthocyanidin hydroxylase) (Anthocyanidin synthase) - Malus domestica (Apple) (Malus sylvestris)moderately s…	2653
17.5.1.1	hormone metabolism.ethylene.synthesis-degradation.1-aminocyclopropane-1-carboxylate synthase	gene19023-v1.0-hybrid	Transcript	highly similar to ( 657) AT3G61510 | Symbols: ACS1, AT-ACS1 | ACS1 (ACC SYNTHASE 1); 1-aminocyclopropane-1-carboxylate synthase | chr3:22763495-22765730 REVERSEhighly similar to ( 690) 1A1C_TOBAC 1-aminocyclopropane-1-carboxylate synthase (EC 4.4.1.14) (ACC synthase) (S-adenosyl-L-methionine methylthioadenosine-lyase) - Nicotiana tabacum (Common tobacco)highly similar to ( 617) loc_os04g48850 120…	-1782
17.5.2	hormone metabolism.ethylene.signal transduction	gene00975-v1.0-hybrid	Transcript	very weakly similar to (88.6) AT3G15210 | Symbols: ATERF-4, ERF4, RAP2.5, ATERF4 | ERF4 (ETHYLENE RESPONSIVE ELEMENT BINDING FACTOR 4); DNA binding / protein binding / transcription factor/ transcription repressor | chr3:5121472-5122140 FORWARDvery weakly similar to (87.8) ERF4_NICSY Ethylene-responsive transcription factor 4 (Ethylene-responsive element-binding factor 4 homolog) (EREBP-3) (NsERF…	-1365
17.5.2	hormone metabolism.ethylene.signal transduction	gene04916-v1.0-hybrid	Transcript	weakly similar to ( 123) AT2G44840 | Symbols: ATERF13, EREBP, ERF13 | ERF13 (ETHYLENE-RESPONSIVE ELEMENT BINDING FACTOR 13); DNA binding / transcription factor | chr2:18495440-18496120 FORWARDweakly similar to ( 113) ERF1_TOBAC Ethylene-responsive transcription factor 1 (Ethylene-responsive element-binding factor 1) (EREBP-1) (NtERF1) - Nicotiana tabacum (Common tobacco)very weakly similar to (92…	-1904
17.5.2	hormone metabolism.ethylene.signal transduction	gene04917-v1.0-hybrid	Transcript	weakly similar to ( 110) AT2G44840 | Symbols: ATERF13, EREBP, ERF13 | ERF13 (ETHYLENE-RESPONSIVE ELEMENT BINDING FACTOR 13); DNA binding / transcription factor | chr2:18495440-18496120 FORWARDweakly similar to ( 107) ERF1_TOBAC Ethylene-responsive transcription factor 1 (Ethylene-responsive element-binding factor 1) (EREBP-1) (NtERF1) - Nicotiana tabacum (Common tobacco)very weakly similar to (94…	-1055
17.5.2	hormone metabolism.ethylene.signal transduction	gene08077-v1.0-hybrid	Transcript	weakly similar to ( 144) AT3G23240 | Symbols: ERF1, ATERF1 | ERF1 (ETHYLENE RESPONSE FACTOR 1); DNA binding / transcription activator/ transcription factor | chr3:8295705-8296361 FORWARDweakly similar to ( 121) loc_os03g64260 12003.m11287 protein ethylene responsive element binding protein, putative, expressedAP2 AP2 no original description	-3056
17.5.2	hormone metabolism.ethylene.signal transduction	gene10834-v1.0-hybrid	Transcript	no original description	-2617
17.5.2	hormone metabolism.ethylene.signal transduction	gene11090-v1.0-hybrid	Transcript	highly similar to ( 806) AT2G40940 | Symbols: ERS1, ERS | ERS1 (ETHYLENE RESPONSE SENSOR 1); ethylene binding / protein histidine kinase/ receptor | chr2:17084635-17086819 REVERSEhighly similar to ( 807) ETR1_PRUPE Ethylene receptor (EC 2.7.13.3) - Prunus persica (Peach)highly similar to ( 840) loc_os03g49500 12003.m34910 protein ethylene receptor, putative, expressedPRK11107 BaeS PRK10841 PRK110…	0.391
17.5.2	hormone metabolism.ethylene.signal transduction	gene15036-v1.0-hybrid	Transcript	weakly similar to ( 159) AT5G25190 | Symbols: | ethylene-responsive element-binding protein, putative | chr5:8707007-8707655 REVERSEweakly similar to ( 110) loc_os06g08340 12006.m05555 protein ethylene response factor 1, putative, expressedAP2 AP2 no original description	2329
17.5.2	hormone metabolism.ethylene.signal transduction	gene21106-v1.0-hybrid	Transcript	nearly identical (1181) AT1G66340 | Symbols: ETR1, EIN1, ETR | ETR1 (ETHYLENE RESPONSE 1); ethylene binding / protein histidine kinase/ two-component response regulator | chr1:24734698-24737366 FORWARDnearly identical (1328) ETR1_PRUPE Ethylene receptor (EC 2.7.13.3) - Prunus persica (Peach)highly similar to ( 884) loc_os03g49500 12003.m34910 protein ethylene receptor, putative, expressedPRK11107…	0.252
17.5.2	hormone metabolism.ethylene.signal transduction	gene21403-v1.0-hybrid	Transcript	very weakly similar to (86.7) AT1G28360 | Symbols: ERF12, ATERF12 | ERF12 (ERF DOMAIN PROTEIN 12); DNA binding / transcription factor/ transcription repressor | chr1:9951934-9952503 FORWARDvery weakly similar to (81.6) ERF3_TOBAC Ethylene-responsive transcription factor 3 (Ethylene-responsive element-binding factor 3 homolog) (EREBP-5) (NtERF5) - Nicotiana tabacum (Common tobacco)AP2 AP2 no origi…	-0.659
17.5.2	hormone metabolism.ethylene.signal transduction	gene24044-v1.0-hybrid	Transcript	very weakly similar to (92.8) AT4G34410 | Symbols: RRTF1 | RRTF1 ({REDOX RESPONSIVE TRANSCRIPTION FACTOR 1); DNA binding / transcription factor | chr4:16451992-16452798 FORWARDvery weakly similar to (90.9) loc_os09g28440 12009.m05995 protein AP2 domain containing protein, expressedAP2 AP2 no original description	-2277
17.5.2	hormone metabolism.ethylene.signal transduction	gene29738-v1.0-hybrid	Transcript	very weakly similar to ( 100) AT5G44210 | Symbols: ERF9, ATERF9, ATERF-9 | ERF9 (ERF DOMAIN PROTEIN 9); DNA binding / transcription factor/ transcription repressor | chr5:17806742-17807344 FORWARDweakly similar to ( 101) ERF4_NICSY Ethylene-responsive transcription factor 4 (Ethylene-responsive element-binding factor 4 homolog) (EREBP-3) (NsERF3) - Nicotiana sylvestris (Wood tobacco)very weakly s…	-1204
17.5.2	hormone metabolism.ethylene.signal transduction	gene29787-v1.0-hybrid	Transcript	weakly similar to ( 109) AT5G47220 | Symbols: ATERF2, ATERF-2, ERF2 | ERF2 (ETHYLENE RESPONSIVE ELEMENT BINDING FACTOR 2); DNA binding / transcription activator/ transcription factor | chr5:19172023-19172754 REVERSEvery weakly similar to (95.5) ERF2_NICSY Ethylene-responsive transcription factor 2 (Ethylene-responsive element-binding factor 2) (EREBP-2) (NsERF2) - Nicotiana sylvestris (Wood tobac…	-0.891
17.5.2	hormone metabolism.ethylene.signal transduction	gene32532-v1.0-hybrid	Transcript	highly similar to ( 857) AT3G23150 | Symbols: ETR2 | ETR2 (ethylene response 2); ethylene binding / glycogen synthase kinase 3/ protein histidine kinase/ receptor | chr3:8255156-8257560 FORWARDmoderately similar to ( 429) ETR1_TOBAC Ethylene receptor (EC 2.7.13.3) (NT-ETR1) - Nicotiana tabacum (Common tobacco)highly similar to ( 658) loc_os04g08740 12004.m35115 protein ethylene receptor, putative…	-0.638
17.5.3	hormone metabolism.ethylene.induced-regulated-responsive-activated	gene01068-v1.0-hybrid	Transcript	weakly similar to ( 183) AT1G05710 | Symbols: | ethylene-responsive protein, putative | chr1:1716198-1717023 FORWARDweakly similar to ( 127) loc_os04g41570 12004.m101563 protein ER33 protein, putative, expressed no original description	0.405
17.5.3	hormone metabolism.ethylene.induced-regulated-responsive-activated	gene02095-v1.0-hybrid	Transcript	weakly similar to ( 161) AT3G24500 | Symbols: MBF1C, ATMBF1C | MBF1C (MULTIPROTEIN BRIDGING FACTOR 1C); DNA binding / transcription coactivator/ transcription factor | chr3:8918755-8919201 FORWARDweakly similar to ( 127) loc_os06g39240 12006.m091727 protein endothelial differentiation-related factor 1, putative, expressed no original description	-1163
17.5.3	hormone metabolism.ethylene.induced-regulated-responsive-activated	gene11847-v1.0-hybrid	Transcript	moderately similar to ( 221) AT4G29100 | Symbols: | ethylene-responsive family protein | chr4:14341140-14344575 FORWARDmoderately similar to ( 213) loc_os05g14010 12005.m05814 protein expressed protein no original description	-0.749
17.5.3	hormone metabolism.ethylene.induced-regulated-responsive-activated	gene12110-v1.0-hybrid	Transcript	weakly similar to ( 182) AT1G09740 | Symbols: | ethylene-responsive protein, putative | chr1:3154603-3155834 FORWARDweakly similar to ( 188) loc_os02g52314 12002.m10262 protein ER6 protein, putative, expressed no original description	-0.427
17.5.3	hormone metabolism.ethylene.induced-regulated-responsive-activated	gene15770-v1.0-hybrid	Transcript	moderately similar to ( 216) AT3G58680 | Symbols: MBF1B, ATMBF1B | MBF1B (MULTIPROTEIN BRIDGING FACTOR 1B); DNA binding / transcription coactivator | chr3:21707367-21708625 FORWARDmoderately similar to ( 206) loc_os08g27850 12008.m080145 protein endothelial differentiation-related factor 1, putative, expressedMBF1 no original description	-0.279
17.5.3	hormone metabolism.ethylene.induced-regulated-responsive-activated	gene22860-v1.0-hybrid	Transcript	weakly similar to ( 139) AT3G19500 | Symbols: | ethylene-responsive protein -related | chr3:6759289-6760893 REVERSEweakly similar to ( 120) loc_os04g41570 12004.m101563 protein ER33 protein, putative, expressed no original description	0.667

## Sheet: File S5
BinCode	BinName	id	Type	Description	GA-WA-MM.xls
17.5.1	hormone metabolism.ethylene.synthesis-degradation	gene01056-v1.0-hybrid	Transcript	moderately similar to ( 287) AT1G15550 | Symbols: GA4, ATGA3OX1, GA3OX1 | GA3OX1 (GIBBERELLIN 3-OXIDASE 1); gibberellin 3-beta-dioxygenase/ transcription factor binding | chr1:5344569-5346078 REVERSEmoderately similar to ( 240) G3O23_WHEAT Gibberellin 3-beta-dioxygenase 2-3 (EC 1.14.11.15) (Gibberellin 3 beta-hydroxylase 2-3) (Gibberellin 3-oxidase 2-3) - Triticum aestivum (Wheat)moderately simil…	-1715
17.5.1	hormone metabolism.ethylene.synthesis-degradation	gene01202-v1.0-hybrid	Transcript	moderately similar to ( 469) AT1G05010 | Symbols: EFE, ACO4, EAT1 | EFE (ETHYLENE-FORMING ENZYME); 1-aminocyclopropane-1-carboxylate oxidase | chr1:1431419-1432695 REVERSEhighly similar to ( 522) ACCO3_PETHY 1-aminocyclopropane-1-carboxylate oxidase 3 (EC 1.14.17.4) (ACC oxidase 3) (Ethylene-forming enzyme) (EFE) - Petunia hybrida (Petunia)moderately similar to ( 437) loc_os09g27820 12009.m05933 …	-0.393
17.5.1	hormone metabolism.ethylene.synthesis-degradation	gene01731-v1.0-hybrid	Transcript	moderately similar to ( 275) AT1G06620 | Symbols: | 2-oxoglutarate-dependent dioxygenase, putative | chr1:2025618-2027094 FORWARDmoderately similar to ( 244) DV4H_CATRO Desacetoxyvindoline 4-hydroxylase (EC 1.14.11.20) - Catharanthus roseus (Rosy periwinkle) (Madagascar periwinkle)moderately similar to ( 204) loc_os03g48430 12003.m09851 protein 1-aminocyclopropane-1-carboxylate oxidase, putative,…	-0.603
17.5.1	hormone metabolism.ethylene.synthesis-degradation	gene01735-v1.0-hybrid	Transcript	moderately similar to ( 433) AT1G06620 | Symbols: | 2-oxoglutarate-dependent dioxygenase, putative | chr1:2025618-2027094 FORWARDmoderately similar to ( 395) DV4H_CATRO Desacetoxyvindoline 4-hydroxylase (EC 1.14.11.20) - Catharanthus roseus (Rosy periwinkle) (Madagascar periwinkle)moderately similar to ( 324) loc_os03g48430 12003.m09851 protein 1-aminocyclopropane-1-carboxylate oxidase, putative,…	2171
17.5.1	hormone metabolism.ethylene.synthesis-degradation	gene02062-v1.0-hybrid	Transcript	moderately similar to ( 279) AT1G04350 | Symbols: | 2-oxoglutarate-dependent dioxygenase, putative | chr1:1165296-1166538 FORWARDmoderately similar to ( 223) DV4H_CATRO Desacetoxyvindoline 4-hydroxylase (EC 1.14.11.20) - Catharanthus roseus (Rosy periwinkle) (Madagascar periwinkle)moderately similar to ( 254) loc_os06g14400 12006.m06155 protein 1-aminocyclopropane-1-carboxylate oxidase, putative,…	-0.782
17.5.1	hormone metabolism.ethylene.synthesis-degradation	gene05929-v1.0-hybrid	Transcript	moderately similar to ( 355) AT1G14130 | Symbols: | 2-oxoglutarate-dependent dioxygenase, putative | chr1:4836041-4837040 REVERSEvery weakly similar to (97.4) ACCO_ACTCH 1-aminocyclopropane-1-carboxylate oxidase (EC 1.14.17.4) (ACC oxidase) (Ethylene-forming enzyme) (EFE) - Actinidia chinensis (Kiwi) (Yangtao)moderately similar to ( 300) loc_os04g39980 12004.m08982 protein gibberellin 20 oxidase …	1476
17.5.1	hormone metabolism.ethylene.synthesis-degradation	gene06004-v1.0-hybrid	Transcript	moderately similar to ( 407) AT1G15550 | Symbols: GA4, ATGA3OX1, GA3OX1 | GA3OX1 (GIBBERELLIN 3-OXIDASE 1); gibberellin 3-beta-dioxygenase/ transcription factor binding | chr1:5344569-5346078 REVERSEmoderately similar to ( 265) G3O23_WHEAT Gibberellin 3-beta-dioxygenase 2-3 (EC 1.14.11.15) (Gibberellin 3 beta-hydroxylase 2-3) (Gibberellin 3-oxidase 2-3) - Triticum aestivum (Wheat)moderately simil…	-0.495
17.5.1	hormone metabolism.ethylene.synthesis-degradation	gene06851-v1.0-hybrid	Transcript	highly similar to ( 502) AT3G21420 | Symbols: | oxidoreductase, 2OG-Fe(II) oxygenase family protein | chr3:7541579-7543221 FORWARDmoderately similar to ( 201) FLS_SOLTU Flavonol synthase/flavanone 3-hydroxylase (EC 1.14.11.23) (EC 1.14.11.9) (FLS) - Solanum tuberosum (Potato)moderately similar to ( 444) loc_os01g70930 12001.m13137 protein flavonol synthase/flavanone 3-hydroxylase, putative, expre…	-2021
17.5.1	hormone metabolism.ethylene.synthesis-degradation	gene08069-v1.0-hybrid	Transcript	weakly similar to ( 196) AT4G10490 | Symbols: | oxidoreductase, 2OG-Fe(II) oxygenase family protein | chr4:6483900-6485179 FORWARDweakly similar to ( 135) FLS_SOLTU Flavonol synthase/flavanone 3-hydroxylase (EC 1.14.11.23) (EC 1.14.11.9) (FLS) - Solanum tuberosum (Potato)weakly similar to ( 199) loc_os10g39140 12010.m06684 protein gibberellin 20 oxidase 2, putative, expressedPcbC 2OG-FeII_Oxy no …	-1242
17.5.1	hormone metabolism.ethylene.synthesis-degradation	gene08258-v1.0-hybrid	Transcript	moderately similar to ( 288) AT1G06620 | Symbols: | 2-oxoglutarate-dependent dioxygenase, putative | chr1:2025618-2027094 FORWARDmoderately similar to ( 272) DV4H_CATRO Desacetoxyvindoline 4-hydroxylase (EC 1.14.11.20) - Catharanthus roseus (Rosy periwinkle) (Madagascar periwinkle)moderately similar to ( 244) loc_os03g64280 12003.m11289 protein 1-aminocyclopropane-1-carboxylate oxidase, putative,…	-6214
17.5.1	hormone metabolism.ethylene.synthesis-degradation	gene08893-v1.0-hybrid	Transcript	moderately similar to ( 427) AT1G06620 | Symbols: | 2-oxoglutarate-dependent dioxygenase, putative | chr1:2025618-2027094 FORWARDmoderately similar to ( 380) DV4H_CATRO Desacetoxyvindoline 4-hydroxylase (EC 1.14.11.20) - Catharanthus roseus (Rosy periwinkle) (Madagascar periwinkle)moderately similar to ( 332) loc_os03g48430 12003.m09851 protein 1-aminocyclopropane-1-carboxylate oxidase, putative,…	0.538
17.5.1	hormone metabolism.ethylene.synthesis-degradation	gene10022-v1.0-hybrid	Transcript	moderately similar to ( 313) AT1G06620 | Symbols: | 2-oxoglutarate-dependent dioxygenase, putative | chr1:2025618-2027094 FORWARDmoderately similar to ( 340) DV4H_CATRO Desacetoxyvindoline 4-hydroxylase (EC 1.14.11.20) - Catharanthus roseus (Rosy periwinkle) (Madagascar periwinkle)moderately similar to ( 288) loc_os03g48430 12003.m09851 protein 1-aminocyclopropane-1-carboxylate oxidase, putative,…	0.689
17.5.1	hormone metabolism.ethylene.synthesis-degradation	gene10024-v1.0-hybrid	Transcript	moderately similar to ( 310) AT5G59540 | Symbols: | oxidoreductase, 2OG-Fe(II) oxygenase family protein | chr5:23996615-23997576 REVERSEmoderately similar to ( 304) DV4H_CATRO Desacetoxyvindoline 4-hydroxylase (EC 1.14.11.20) - Catharanthus roseus (Rosy periwinkle) (Madagascar periwinkle)moderately similar to ( 256) loc_os03g48430 12003.m09851 protein 1-aminocyclopropane-1-carboxylate oxidase, pu…	0.88
17.5.1	hormone metabolism.ethylene.synthesis-degradation	gene10777-v1.0-hybrid	Transcript	moderately similar to ( 214) AT4G10490 | Symbols: | oxidoreductase, 2OG-Fe(II) oxygenase family protein | chr4:6483900-6485179 FORWARDweakly similar to ( 169) FLS_PETHY Flavonol synthase/flavanone 3-hydroxylase (EC 1.14.11.23) (EC 1.14.11.9) (FLS) - Petunia hybrida (Petunia)moderately similar to ( 274) loc_os08g37456 12008.m080186 protein flavonol synthase/flavanone 3-hydroxylase, putative, expre…	-4567
17.5.1	hormone metabolism.ethylene.synthesis-degradation	gene10778-v1.0-hybrid	Transcript	moderately similar to ( 457) AT4G17050 | Symbols: UGLYAH | UGLYAH (UREIDOGLYCINE AMINOHYDROLASE); transcription factor | chr4:9589662-9592413 FORWARDweakly similar to ( 146) LDOX_MALDO Leucoanthocyanidin dioxygenase (EC 1.14.11.19) (LDOX) (Leucocyanidin oxygenase) (Leucoanthocyanidin hydroxylase) (Anthocyanidin synthase) - Malus domestica (Apple) (Malus sylvestris)moderately similar to ( 417) loc…	0.267
17.5.1	hormone metabolism.ethylene.synthesis-degradation	gene11126-v1.0-hybrid	Transcript	moderately similar to ( 205) AT5G08640 | Symbols: FLS | FLS (FLAVONOL SYNTHASE); flavonol synthase | chr5:2804009-2805175 FORWARDmoderately similar to ( 280) FLS_MALDO Flavonol synthase/flavanone 3-hydroxylase (EC 1.14.11.23) (EC 1.14.11.9) (FLS) - Malus domestica (Apple) (Malus sylvestris)moderately similar to ( 229) loc_os02g52840 12002.m10314 protein flavonol synthase/flavanone 3-hydroxylase, …	-0.753
17.5.1	hormone metabolism.ethylene.synthesis-degradation	gene13138-v1.0-hybrid	Transcript	moderately similar to ( 349) AT5G07480 | Symbols: | oxidoreductase, 2OG-Fe(II) oxygenase family protein | chr5:2367167-2369554 FORWARDweakly similar to ( 153) GAO1B_WHEAT Gibberellin 20 oxidase 1-B (EC 1.14.11.-) (Gibberellin C-20 oxidase 1-B) (GA 20-oxidase 1-B) (Ta20ox1B) (TaGA20ox1-B) - Triticum aestivum (Wheat)moderately similar to ( 285) loc_os04g57160 12004.m10601 protein flavonol synthase/…	0.498
17.5.1	hormone metabolism.ethylene.synthesis-degradation	gene13360-v1.0-hybrid	Transcript	highly similar to ( 531) AT4G25420 | Symbols: GA5, GA20OX1, AT2301, ATGA20OX1 | GA20OX1; gibberellin 20-oxidase | chr4:12990982-12992409 REVERSEmoderately similar to ( 498) GAO1D_WHEAT Gibberellin 20 oxidase 1-D (EC 1.14.11.-) (Gibberellin C-20 oxidase 1-D) (GA 20-oxidase 1-D) (Ta20ox1D) (TaGA20ox1-D) (Protein Wga20) - Triticum aestivum (Wheat)moderately similar to ( 460) loc_os03g63970 12003.m11…	3751
17.5.1	hormone metabolism.ethylene.synthesis-degradation	gene14611-v1.0-hybrid	Transcript	highly similar to ( 613) AT3G51240 | Symbols: F3H, TT6, F3'H | F3H (FLAVANONE 3-HYDROXYLASE); naringenin 3-dioxygenase | chr3:19025409-19026658 FORWARDhighly similar to ( 663) FL3H_MALDO Naringenin,2-oxoglutarate 3-dioxygenase (EC 1.14.11.9) (Flavonone-3-hydroxylase) (F3H) (FHT) - Malus domestica (Apple) (Malus sylvestris)highly similar to ( 547) loc_os04g56700 12004.m10557 protein naringenin,2-o…	-2386
17.5.1	hormone metabolism.ethylene.synthesis-degradation	gene15503-v1.0-hybrid	Transcript	moderately similar to ( 276) AT1G06620 | Symbols: | 2-oxoglutarate-dependent dioxygenase, putative | chr1:2025618-2027094 FORWARDmoderately similar to ( 254) DV4H_CATRO Desacetoxyvindoline 4-hydroxylase (EC 1.14.11.20) - Catharanthus roseus (Rosy periwinkle) (Madagascar periwinkle)moderately similar to ( 290) loc_os06g14400 12006.m06155 protein 1-aminocyclopropane-1-carboxylate oxidase, putative,…	-2429
17.5.1	hormone metabolism.ethylene.synthesis-degradation	gene15505-v1.0-hybrid	Transcript	moderately similar to ( 293) AT1G06620 | Symbols: | 2-oxoglutarate-dependent dioxygenase, putative | chr1:2025618-2027094 FORWARDmoderately similar to ( 268) DV4H_CATRO Desacetoxyvindoline 4-hydroxylase (EC 1.14.11.20) - Catharanthus roseus (Rosy periwinkle) (Madagascar periwinkle)moderately similar to ( 311) loc_os06g14400 12006.m06155 protein 1-aminocyclopropane-1-carboxylate oxidase, putative,…	-0.271
17.5.1	hormone metabolism.ethylene.synthesis-degradation	gene15664-v1.0-hybrid	Transcript	weakly similar to ( 167) AT1G04350 | Symbols: | 2-oxoglutarate-dependent dioxygenase, putative | chr1:1165296-1166538 FORWARDweakly similar to ( 132) DV4H_CATRO Desacetoxyvindoline 4-hydroxylase (EC 1.14.11.20) - Catharanthus roseus (Rosy periwinkle) (Madagascar periwinkle)weakly similar to ( 179) loc_os06g14400 12006.m06155 protein 1-aminocyclopropane-1-carboxylate oxidase, putative, expressedPc…	-1497
17.5.1	hormone metabolism.ethylene.synthesis-degradation	gene16129-v1.0-hybrid	Transcript	moderately similar to ( 326) AT1G06620 | Symbols: | 2-oxoglutarate-dependent dioxygenase, putative | chr1:2025618-2027094 FORWARDmoderately similar to ( 319) DV4H_CATRO Desacetoxyvindoline 4-hydroxylase (EC 1.14.11.20) - Catharanthus roseus (Rosy periwinkle) (Madagascar periwinkle)moderately similar to ( 260) loc_os03g48430 12003.m09851 protein 1-aminocyclopropane-1-carboxylate oxidase, putative,…	-2003
17.5.1	hormone metabolism.ethylene.synthesis-degradation	gene18341-v1.0-hybrid	Transcript	moderately similar to ( 472) AT5G05600 | Symbols: | oxidoreductase, 2OG-Fe(II) oxygenase family protein | chr5:1672266-1674602 FORWARDmoderately similar to ( 230) LDOX_MALDO Leucoanthocyanidin dioxygenase (EC 1.14.11.19) (LDOX) (Leucocyanidin oxygenase) (Leucoanthocyanidin hydroxylase) (Anthocyanidin synthase) - Malus domestica (Apple) (Malus sylvestris)moderately similar to ( 428) loc_os01g61610…	-7643
17.5.1	hormone metabolism.ethylene.synthesis-degradation	gene18450-v1.0-hybrid	Transcript	moderately similar to ( 256) AT3G21420 | Symbols: | oxidoreductase, 2OG-Fe(II) oxygenase family protein | chr3:7541579-7543221 FORWARDweakly similar to ( 176) FLS_PETHY Flavonol synthase/flavanone 3-hydroxylase (EC 1.14.11.23) (EC 1.14.11.9) (FLS) - Petunia hybrida (Petunia)moderately similar to ( 246) loc_os10g40880 12010.m06856 protein flavonol synthase/flavanone 3-hydroxylase, putative, expres…	-2434
17.5.1	hormone metabolism.ethylene.synthesis-degradation	gene18456-v1.0-hybrid	Transcript	moderately similar to ( 275) AT3G21420 | Symbols: | oxidoreductase, 2OG-Fe(II) oxygenase family protein | chr3:7541579-7543221 FORWARDmoderately similar to ( 203) FLS_SOLTU Flavonol synthase/flavanone 3-hydroxylase (EC 1.14.11.23) (EC 1.14.11.9) (FLS) - Solanum tuberosum (Potato)moderately similar to ( 258) loc_os01g70930 12001.m13137 protein flavonol synthase/flavanone 3-hydroxylase, putative, e…	-3505
17.5.1	hormone metabolism.ethylene.synthesis-degradation	gene18458-v1.0-hybrid	Transcript	weakly similar to ( 125) AT3G21420 | Symbols: | oxidoreductase, 2OG-Fe(II) oxygenase family protein | chr3:7541579-7543221 FORWARDvery weakly similar to (83.2) FL3H_MALDO Naringenin,2-oxoglutarate 3-dioxygenase (EC 1.14.11.9) (Flavonone-3-hydroxylase) (F3H) (FHT) - Malus domestica (Apple) (Malus sylvestris)weakly similar to ( 127) loc_os01g24980 12001.m43008 protein naringenin,2-oxoglutarate 3-di…	-2.47
17.5.1	hormone metabolism.ethylene.synthesis-degradation	gene19320-v1.0-hybrid	Transcript	moderately similar to ( 399) AT4G23340 | Symbols: | oxidoreductase, 2OG-Fe(II) oxygenase family protein | chr4:12195719-12196793 REVERSEweakly similar to ( 132) GAO1D_WHEAT Gibberellin 20 oxidase 1-D (EC 1.14.11.-) (Gibberellin C-20 oxidase 1-D) (GA 20-oxidase 1-D) (Ta20ox1D) (TaGA20ox1-D) (Protein Wga20) - Triticum aestivum (Wheat)weakly similar to ( 125) loc_os03g63970 12003.m11264 protein gibb…	0.583
17.5.1	hormone metabolism.ethylene.synthesis-degradation	gene19437-v1.0-hybrid	Transcript	moderately similar to ( 404) AT4G25420 | Symbols: GA5, GA20OX1, AT2301, ATGA20OX1 | GA20OX1; gibberellin 20-oxidase | chr4:12990982-12992409 REVERSEmoderately similar to ( 385) GAO1B_WHEAT Gibberellin 20 oxidase 1-B (EC 1.14.11.-) (Gibberellin C-20 oxidase 1-B) (GA 20-oxidase 1-B) (Ta20ox1B) (TaGA20ox1-B) - Triticum aestivum (Wheat)moderately similar to ( 360) loc_os07g07420 12007.m05201 protein …	-1456
17.5.1	hormone metabolism.ethylene.synthesis-degradation	gene19438-v1.0-hybrid	Transcript	moderately similar to ( 486) AT4G25420 | Symbols: GA5, GA20OX1, AT2301, ATGA20OX1 | GA20OX1; gibberellin 20-oxidase | chr4:12990982-12992409 REVERSEmoderately similar to ( 480) GAO1B_WHEAT Gibberellin 20 oxidase 1-B (EC 1.14.11.-) (Gibberellin C-20 oxidase 1-B) (GA 20-oxidase 1-B) (Ta20ox1B) (TaGA20ox1-B) - Triticum aestivum (Wheat)moderately similar to ( 432) loc_os03g63970 12003.m11264 protein …	-0.772
17.5.1	hormone metabolism.ethylene.synthesis-degradation	gene19733-v1.0-hybrid	Transcript	moderately similar to ( 346) AT1G05010 | Symbols: EFE, ACO4, EAT1 | EFE (ETHYLENE-FORMING ENZYME); 1-aminocyclopropane-1-carboxylate oxidase | chr1:1431419-1432695 REVERSEmoderately similar to ( 372) ACCO3_PETHY 1-aminocyclopropane-1-carboxylate oxidase 3 (EC 1.14.17.4) (ACC oxidase 3) (Ethylene-forming enzyme) (EFE) - Petunia hybrida (Petunia)moderately similar to ( 303) loc_os09g27820 12009.m05…	-2383
17.5.1	hormone metabolism.ethylene.synthesis-degradation	gene20980-v1.0-hybrid	Transcript	moderately similar to ( 498) AT5G05600 | Symbols: | oxidoreductase, 2OG-Fe(II) oxygenase family protein | chr5:1672266-1674602 FORWARDmoderately similar to ( 231) LDOX_MALDO Leucoanthocyanidin dioxygenase (EC 1.14.11.19) (LDOX) (Leucocyanidin oxygenase) (Leucoanthocyanidin hydroxylase) (Anthocyanidin synthase) - Malus domestica (Apple) (Malus sylvestris)moderately similar to ( 423) loc_os05g03640…	-1416
17.5.1	hormone metabolism.ethylene.synthesis-degradation	gene22073-v1.0-hybrid	Transcript	weakly similar to ( 192) AT2G36690 | Symbols: | oxidoreductase, 2OG-Fe(II) oxygenase family protein | chr2:15379930-15381987 FORWARDweakly similar to ( 155) DV4H_CATRO Desacetoxyvindoline 4-hydroxylase (EC 1.14.11.20) - Catharanthus roseus (Rosy periwinkle) (Madagascar periwinkle)moderately similar to ( 251) loc_os08g37456 12008.m080186 protein flavonol synthase/flavanone 3-hydroxylase, putative,…	-4989
17.5.1	hormone metabolism.ethylene.synthesis-degradation	gene22727-v1.0-hybrid	Transcript	moderately similar to ( 377) AT4G16330 | Symbols: | oxidoreductase/ oxidoreductase, acting on paired donors, with incorporation or reduction of molecular oxygen, 2-oxoglutarate as one donor, and incorporation of one atom each of oxygen into both donors | chr4:9226298-9227235 REVERSEmoderately similar to ( 219) FL3H_HORVU Naringenin,2-oxoglutarate 3-dioxygenase (EC 1.14.11.9) (Flavonone-3-hydroxyl…	0.269
17.5.1	hormone metabolism.ethylene.synthesis-degradation	gene30607-v1.0-hybrid	Transcript	moderately similar to ( 445) AT1G30040 | Symbols: ATGA2OX2 | ATGA2OX2 (GIBBERELLIN 2-OXIDASE); gibberellin 2-beta-dioxygenase | chr1:10537769-10538781 FORWARDmoderately similar to ( 424) G2OX1_PEA Gibberellin 2-beta-dioxygenase 1 (EC 1.14.11.13) (Gibberellin 2-beta-hydroxylase 1) (Gibberellin 2-oxidase 1) (GA 2-oxidase 1) (Protein SLENDER) - Pisum sativum (Garden pea)moderately similar to ( 394) …	-1602
17.5.1	hormone metabolism.ethylene.synthesis-degradation	gene30946-v1.0-hybrid	Transcript	moderately similar to ( 305) AT4G21690 | Symbols: ATGA3OX3, GA3OX3 | GA3OX3 (GIBBERELLIN 3-OXIDASE 3); iron ion binding / oxidoreductase | chr4:11527229-11529060 FORWARDmoderately similar to ( 247) G3O23_WHEAT Gibberellin 3-beta-dioxygenase 2-3 (EC 1.14.11.15) (Gibberellin 3 beta-hydroxylase 2-3) (Gibberellin 3-oxidase 2-3) - Triticum aestivum (Wheat)moderately similar to ( 234) loc_os01g08220 12…	-1838
17.5.1	hormone metabolism.ethylene.synthesis-degradation	gene31337-v1.0-hybrid	Transcript	moderately similar to ( 377) AT1G78440 | Symbols: ATGA2OX1 | ATGA2OX1 (gibberellin 2-oxidase 1); gibberellin 2-beta-dioxygenase | chr1:29511772-29512990 REVERSEmoderately similar to ( 446) G2OX1_PEA Gibberellin 2-beta-dioxygenase 1 (EC 1.14.11.13) (Gibberellin 2-beta-hydroxylase 1) (Gibberellin 2-oxidase 1) (GA 2-oxidase 1) (Protein SLENDER) - Pisum sativum (Garden pea)moderately similar to ( 353…	-0.369
17.5.1	hormone metabolism.ethylene.synthesis-degradation	gene32347-v1.0-hybrid	Transcript	moderately similar to ( 487) AT4G22880 | Symbols: LDOX, TDS4, TT18, ANS | LDOX (LEUCOANTHOCYANIDIN DIOXYGENASE); leucocyanidin oxygenase | chr4:12004905-12006059 REVERSEhighly similar to ( 555) LDOX_MALDO Leucoanthocyanidin dioxygenase (EC 1.14.11.19) (LDOX) (Leucocyanidin oxygenase) (Leucoanthocyanidin hydroxylase) (Anthocyanidin synthase) - Malus domestica (Apple) (Malus sylvestris)moderately s…	-4467
17.5.1.1	hormone metabolism.ethylene.synthesis-degradation.1-aminocyclopropane-1-carboxylate synthase	gene13406-v1.0-hybrid	Transcript	highly similar to ( 550) AT5G51690 | Symbols: ACS12 | ACS12; 1-aminocyclopropane-1-carboxylate synthase/ L-aspartate:2-oxoglutarate aminotransferase/ aromatic-amino-acid:2-oxoglutarate aminotransferase | chr5:20999015-21000957 REVERSEmoderately similar to ( 389) 1A1C_MALDO 1-aminocyclopropane-1-carboxylate synthase (EC 4.4.1.14) (ACC synthase) (S-adenosyl-L-methionine methylthioadenosine-lyase) -…	0.692
17.5.1.1	hormone metabolism.ethylene.synthesis-degradation.1-aminocyclopropane-1-carboxylate synthase	gene31839-v1.0-hybrid	Transcript	highly similar to ( 654) AT3G61510 | Symbols: ACS1, AT-ACS1 | ACS1 (ACC SYNTHASE 1); 1-aminocyclopropane-1-carboxylate synthase | chr3:22763495-22765730 REVERSEhighly similar to ( 736) 1A1C_SOYBN 1-aminocyclopropane-1-carboxylate synthase (EC 4.4.1.14) (ACC synthase) (S-adenosyl-L-methionine methylthioadenosine-lyase) - Glycine max (Soybean)highly similar to ( 627) loc_os04g48850 12004.m09820 pro…	-3651
17.5.2	hormone metabolism.ethylene.signal transduction	gene00975-v1.0-hybrid	Transcript	very weakly similar to (88.6) AT3G15210 | Symbols: ATERF-4, ERF4, RAP2.5, ATERF4 | ERF4 (ETHYLENE RESPONSIVE ELEMENT BINDING FACTOR 4); DNA binding / protein binding / transcription factor/ transcription repressor | chr3:5121472-5122140 FORWARDvery weakly similar to (87.8) ERF4_NICSY Ethylene-responsive transcription factor 4 (Ethylene-responsive element-binding factor 4 homolog) (EREBP-3) (NsERF…	-0.885
17.5.2	hormone metabolism.ethylene.signal transduction	gene03450-v1.0-hybrid	Transcript	weakly similar to ( 112) AT3G20310 | Symbols: ATERF-7, ATERF7, ERF7 | ERF7 (ETHYLINE RESPONSE FACTOR 7); DNA binding / protein binding / transcription factor/ transcription repressor | chr3:7085957-7086691 REVERSEweakly similar to ( 110) ERF3_TOBAC Ethylene-responsive transcription factor 3 (Ethylene-responsive element-binding factor 3 homolog) (EREBP-5) (NtERF5) - Nicotiana tabacum (Common tobac…	-1321
17.5.2	hormone metabolism.ethylene.signal transduction	gene10841-v1.0-hybrid	Transcript	weakly similar to ( 183) AT4G17500 | Symbols: ATERF-1 | ATERF-1 (ETHYLENE RESPONSIVE ELEMENT BINDING FACTOR 1); DNA binding / transcription activator/ transcription factor | chr4:9759405-9760211 FORWARDweakly similar to ( 154) ERF2_NICSY Ethylene-responsive transcription factor 2 (Ethylene-responsive element-binding factor 2) (EREBP-2) (NsERF2) - Nicotiana sylvestris (Wood tobacco)weakly similar …	-1902
17.5.2	hormone metabolism.ethylene.signal transduction	gene15036-v1.0-hybrid	Transcript	weakly similar to ( 159) AT5G25190 | Symbols: | ethylene-responsive element-binding protein, putative | chr5:8707007-8707655 REVERSEweakly similar to ( 110) loc_os06g08340 12006.m05555 protein ethylene response factor 1, putative, expressedAP2 AP2 no original description	2796
17.5.2	hormone metabolism.ethylene.signal transduction	gene16619-v1.0-hybrid	Transcript	weakly similar to ( 154) AT3G23240 | Symbols: ERF1, ATERF1 | ERF1 (ETHYLENE RESPONSE FACTOR 1); DNA binding / transcription activator/ transcription factor | chr3:8295705-8296361 FORWARDvery weakly similar to (89.0) ERF2_TOBAC Ethylene-responsive transcription factor 2 (Ethylene-responsive element-binding factor 2) (EREBP-2) (NtERF2) - Nicotiana tabacum (Common tobacco)weakly similar to ( 123) lo…	-2304
17.5.2	hormone metabolism.ethylene.signal transduction	gene21106-v1.0-hybrid	Transcript	nearly identical (1181) AT1G66340 | Symbols: ETR1, EIN1, ETR | ETR1 (ETHYLENE RESPONSE 1); ethylene binding / protein histidine kinase/ two-component response regulator | chr1:24734698-24737366 FORWARDnearly identical (1328) ETR1_PRUPE Ethylene receptor (EC 2.7.13.3) - Prunus persica (Peach)highly similar to ( 884) loc_os03g49500 12003.m34910 protein ethylene receptor, putative, expressedPRK11107…	0.722
17.5.2	hormone metabolism.ethylene.signal transduction	gene21403-v1.0-hybrid	Transcript	very weakly similar to (86.7) AT1G28360 | Symbols: ERF12, ATERF12 | ERF12 (ERF DOMAIN PROTEIN 12); DNA binding / transcription factor/ transcription repressor | chr1:9951934-9952503 FORWARDvery weakly similar to (81.6) ERF3_TOBAC Ethylene-responsive transcription factor 3 (Ethylene-responsive element-binding factor 3 homolog) (EREBP-5) (NtERF5) - Nicotiana tabacum (Common tobacco)AP2 AP2 no origi…	-1722
17.5.2	hormone metabolism.ethylene.signal transduction	gene29738-v1.0-hybrid	Transcript	very weakly similar to ( 100) AT5G44210 | Symbols: ERF9, ATERF9, ATERF-9 | ERF9 (ERF DOMAIN PROTEIN 9); DNA binding / transcription factor/ transcription repressor | chr5:17806742-17807344 FORWARDweakly similar to ( 101) ERF4_NICSY Ethylene-responsive transcription factor 4 (Ethylene-responsive element-binding factor 4 homolog) (EREBP-3) (NsERF3) - Nicotiana sylvestris (Wood tobacco)very weakly s…	-1252
17.5.2	hormone metabolism.ethylene.signal transduction	gene29787-v1.0-hybrid	Transcript	weakly similar to ( 109) AT5G47220 | Symbols: ATERF2, ATERF-2, ERF2 | ERF2 (ETHYLENE RESPONSIVE ELEMENT BINDING FACTOR 2); DNA binding / transcription activator/ transcription factor | chr5:19172023-19172754 REVERSEvery weakly similar to (95.5) ERF2_NICSY Ethylene-responsive transcription factor 2 (Ethylene-responsive element-binding factor 2) (EREBP-2) (NsERF2) - Nicotiana sylvestris (Wood tobac…	-0.37
17.5.3	hormone metabolism.ethylene.induced-regulated-responsive-activated	gene01068-v1.0-hybrid	Transcript	weakly similar to ( 183) AT1G05710 | Symbols: | ethylene-responsive protein, putative | chr1:1716198-1717023 FORWARDweakly similar to ( 127) loc_os04g41570 12004.m101563 protein ER33 protein, putative, expressed no original description	-1018
17.5.3	hormone metabolism.ethylene.induced-regulated-responsive-activated	gene02095-v1.0-hybrid	Transcript	weakly similar to ( 161) AT3G24500 | Symbols: MBF1C, ATMBF1C | MBF1C (MULTIPROTEIN BRIDGING FACTOR 1C); DNA binding / transcription coactivator/ transcription factor | chr3:8918755-8919201 FORWARDweakly similar to ( 127) loc_os06g39240 12006.m091727 protein endothelial differentiation-related factor 1, putative, expressed no original description	-0.595
17.5.3	hormone metabolism.ethylene.induced-regulated-responsive-activated	gene03259-v1.0-hybrid	Transcript	moderately similar to ( 236) AT3G20640 | Symbols: | ethylene-responsive protein -related | chr3:7210654-7213199 REVERSEweakly similar to ( 165) loc_os05g42180 12005.m08391 protein conserved hypothetical protein no original description	-2527
17.5.3	hormone metabolism.ethylene.induced-regulated-responsive-activated	gene11847-v1.0-hybrid	Transcript	moderately similar to ( 221) AT4G29100 | Symbols: | ethylene-responsive family protein | chr4:14341140-14344575 FORWARDmoderately similar to ( 213) loc_os05g14010 12005.m05814 protein expressed protein no original description	-1.0
17.5.3	hormone metabolism.ethylene.induced-regulated-responsive-activated	gene12110-v1.0-hybrid	Transcript	weakly similar to ( 182) AT1G09740 | Symbols: | ethylene-responsive protein, putative | chr1:3154603-3155834 FORWARDweakly similar to ( 188) loc_os02g52314 12002.m10262 protein ER6 protein, putative, expressed no original description	0.303
17.5.3	hormone metabolism.ethylene.induced-regulated-responsive-activated	gene25821-v1.0-hybrid	Transcript	very weakly similar to (82.0) AT4G29100 | Symbols: | ethylene-responsive family protein | chr4:14341140-14344575 FORWARDvery weakly similar to (90.1) loc_os02g17680 12002.m33639 protein helix-loop-helix DNA-binding, putative, expressed no original description	-1824
17.5.3	hormone metabolism.ethylene.induced-regulated-responsive-activated	gene30665-v1.0-hybrid	Transcript	weakly similar to ( 164) AT1G61660 | Symbols: | basic helix-loop-helix (bHLH) family protein | chr1:22754603-22756171 REVERSEweakly similar to ( 176) loc_os05g42180 12005.m08391 protein conserved hypothetical protein no original description	-1343

## Sheet: File S6
BinCode	BinName	id	Type	Description	GA-WA-MM.xls
17.5.1	hormone metabolism.ethylene.synthesis-degradation	gene01056-v1.0-hybrid	Transcript	moderately similar to ( 287) AT1G15550 | Symbols: GA4, ATGA3OX1, GA3OX1 | GA3OX1 (GIBBERELLIN 3-OXIDASE 1); gibberellin 3-beta-dioxygenase/ transcription factor binding | chr1:5344569-5346078 REVERSEmoderately similar to ( 240) G3O23_WHEAT Gibberellin 3-beta-dioxygenase 2-3 (EC 1.14.11.15) (Gibberellin 3 beta-hydroxylase 2-3) (Gibberellin 3-oxidase 2-3) - Triticum aestivum (Wheat)moderately simil…	0.361
17.5.1	hormone metabolism.ethylene.synthesis-degradation	gene01202-v1.0-hybrid	Transcript	moderately similar to ( 469) AT1G05010 | Symbols: EFE, ACO4, EAT1 | EFE (ETHYLENE-FORMING ENZYME); 1-aminocyclopropane-1-carboxylate oxidase | chr1:1431419-1432695 REVERSEhighly similar to ( 522) ACCO3_PETHY 1-aminocyclopropane-1-carboxylate oxidase 3 (EC 1.14.17.4) (ACC oxidase 3) (Ethylene-forming enzyme) (EFE) - Petunia hybrida (Petunia)moderately similar to ( 437) loc_os09g27820 12009.m05933 …	-0.568
17.5.1	hormone metabolism.ethylene.synthesis-degradation	gene01731-v1.0-hybrid	Transcript	moderately similar to ( 275) AT1G06620 | Symbols: | 2-oxoglutarate-dependent dioxygenase, putative | chr1:2025618-2027094 FORWARDmoderately similar to ( 244) DV4H_CATRO Desacetoxyvindoline 4-hydroxylase (EC 1.14.11.20) - Catharanthus roseus (Rosy periwinkle) (Madagascar periwinkle)moderately similar to ( 204) loc_os03g48430 12003.m09851 protein 1-aminocyclopropane-1-carboxylate oxidase, putative,…	0.243
17.5.1	hormone metabolism.ethylene.synthesis-degradation	gene01732-v1.0-hybrid	Transcript	moderately similar to ( 393) AT1G06650 | Symbols: | 2-oxoglutarate-dependent dioxygenase, putative | chr1:2035909-2037186 FORWARDmoderately similar to ( 338) DV4H_CATRO Desacetoxyvindoline 4-hydroxylase (EC 1.14.11.20) - Catharanthus roseus (Rosy periwinkle) (Madagascar periwinkle)moderately similar to ( 296) loc_os03g48430 12003.m09851 protein 1-aminocyclopropane-1-carboxylate oxidase, putative,…	0.396
17.5.1	hormone metabolism.ethylene.synthesis-degradation	gene02062-v1.0-hybrid	Transcript	moderately similar to ( 279) AT1G04350 | Symbols: | 2-oxoglutarate-dependent dioxygenase, putative | chr1:1165296-1166538 FORWARDmoderately similar to ( 223) DV4H_CATRO Desacetoxyvindoline 4-hydroxylase (EC 1.14.11.20) - Catharanthus roseus (Rosy periwinkle) (Madagascar periwinkle)moderately similar to ( 254) loc_os06g14400 12006.m06155 protein 1-aminocyclopropane-1-carboxylate oxidase, putative,…	-0.828
17.5.1	hormone metabolism.ethylene.synthesis-degradation	gene05929-v1.0-hybrid	Transcript	moderately similar to ( 355) AT1G14130 | Symbols: | 2-oxoglutarate-dependent dioxygenase, putative | chr1:4836041-4837040 REVERSEvery weakly similar to (97.4) ACCO_ACTCH 1-aminocyclopropane-1-carboxylate oxidase (EC 1.14.17.4) (ACC oxidase) (Ethylene-forming enzyme) (EFE) - Actinidia chinensis (Kiwi) (Yangtao)moderately similar to ( 300) loc_os04g39980 12004.m08982 protein gibberellin 20 oxidase …	2193
17.5.1	hormone metabolism.ethylene.synthesis-degradation	gene06004-v1.0-hybrid	Transcript	moderately similar to ( 407) AT1G15550 | Symbols: GA4, ATGA3OX1, GA3OX1 | GA3OX1 (GIBBERELLIN 3-OXIDASE 1); gibberellin 3-beta-dioxygenase/ transcription factor binding | chr1:5344569-5346078 REVERSEmoderately similar to ( 265) G3O23_WHEAT Gibberellin 3-beta-dioxygenase 2-3 (EC 1.14.11.15) (Gibberellin 3 beta-hydroxylase 2-3) (Gibberellin 3-oxidase 2-3) - Triticum aestivum (Wheat)moderately simil…	-1204
17.5.1	hormone metabolism.ethylene.synthesis-degradation	gene06851-v1.0-hybrid	Transcript	highly similar to ( 502) AT3G21420 | Symbols: | oxidoreductase, 2OG-Fe(II) oxygenase family protein | chr3:7541579-7543221 FORWARDmoderately similar to ( 201) FLS_SOLTU Flavonol synthase/flavanone 3-hydroxylase (EC 1.14.11.23) (EC 1.14.11.9) (FLS) - Solanum tuberosum (Potato)moderately similar to ( 444) loc_os01g70930 12001.m13137 protein flavonol synthase/flavanone 3-hydroxylase, putative, expre…	-0.988
17.5.1	hormone metabolism.ethylene.synthesis-degradation	gene08069-v1.0-hybrid	Transcript	weakly similar to ( 196) AT4G10490 | Symbols: | oxidoreductase, 2OG-Fe(II) oxygenase family protein | chr4:6483900-6485179 FORWARDweakly similar to ( 135) FLS_SOLTU Flavonol synthase/flavanone 3-hydroxylase (EC 1.14.11.23) (EC 1.14.11.9) (FLS) - Solanum tuberosum (Potato)weakly similar to ( 199) loc_os10g39140 12010.m06684 protein gibberellin 20 oxidase 2, putative, expressedPcbC 2OG-FeII_Oxy no …	-0.361
17.5.1	hormone metabolism.ethylene.synthesis-degradation	gene08893-v1.0-hybrid	Transcript	moderately similar to ( 427) AT1G06620 | Symbols: | 2-oxoglutarate-dependent dioxygenase, putative | chr1:2025618-2027094 FORWARDmoderately similar to ( 380) DV4H_CATRO Desacetoxyvindoline 4-hydroxylase (EC 1.14.11.20) - Catharanthus roseus (Rosy periwinkle) (Madagascar periwinkle)moderately similar to ( 332) loc_os03g48430 12003.m09851 protein 1-aminocyclopropane-1-carboxylate oxidase, putative,…	0.741
17.5.1	hormone metabolism.ethylene.synthesis-degradation	gene10022-v1.0-hybrid	Transcript	moderately similar to ( 313) AT1G06620 | Symbols: | 2-oxoglutarate-dependent dioxygenase, putative | chr1:2025618-2027094 FORWARDmoderately similar to ( 340) DV4H_CATRO Desacetoxyvindoline 4-hydroxylase (EC 1.14.11.20) - Catharanthus roseus (Rosy periwinkle) (Madagascar periwinkle)moderately similar to ( 288) loc_os03g48430 12003.m09851 protein 1-aminocyclopropane-1-carboxylate oxidase, putative,…	0.868
17.5.1	hormone metabolism.ethylene.synthesis-degradation	gene10024-v1.0-hybrid	Transcript	moderately similar to ( 310) AT5G59540 | Symbols: | oxidoreductase, 2OG-Fe(II) oxygenase family protein | chr5:23996615-23997576 REVERSEmoderately similar to ( 304) DV4H_CATRO Desacetoxyvindoline 4-hydroxylase (EC 1.14.11.20) - Catharanthus roseus (Rosy periwinkle) (Madagascar periwinkle)moderately similar to ( 256) loc_os03g48430 12003.m09851 protein 1-aminocyclopropane-1-carboxylate oxidase, pu…	-0.612
17.5.1	hormone metabolism.ethylene.synthesis-degradation	gene11126-v1.0-hybrid	Transcript	moderately similar to ( 205) AT5G08640 | Symbols: FLS | FLS (FLAVONOL SYNTHASE); flavonol synthase | chr5:2804009-2805175 FORWARDmoderately similar to ( 280) FLS_MALDO Flavonol synthase/flavanone 3-hydroxylase (EC 1.14.11.23) (EC 1.14.11.9) (FLS) - Malus domestica (Apple) (Malus sylvestris)moderately similar to ( 229) loc_os02g52840 12002.m10314 protein flavonol synthase/flavanone 3-hydroxylase, …	-3.63
17.5.1	hormone metabolism.ethylene.synthesis-degradation	gene11731-v1.0-hybrid	Transcript	moderately similar to ( 231) AT1G52820 | Symbols: | 2-oxoglutarate-dependent dioxygenase, putative | chr1:19669216-19670321 FORWARDvery weakly similar to (90.9) GAO1B_WHEAT Gibberellin 20 oxidase 1-B (EC 1.14.11.-) (Gibberellin C-20 oxidase 1-B) (GA 20-oxidase 1-B) (Ta20ox1B) (TaGA20ox1-B) - Triticum aestivum (Wheat)weakly similar to ( 147) loc_os08g32170 12008.m07211 protein oxidoreductase, puta…	3755
17.5.1	hormone metabolism.ethylene.synthesis-degradation	gene12098-v1.0-hybrid	Transcript	moderately similar to ( 283) AT1G04350 | Symbols: | 2-oxoglutarate-dependent dioxygenase, putative | chr1:1165296-1166538 FORWARDmoderately similar to ( 247) DV4H_CATRO Desacetoxyvindoline 4-hydroxylase (EC 1.14.11.20) - Catharanthus roseus (Rosy periwinkle) (Madagascar periwinkle)moderately similar to ( 267) loc_os06g14400 12006.m06155 protein 1-aminocyclopropane-1-carboxylate oxidase, putative,…	-0.478
17.5.1	hormone metabolism.ethylene.synthesis-degradation	gene13360-v1.0-hybrid	Transcript	highly similar to ( 531) AT4G25420 | Symbols: GA5, GA20OX1, AT2301, ATGA20OX1 | GA20OX1; gibberellin 20-oxidase | chr4:12990982-12992409 REVERSEmoderately similar to ( 498) GAO1D_WHEAT Gibberellin 20 oxidase 1-D (EC 1.14.11.-) (Gibberellin C-20 oxidase 1-D) (GA 20-oxidase 1-D) (Ta20ox1D) (TaGA20ox1-D) (Protein Wga20) - Triticum aestivum (Wheat)moderately similar to ( 460) loc_os03g63970 12003.m11…	1133
17.5.1	hormone metabolism.ethylene.synthesis-degradation	gene14611-v1.0-hybrid	Transcript	highly similar to ( 613) AT3G51240 | Symbols: F3H, TT6, F3'H | F3H (FLAVANONE 3-HYDROXYLASE); naringenin 3-dioxygenase | chr3:19025409-19026658 FORWARDhighly similar to ( 663) FL3H_MALDO Naringenin,2-oxoglutarate 3-dioxygenase (EC 1.14.11.9) (Flavonone-3-hydroxylase) (F3H) (FHT) - Malus domestica (Apple) (Malus sylvestris)highly similar to ( 547) loc_os04g56700 12004.m10557 protein naringenin,2-o…	5.34
17.5.1	hormone metabolism.ethylene.synthesis-degradation	gene15503-v1.0-hybrid	Transcript	moderately similar to ( 276) AT1G06620 | Symbols: | 2-oxoglutarate-dependent dioxygenase, putative | chr1:2025618-2027094 FORWARDmoderately similar to ( 254) DV4H_CATRO Desacetoxyvindoline 4-hydroxylase (EC 1.14.11.20) - Catharanthus roseus (Rosy periwinkle) (Madagascar periwinkle)moderately similar to ( 290) loc_os06g14400 12006.m06155 protein 1-aminocyclopropane-1-carboxylate oxidase, putative,…	-1676
17.5.1	hormone metabolism.ethylene.synthesis-degradation	gene15505-v1.0-hybrid	Transcript	moderately similar to ( 293) AT1G06620 | Symbols: | 2-oxoglutarate-dependent dioxygenase, putative | chr1:2025618-2027094 FORWARDmoderately similar to ( 268) DV4H_CATRO Desacetoxyvindoline 4-hydroxylase (EC 1.14.11.20) - Catharanthus roseus (Rosy periwinkle) (Madagascar periwinkle)moderately similar to ( 311) loc_os06g14400 12006.m06155 protein 1-aminocyclopropane-1-carboxylate oxidase, putative,…	-0.23
17.5.1	hormone metabolism.ethylene.synthesis-degradation	gene15664-v1.0-hybrid	Transcript	weakly similar to ( 167) AT1G04350 | Symbols: | 2-oxoglutarate-dependent dioxygenase, putative | chr1:1165296-1166538 FORWARDweakly similar to ( 132) DV4H_CATRO Desacetoxyvindoline 4-hydroxylase (EC 1.14.11.20) - Catharanthus roseus (Rosy periwinkle) (Madagascar periwinkle)weakly similar to ( 179) loc_os06g14400 12006.m06155 protein 1-aminocyclopropane-1-carboxylate oxidase, putative, expressedPc…	-0.943
17.5.1	hormone metabolism.ethylene.synthesis-degradation	gene16129-v1.0-hybrid	Transcript	moderately similar to ( 326) AT1G06620 | Symbols: | 2-oxoglutarate-dependent dioxygenase, putative | chr1:2025618-2027094 FORWARDmoderately similar to ( 319) DV4H_CATRO Desacetoxyvindoline 4-hydroxylase (EC 1.14.11.20) - Catharanthus roseus (Rosy periwinkle) (Madagascar periwinkle)moderately similar to ( 260) loc_os03g48430 12003.m09851 protein 1-aminocyclopropane-1-carboxylate oxidase, putative,…	-0.525
17.5.1	hormone metabolism.ethylene.synthesis-degradation	gene18456-v1.0-hybrid	Transcript	moderately similar to ( 275) AT3G21420 | Symbols: | oxidoreductase, 2OG-Fe(II) oxygenase family protein | chr3:7541579-7543221 FORWARDmoderately similar to ( 203) FLS_SOLTU Flavonol synthase/flavanone 3-hydroxylase (EC 1.14.11.23) (EC 1.14.11.9) (FLS) - Solanum tuberosum (Potato)moderately similar to ( 258) loc_os01g70930 12001.m13137 protein flavonol synthase/flavanone 3-hydroxylase, putative, e…	-1357
17.5.1	hormone metabolism.ethylene.synthesis-degradation	gene19438-v1.0-hybrid	Transcript	moderately similar to ( 486) AT4G25420 | Symbols: GA5, GA20OX1, AT2301, ATGA20OX1 | GA20OX1; gibberellin 20-oxidase | chr4:12990982-12992409 REVERSEmoderately similar to ( 480) GAO1B_WHEAT Gibberellin 20 oxidase 1-B (EC 1.14.11.-) (Gibberellin C-20 oxidase 1-B) (GA 20-oxidase 1-B) (Ta20ox1B) (TaGA20ox1-B) - Triticum aestivum (Wheat)moderately similar to ( 432) loc_os03g63970 12003.m11264 protein …	-1879
17.5.1	hormone metabolism.ethylene.synthesis-degradation	gene19549-v1.0-hybrid	Transcript	moderately similar to ( 343) AT1G61770 | Symbols: | DNAJ heat shock N-terminal domain-containing protein | chr1:22810220-22812370 FORWARDweakly similar to ( 113) GAOX1_ORYSA Gibberellin 20 oxidase 1 (EC 1.14.11.-) (Gibberellin C-20 oxidase 1) (GA 20-oxidase 1) (Os20ox) - Oryza sativa (Rice)moderately similar to ( 356) loc_os12g15590 12012.m26874 protein dnaJ homolog dnj-2 precursor, putative, exp…	0.322
17.5.1	hormone metabolism.ethylene.synthesis-degradation	gene22073-v1.0-hybrid	Transcript	weakly similar to ( 192) AT2G36690 | Symbols: | oxidoreductase, 2OG-Fe(II) oxygenase family protein | chr2:15379930-15381987 FORWARDweakly similar to ( 155) DV4H_CATRO Desacetoxyvindoline 4-hydroxylase (EC 1.14.11.20) - Catharanthus roseus (Rosy periwinkle) (Madagascar periwinkle)moderately similar to ( 251) loc_os08g37456 12008.m080186 protein flavonol synthase/flavanone 3-hydroxylase, putative,…	-0.469
17.5.1	hormone metabolism.ethylene.synthesis-degradation	gene31337-v1.0-hybrid	Transcript	moderately similar to ( 377) AT1G78440 | Symbols: ATGA2OX1 | ATGA2OX1 (gibberellin 2-oxidase 1); gibberellin 2-beta-dioxygenase | chr1:29511772-29512990 REVERSEmoderately similar to ( 446) G2OX1_PEA Gibberellin 2-beta-dioxygenase 1 (EC 1.14.11.13) (Gibberellin 2-beta-hydroxylase 1) (Gibberellin 2-oxidase 1) (GA 2-oxidase 1) (Protein SLENDER) - Pisum sativum (Garden pea)moderately similar to ( 353…	1012
17.5.1	hormone metabolism.ethylene.synthesis-degradation	gene32347-v1.0-hybrid	Transcript	moderately similar to ( 487) AT4G22880 | Symbols: LDOX, TDS4, TT18, ANS | LDOX (LEUCOANTHOCYANIDIN DIOXYGENASE); leucocyanidin oxygenase | chr4:12004905-12006059 REVERSEhighly similar to ( 555) LDOX_MALDO Leucoanthocyanidin dioxygenase (EC 1.14.11.19) (LDOX) (Leucocyanidin oxygenase) (Leucoanthocyanidin hydroxylase) (Anthocyanidin synthase) - Malus domestica (Apple) (Malus sylvestris)moderately s…	5504
17.5.1.1	hormone metabolism.ethylene.synthesis-degradation.1-aminocyclopropane-1-carboxylate synthase	gene31839-v1.0-hybrid	Transcript	highly similar to ( 654) AT3G61510 | Symbols: ACS1, AT-ACS1 | ACS1 (ACC SYNTHASE 1); 1-aminocyclopropane-1-carboxylate synthase | chr3:22763495-22765730 REVERSEhighly similar to ( 736) 1A1C_SOYBN 1-aminocyclopropane-1-carboxylate synthase (EC 4.4.1.14) (ACC synthase) (S-adenosyl-L-methionine methylthioadenosine-lyase) - Glycine max (Soybean)highly similar to ( 627) loc_os04g48850 12004.m09820 pro…	-2687
17.5.1.1	hormone metabolism.ethylene.synthesis-degradation.1-aminocyclopropane-1-carboxylate synthase	gene32323-v1.0-hybrid	Transcript	highly similar to ( 603) AT1G62960 | Symbols: ACS10 | ACS10 (ACC SYNTHASE 10); 1-aminocyclopropane-1-carboxylate synthase/ L-aspartate:2-oxoglutarate aminotransferase/ aromatic-amino-acid:2-oxoglutarate aminotransferase | chr1:23318271-23320229 REVERSEmoderately similar to ( 409) 1A1C_MALDO 1-aminocyclopropane-1-carboxylate synthase (EC 4.4.1.14) (ACC synthase) (S-adenosyl-L-methionine methylthio…	-0.716
17.5.2	hormone metabolism.ethylene.signal transduction	gene00975-v1.0-hybrid	Transcript	very weakly similar to (88.6) AT3G15210 | Symbols: ATERF-4, ERF4, RAP2.5, ATERF4 | ERF4 (ETHYLENE RESPONSIVE ELEMENT BINDING FACTOR 4); DNA binding / protein binding / transcription factor/ transcription repressor | chr3:5121472-5122140 FORWARDvery weakly similar to (87.8) ERF4_NICSY Ethylene-responsive transcription factor 4 (Ethylene-responsive element-binding factor 4 homolog) (EREBP-3) (NsERF…	0.25
17.5.2	hormone metabolism.ethylene.signal transduction	gene03450-v1.0-hybrid	Transcript	weakly similar to ( 112) AT3G20310 | Symbols: ATERF-7, ATERF7, ERF7 | ERF7 (ETHYLINE RESPONSE FACTOR 7); DNA binding / protein binding / transcription factor/ transcription repressor | chr3:7085957-7086691 REVERSEweakly similar to ( 110) ERF3_TOBAC Ethylene-responsive transcription factor 3 (Ethylene-responsive element-binding factor 3 homolog) (EREBP-5) (NtERF5) - Nicotiana tabacum (Common tobac…	0.324
17.5.2	hormone metabolism.ethylene.signal transduction	gene10841-v1.0-hybrid	Transcript	weakly similar to ( 183) AT4G17500 | Symbols: ATERF-1 | ATERF-1 (ETHYLENE RESPONSIVE ELEMENT BINDING FACTOR 1); DNA binding / transcription activator/ transcription factor | chr4:9759405-9760211 FORWARDweakly similar to ( 154) ERF2_NICSY Ethylene-responsive transcription factor 2 (Ethylene-responsive element-binding factor 2) (EREBP-2) (NsERF2) - Nicotiana sylvestris (Wood tobacco)weakly similar …	-1.28
17.5.2	hormone metabolism.ethylene.signal transduction	gene11090-v1.0-hybrid	Transcript	highly similar to ( 806) AT2G40940 | Symbols: ERS1, ERS | ERS1 (ETHYLENE RESPONSE SENSOR 1); ethylene binding / protein histidine kinase/ receptor | chr2:17084635-17086819 REVERSEhighly similar to ( 807) ETR1_PRUPE Ethylene receptor (EC 2.7.13.3) - Prunus persica (Peach)highly similar to ( 840) loc_os03g49500 12003.m34910 protein ethylene receptor, putative, expressedPRK11107 BaeS PRK10841 PRK110…	0.268
17.5.2	hormone metabolism.ethylene.signal transduction	gene15036-v1.0-hybrid	Transcript	weakly similar to ( 159) AT5G25190 | Symbols: | ethylene-responsive element-binding protein, putative | chr5:8707007-8707655 REVERSEweakly similar to ( 110) loc_os06g08340 12006.m05555 protein ethylene response factor 1, putative, expressedAP2 AP2 no original description	0.923
17.5.2	hormone metabolism.ethylene.signal transduction	gene16612-v1.0-hybrid	Transcript	highly similar to ( 846) AT3G04580 | Symbols: EIN4 | EIN4 (ETHYLENE INSENSITIVE 4); ethylene binding / glycogen synthase kinase 3/ protein histidine kinase/ receptor | chr3:1235576-1237965 REVERSEmoderately similar to ( 443) ETR1_BRAOL Ethylene receptor (EC 2.7.13.3) - Brassica oleracea (Wild cabbage)highly similar to ( 649) loc_os04g08740 12004.m35115 protein ethylene receptor, putative, express…	0.238
17.5.2	hormone metabolism.ethylene.signal transduction	gene29738-v1.0-hybrid	Transcript	very weakly similar to ( 100) AT5G44210 | Symbols: ERF9, ATERF9, ATERF-9 | ERF9 (ERF DOMAIN PROTEIN 9); DNA binding / transcription factor/ transcription repressor | chr5:17806742-17807344 FORWARDweakly similar to ( 101) ERF4_NICSY Ethylene-responsive transcription factor 4 (Ethylene-responsive element-binding factor 4 homolog) (EREBP-3) (NsERF3) - Nicotiana sylvestris (Wood tobacco)very weakly s…	-0.456
17.5.2	hormone metabolism.ethylene.signal transduction	gene32532-v1.0-hybrid	Transcript	highly similar to ( 857) AT3G23150 | Symbols: ETR2 | ETR2 (ethylene response 2); ethylene binding / glycogen synthase kinase 3/ protein histidine kinase/ receptor | chr3:8255156-8257560 FORWARDmoderately similar to ( 429) ETR1_TOBAC Ethylene receptor (EC 2.7.13.3) (NT-ETR1) - Nicotiana tabacum (Common tobacco)highly similar to ( 658) loc_os04g08740 12004.m35115 protein ethylene receptor, putative…	0.257
17.5.3	hormone metabolism.ethylene.induced-regulated-responsive-activated	gene01068-v1.0-hybrid	Transcript	weakly similar to ( 183) AT1G05710 | Symbols: | ethylene-responsive protein, putative | chr1:1716198-1717023 FORWARDweakly similar to ( 127) loc_os04g41570 12004.m101563 protein ER33 protein, putative, expressed no original description	-0.823
17.5.3	hormone metabolism.ethylene.induced-regulated-responsive-activated	gene02095-v1.0-hybrid	Transcript	weakly similar to ( 161) AT3G24500 | Symbols: MBF1C, ATMBF1C | MBF1C (MULTIPROTEIN BRIDGING FACTOR 1C); DNA binding / transcription coactivator/ transcription factor | chr3:8918755-8919201 FORWARDweakly similar to ( 127) loc_os06g39240 12006.m091727 protein endothelial differentiation-related factor 1, putative, expressed no original description	-0.584
17.5.3	hormone metabolism.ethylene.induced-regulated-responsive-activated	gene03259-v1.0-hybrid	Transcript	moderately similar to ( 236) AT3G20640 | Symbols: | ethylene-responsive protein -related | chr3:7210654-7213199 REVERSEweakly similar to ( 165) loc_os05g42180 12005.m08391 protein conserved hypothetical protein no original description	-1171
17.5.3	hormone metabolism.ethylene.induced-regulated-responsive-activated	gene11847-v1.0-hybrid	Transcript	moderately similar to ( 221) AT4G29100 | Symbols: | ethylene-responsive family protein | chr4:14341140-14344575 FORWARDmoderately similar to ( 213) loc_os05g14010 12005.m05814 protein expressed protein no original description	-0.385
17.5.3	hormone metabolism.ethylene.induced-regulated-responsive-activated	gene15770-v1.0-hybrid	Transcript	moderately similar to ( 216) AT3G58680 | Symbols: MBF1B, ATMBF1B | MBF1B (MULTIPROTEIN BRIDGING FACTOR 1B); DNA binding / transcription coactivator | chr3:21707367-21708625 FORWARDmoderately similar to ( 206) loc_os08g27850 12008.m080145 protein endothelial differentiation-related factor 1, putative, expressedMBF1 no original description	0.374
17.5.3	hormone metabolism.ethylene.induced-regulated-responsive-activated	gene25821-v1.0-hybrid	Transcript	very weakly similar to (82.0) AT4G29100 | Symbols: | ethylene-responsive family protein | chr4:14341140-14344575 FORWARDvery weakly similar to (90.1) loc_os02g17680 12002.m33639 protein helix-loop-helix DNA-binding, putative, expressed no original description	-1378
17.5.3	hormone metabolism.ethylene.induced-regulated-responsive-activated	gene30665-v1.0-hybrid	Transcript	weakly similar to ( 164) AT1G61660 | Symbols: | basic helix-loop-helix (bHLH) family protein | chr1:22754603-22756171 REVERSEweakly similar to ( 176) loc_os05g42180 12005.m08391 protein conserved hypothetical protein no original description	-1605

## Sheet: File S7
BinCode	BinName	id	Type	Description	GA-WA-MM.xls
17.5.1	hormone metabolism.ethylene.synthesis-degradation	gene01056-v1.0-hybrid	Transcript	moderately similar to ( 287) AT1G15550 | Symbols: GA4, ATGA3OX1, GA3OX1 | GA3OX1 (GIBBERELLIN 3-OXIDASE 1); gibberellin 3-beta-dioxygenase/ transcription factor binding | chr1:5344569-5346078 REVERSEmoderately similar to ( 240) G3O23_WHEAT Gibberellin 3-beta-dioxygenase 2-3 (EC 1.14.11.15) (Gibberellin 3 beta-hydroxylase 2-3) (Gibberellin 3-oxidase 2-3) - Triticum aestivum (Wheat)moderately simil…	0.508
17.5.1	hormone metabolism.ethylene.synthesis-degradation	gene01202-v1.0-hybrid	Transcript	moderately similar to ( 469) AT1G05010 | Symbols: EFE, ACO4, EAT1 | EFE (ETHYLENE-FORMING ENZYME); 1-aminocyclopropane-1-carboxylate oxidase | chr1:1431419-1432695 REVERSEhighly similar to ( 522) ACCO3_PETHY 1-aminocyclopropane-1-carboxylate oxidase 3 (EC 1.14.17.4) (ACC oxidase 3) (Ethylene-forming enzyme) (EFE) - Petunia hybrida (Petunia)moderately similar to ( 437) loc_os09g27820 12009.m05933 …	0.431
17.5.1	hormone metabolism.ethylene.synthesis-degradation	gene01732-v1.0-hybrid	Transcript	moderately similar to ( 393) AT1G06650 | Symbols: | 2-oxoglutarate-dependent dioxygenase, putative | chr1:2035909-2037186 FORWARDmoderately similar to ( 338) DV4H_CATRO Desacetoxyvindoline 4-hydroxylase (EC 1.14.11.20) - Catharanthus roseus (Rosy periwinkle) (Madagascar periwinkle)moderately similar to ( 296) loc_os03g48430 12003.m09851 protein 1-aminocyclopropane-1-carboxylate oxidase, putative,…	-0.598
17.5.1	hormone metabolism.ethylene.synthesis-degradation	gene01735-v1.0-hybrid	Transcript	moderately similar to ( 433) AT1G06620 | Symbols: | 2-oxoglutarate-dependent dioxygenase, putative | chr1:2025618-2027094 FORWARDmoderately similar to ( 395) DV4H_CATRO Desacetoxyvindoline 4-hydroxylase (EC 1.14.11.20) - Catharanthus roseus (Rosy periwinkle) (Madagascar periwinkle)moderately similar to ( 324) loc_os03g48430 12003.m09851 protein 1-aminocyclopropane-1-carboxylate oxidase, putative,…	1819
17.5.1	hormone metabolism.ethylene.synthesis-degradation	gene05020-v1.0-hybrid	Transcript	moderately similar to ( 340) AT1G02400 | Symbols: ATGA2OX4, ATGA2OX6, DTA1, GA2OX6 | GA2OX6 (GIBBERELLIN 2-OXIDASE 6); gibberellin 2-beta-dioxygenase | chr1:486964-489391 FORWARDmoderately similar to ( 378) G2OX2_PEA Gibberellin 2-beta-dioxygenase 2 (EC 1.14.11.13) (Gibberellin 2-beta-hydroxylase 2) (Gibberellin 2-oxidase 2) (GA 2-oxidase 2) - Pisum sativum (Garden pea)moderately similar to ( 268…	5491
17.5.1	hormone metabolism.ethylene.synthesis-degradation	gene06004-v1.0-hybrid	Transcript	moderately similar to ( 407) AT1G15550 | Symbols: GA4, ATGA3OX1, GA3OX1 | GA3OX1 (GIBBERELLIN 3-OXIDASE 1); gibberellin 3-beta-dioxygenase/ transcription factor binding | chr1:5344569-5346078 REVERSEmoderately similar to ( 265) G3O23_WHEAT Gibberellin 3-beta-dioxygenase 2-3 (EC 1.14.11.15) (Gibberellin 3 beta-hydroxylase 2-3) (Gibberellin 3-oxidase 2-3) - Triticum aestivum (Wheat)moderately simil…	-2338
17.5.1	hormone metabolism.ethylene.synthesis-degradation	gene06851-v1.0-hybrid	Transcript	highly similar to ( 502) AT3G21420 | Symbols: | oxidoreductase, 2OG-Fe(II) oxygenase family protein | chr3:7541579-7543221 FORWARDmoderately similar to ( 201) FLS_SOLTU Flavonol synthase/flavanone 3-hydroxylase (EC 1.14.11.23) (EC 1.14.11.9) (FLS) - Solanum tuberosum (Potato)moderately similar to ( 444) loc_os01g70930 12001.m13137 protein flavonol synthase/flavanone 3-hydroxylase, putative, expre…	1.56
17.5.1	hormone metabolism.ethylene.synthesis-degradation	gene08065-v1.0-hybrid	Transcript	moderately similar to ( 234) AT5G24530 | Symbols: DMR6 | DMR6 (DOWNY MILDEW RESISTANT 6); oxidoreductase/ oxidoreductase, acting on paired donors, with incorporation or reduction of molecular oxygen, 2-oxoglutarate as one donor, and incorporation of one atom each of oxygen into both donors | chr5:8378964-8383154 FORWARDweakly similar to ( 160) FL3H_MALDO Naringenin,2-oxoglutarate 3-dioxygenase (E…	1932
17.5.1	hormone metabolism.ethylene.synthesis-degradation	gene08069-v1.0-hybrid	Transcript	weakly similar to ( 196) AT4G10490 | Symbols: | oxidoreductase, 2OG-Fe(II) oxygenase family protein | chr4:6483900-6485179 FORWARDweakly similar to ( 135) FLS_SOLTU Flavonol synthase/flavanone 3-hydroxylase (EC 1.14.11.23) (EC 1.14.11.9) (FLS) - Solanum tuberosum (Potato)weakly similar to ( 199) loc_os10g39140 12010.m06684 protein gibberellin 20 oxidase 2, putative, expressedPcbC 2OG-FeII_Oxy no …	-1416
17.5.1	hormone metabolism.ethylene.synthesis-degradation	gene08889-v1.0-hybrid	Transcript	moderately similar to ( 222) AT1G06620 | Symbols: | 2-oxoglutarate-dependent dioxygenase, putative | chr1:2025618-2027094 FORWARDmoderately similar to ( 220) DV4H_CATRO Desacetoxyvindoline 4-hydroxylase (EC 1.14.11.20) - Catharanthus roseus (Rosy periwinkle) (Madagascar periwinkle)weakly similar to ( 191) loc_os04g10350 12004.m06287 protein 1-aminocyclopropane-1-carboxylate oxidase, putative, exp…	-0.59
17.5.1	hormone metabolism.ethylene.synthesis-degradation	gene08893-v1.0-hybrid	Transcript	moderately similar to ( 427) AT1G06620 | Symbols: | 2-oxoglutarate-dependent dioxygenase, putative | chr1:2025618-2027094 FORWARDmoderately similar to ( 380) DV4H_CATRO Desacetoxyvindoline 4-hydroxylase (EC 1.14.11.20) - Catharanthus roseus (Rosy periwinkle) (Madagascar periwinkle)moderately similar to ( 332) loc_os03g48430 12003.m09851 protein 1-aminocyclopropane-1-carboxylate oxidase, putative,…	-0.915
17.5.1	hormone metabolism.ethylene.synthesis-degradation	gene09302-v1.0-hybrid	Transcript	highly similar to ( 575) AT1G48420 | Symbols: D-CDES | D-CDES (D-CYSTEINE DESULFHYDRASE); 1-aminocyclopropane-1-carboxylate deaminase/ D-cysteine desulfhydrase/ catalytic | chr1:17896767-17898803 REVERSEhighly similar to ( 578) loc_os02g53330 12002.m100439 protein 1-aminocyclopropane-1-carboxylate deaminase, putative, expressedPRK03910 Acd PRK12390 no original description	-0.505
17.5.1	hormone metabolism.ethylene.synthesis-degradation	gene10022-v1.0-hybrid	Transcript	moderately similar to ( 313) AT1G06620 | Symbols: | 2-oxoglutarate-dependent dioxygenase, putative | chr1:2025618-2027094 FORWARDmoderately similar to ( 340) DV4H_CATRO Desacetoxyvindoline 4-hydroxylase (EC 1.14.11.20) - Catharanthus roseus (Rosy periwinkle) (Madagascar periwinkle)moderately similar to ( 288) loc_os03g48430 12003.m09851 protein 1-aminocyclopropane-1-carboxylate oxidase, putative,…	-1156
17.5.1	hormone metabolism.ethylene.synthesis-degradation	gene10024-v1.0-hybrid	Transcript	moderately similar to ( 310) AT5G59540 | Symbols: | oxidoreductase, 2OG-Fe(II) oxygenase family protein | chr5:23996615-23997576 REVERSEmoderately similar to ( 304) DV4H_CATRO Desacetoxyvindoline 4-hydroxylase (EC 1.14.11.20) - Catharanthus roseus (Rosy periwinkle) (Madagascar periwinkle)moderately similar to ( 256) loc_os03g48430 12003.m09851 protein 1-aminocyclopropane-1-carboxylate oxidase, pu…	-3304
17.5.1	hormone metabolism.ethylene.synthesis-degradation	gene10778-v1.0-hybrid	Transcript	moderately similar to ( 457) AT4G17050 | Symbols: UGLYAH | UGLYAH (UREIDOGLYCINE AMINOHYDROLASE); transcription factor | chr4:9589662-9592413 FORWARDweakly similar to ( 146) LDOX_MALDO Leucoanthocyanidin dioxygenase (EC 1.14.11.19) (LDOX) (Leucocyanidin oxygenase) (Leucoanthocyanidin hydroxylase) (Anthocyanidin synthase) - Malus domestica (Apple) (Malus sylvestris)moderately similar to ( 417) loc…	-0.422
17.5.1	hormone metabolism.ethylene.synthesis-degradation	gene11126-v1.0-hybrid	Transcript	moderately similar to ( 205) AT5G08640 | Symbols: FLS | FLS (FLAVONOL SYNTHASE); flavonol synthase | chr5:2804009-2805175 FORWARDmoderately similar to ( 280) FLS_MALDO Flavonol synthase/flavanone 3-hydroxylase (EC 1.14.11.23) (EC 1.14.11.9) (FLS) - Malus domestica (Apple) (Malus sylvestris)moderately similar to ( 229) loc_os02g52840 12002.m10314 protein flavonol synthase/flavanone 3-hydroxylase, …	1.06
17.5.1	hormone metabolism.ethylene.synthesis-degradation	gene11731-v1.0-hybrid	Transcript	moderately similar to ( 231) AT1G52820 | Symbols: | 2-oxoglutarate-dependent dioxygenase, putative | chr1:19669216-19670321 FORWARDvery weakly similar to (90.9) GAO1B_WHEAT Gibberellin 20 oxidase 1-B (EC 1.14.11.-) (Gibberellin C-20 oxidase 1-B) (GA 20-oxidase 1-B) (Ta20ox1B) (TaGA20ox1-B) - Triticum aestivum (Wheat)weakly similar to ( 147) loc_os08g32170 12008.m07211 protein oxidoreductase, puta…	-1151
17.5.1	hormone metabolism.ethylene.synthesis-degradation	gene12098-v1.0-hybrid	Transcript	moderately similar to ( 283) AT1G04350 | Symbols: | 2-oxoglutarate-dependent dioxygenase, putative | chr1:1165296-1166538 FORWARDmoderately similar to ( 247) DV4H_CATRO Desacetoxyvindoline 4-hydroxylase (EC 1.14.11.20) - Catharanthus roseus (Rosy periwinkle) (Madagascar periwinkle)moderately similar to ( 267) loc_os06g14400 12006.m06155 protein 1-aminocyclopropane-1-carboxylate oxidase, putative,…	-1462
17.5.1	hormone metabolism.ethylene.synthesis-degradation	gene13138-v1.0-hybrid	Transcript	moderately similar to ( 349) AT5G07480 | Symbols: | oxidoreductase, 2OG-Fe(II) oxygenase family protein | chr5:2367167-2369554 FORWARDweakly similar to ( 153) GAO1B_WHEAT Gibberellin 20 oxidase 1-B (EC 1.14.11.-) (Gibberellin C-20 oxidase 1-B) (GA 20-oxidase 1-B) (Ta20ox1B) (TaGA20ox1-B) - Triticum aestivum (Wheat)moderately similar to ( 285) loc_os04g57160 12004.m10601 protein flavonol synthase/…	0.283
17.5.1	hormone metabolism.ethylene.synthesis-degradation	gene13360-v1.0-hybrid	Transcript	highly similar to ( 531) AT4G25420 | Symbols: GA5, GA20OX1, AT2301, ATGA20OX1 | GA20OX1; gibberellin 20-oxidase | chr4:12990982-12992409 REVERSEmoderately similar to ( 498) GAO1D_WHEAT Gibberellin 20 oxidase 1-D (EC 1.14.11.-) (Gibberellin C-20 oxidase 1-D) (GA 20-oxidase 1-D) (Ta20ox1D) (TaGA20ox1-D) (Protein Wga20) - Triticum aestivum (Wheat)moderately similar to ( 460) loc_os03g63970 12003.m11…	-2668
17.5.1	hormone metabolism.ethylene.synthesis-degradation	gene14611-v1.0-hybrid	Transcript	highly similar to ( 613) AT3G51240 | Symbols: F3H, TT6, F3'H | F3H (FLAVANONE 3-HYDROXYLASE); naringenin 3-dioxygenase | chr3:19025409-19026658 FORWARDhighly similar to ( 663) FL3H_MALDO Naringenin,2-oxoglutarate 3-dioxygenase (EC 1.14.11.9) (Flavonone-3-hydroxylase) (F3H) (FHT) - Malus domestica (Apple) (Malus sylvestris)highly similar to ( 547) loc_os04g56700 12004.m10557 protein naringenin,2-o…	0.703
17.5.1	hormone metabolism.ethylene.synthesis-degradation	gene15505-v1.0-hybrid	Transcript	moderately similar to ( 293) AT1G06620 | Symbols: | 2-oxoglutarate-dependent dioxygenase, putative | chr1:2025618-2027094 FORWARDmoderately similar to ( 268) DV4H_CATRO Desacetoxyvindoline 4-hydroxylase (EC 1.14.11.20) - Catharanthus roseus (Rosy periwinkle) (Madagascar periwinkle)moderately similar to ( 311) loc_os06g14400 12006.m06155 protein 1-aminocyclopropane-1-carboxylate oxidase, putative,…	-0.721
17.5.1	hormone metabolism.ethylene.synthesis-degradation	gene16129-v1.0-hybrid	Transcript	moderately similar to ( 326) AT1G06620 | Symbols: | 2-oxoglutarate-dependent dioxygenase, putative | chr1:2025618-2027094 FORWARDmoderately similar to ( 319) DV4H_CATRO Desacetoxyvindoline 4-hydroxylase (EC 1.14.11.20) - Catharanthus roseus (Rosy periwinkle) (Madagascar periwinkle)moderately similar to ( 260) loc_os03g48430 12003.m09851 protein 1-aminocyclopropane-1-carboxylate oxidase, putative,…	1237
17.5.1	hormone metabolism.ethylene.synthesis-degradation	gene18456-v1.0-hybrid	Transcript	moderately similar to ( 275) AT3G21420 | Symbols: | oxidoreductase, 2OG-Fe(II) oxygenase family protein | chr3:7541579-7543221 FORWARDmoderately similar to ( 203) FLS_SOLTU Flavonol synthase/flavanone 3-hydroxylase (EC 1.14.11.23) (EC 1.14.11.9) (FLS) - Solanum tuberosum (Potato)moderately similar to ( 258) loc_os01g70930 12001.m13137 protein flavonol synthase/flavanone 3-hydroxylase, putative, e…	-3097
17.5.1	hormone metabolism.ethylene.synthesis-degradation	gene19320-v1.0-hybrid	Transcript	moderately similar to ( 399) AT4G23340 | Symbols: | oxidoreductase, 2OG-Fe(II) oxygenase family protein | chr4:12195719-12196793 REVERSEweakly similar to ( 132) GAO1D_WHEAT Gibberellin 20 oxidase 1-D (EC 1.14.11.-) (Gibberellin C-20 oxidase 1-D) (GA 20-oxidase 1-D) (Ta20ox1D) (TaGA20ox1-D) (Protein Wga20) - Triticum aestivum (Wheat)weakly similar to ( 125) loc_os03g63970 12003.m11264 protein gibb…	-0.905
17.5.1	hormone metabolism.ethylene.synthesis-degradation	gene19549-v1.0-hybrid	Transcript	moderately similar to ( 343) AT1G61770 | Symbols: | DNAJ heat shock N-terminal domain-containing protein | chr1:22810220-22812370 FORWARDweakly similar to ( 113) GAOX1_ORYSA Gibberellin 20 oxidase 1 (EC 1.14.11.-) (Gibberellin C-20 oxidase 1) (GA 20-oxidase 1) (Os20ox) - Oryza sativa (Rice)moderately similar to ( 356) loc_os12g15590 12012.m26874 protein dnaJ homolog dnj-2 precursor, putative, exp…	0.267
17.5.1	hormone metabolism.ethylene.synthesis-degradation	gene19733-v1.0-hybrid	Transcript	moderately similar to ( 346) AT1G05010 | Symbols: EFE, ACO4, EAT1 | EFE (ETHYLENE-FORMING ENZYME); 1-aminocyclopropane-1-carboxylate oxidase | chr1:1431419-1432695 REVERSEmoderately similar to ( 372) ACCO3_PETHY 1-aminocyclopropane-1-carboxylate oxidase 3 (EC 1.14.17.4) (ACC oxidase 3) (Ethylene-forming enzyme) (EFE) - Petunia hybrida (Petunia)moderately similar to ( 303) loc_os09g27820 12009.m05…	1413
17.5.1	hormone metabolism.ethylene.synthesis-degradation	gene20980-v1.0-hybrid	Transcript	moderately similar to ( 498) AT5G05600 | Symbols: | oxidoreductase, 2OG-Fe(II) oxygenase family protein | chr5:1672266-1674602 FORWARDmoderately similar to ( 231) LDOX_MALDO Leucoanthocyanidin dioxygenase (EC 1.14.11.19) (LDOX) (Leucocyanidin oxygenase) (Leucoanthocyanidin hydroxylase) (Anthocyanidin synthase) - Malus domestica (Apple) (Malus sylvestris)moderately similar to ( 423) loc_os05g03640…	1417
17.5.1	hormone metabolism.ethylene.synthesis-degradation	gene22073-v1.0-hybrid	Transcript	weakly similar to ( 192) AT2G36690 | Symbols: | oxidoreductase, 2OG-Fe(II) oxygenase family protein | chr2:15379930-15381987 FORWARDweakly similar to ( 155) DV4H_CATRO Desacetoxyvindoline 4-hydroxylase (EC 1.14.11.20) - Catharanthus roseus (Rosy periwinkle) (Madagascar periwinkle)moderately similar to ( 251) loc_os08g37456 12008.m080186 protein flavonol synthase/flavanone 3-hydroxylase, putative,…	1838
17.5.1	hormone metabolism.ethylene.synthesis-degradation	gene27362-v1.0-hybrid	Transcript	moderately similar to ( 424) AT1G17020 | Symbols: SRG1, ATSRG1 | SRG1 (SENESCENCE-RELATED GENE 1); oxidoreductase, acting on diphenols and related substances as donors, oxygen as acceptor / oxidoreductase, acting on paired donors, with incorporation or reduction of molecular oxygen, 2-oxoglutarate as one donor, and inc | chr1:5820258-5821741 FORWARDweakly similar to ( 188) LDOX_MALDO Leucoanthocy…	-0.721
17.5.1	hormone metabolism.ethylene.synthesis-degradation	gene30946-v1.0-hybrid	Transcript	moderately similar to ( 305) AT4G21690 | Symbols: ATGA3OX3, GA3OX3 | GA3OX3 (GIBBERELLIN 3-OXIDASE 3); iron ion binding / oxidoreductase | chr4:11527229-11529060 FORWARDmoderately similar to ( 247) G3O23_WHEAT Gibberellin 3-beta-dioxygenase 2-3 (EC 1.14.11.15) (Gibberellin 3 beta-hydroxylase 2-3) (Gibberellin 3-oxidase 2-3) - Triticum aestivum (Wheat)moderately similar to ( 234) loc_os01g08220 12…	-0.727
17.5.1	hormone metabolism.ethylene.synthesis-degradation	gene31337-v1.0-hybrid	Transcript	moderately similar to ( 377) AT1G78440 | Symbols: ATGA2OX1 | ATGA2OX1 (gibberellin 2-oxidase 1); gibberellin 2-beta-dioxygenase | chr1:29511772-29512990 REVERSEmoderately similar to ( 446) G2OX1_PEA Gibberellin 2-beta-dioxygenase 1 (EC 1.14.11.13) (Gibberellin 2-beta-hydroxylase 1) (Gibberellin 2-oxidase 1) (GA 2-oxidase 1) (Protein SLENDER) - Pisum sativum (Garden pea)moderately similar to ( 353…	1055
17.5.1	hormone metabolism.ethylene.synthesis-degradation	gene31923-v1.0-hybrid	Transcript	moderately similar to ( 395) AT3G19000 | Symbols: | oxidoreductase, 2OG-Fe(II) oxygenase family protein | chr3:6554004-6554987 REVERSEweakly similar to ( 175) GAO1B_WHEAT Gibberellin 20 oxidase 1-B (EC 1.14.11.-) (Gibberellin C-20 oxidase 1-B) (GA 20-oxidase 1-B) (Ta20ox1B) (TaGA20ox1-B) - Triticum aestivum (Wheat)moderately similar to ( 382) loc_os03g42130 12003.m09271 protein gibberellin 20 oxi…	2523
17.5.1	hormone metabolism.ethylene.synthesis-degradation	gene32347-v1.0-hybrid	Transcript	moderately similar to ( 487) AT4G22880 | Symbols: LDOX, TDS4, TT18, ANS | LDOX (LEUCOANTHOCYANIDIN DIOXYGENASE); leucocyanidin oxygenase | chr4:12004905-12006059 REVERSEhighly similar to ( 555) LDOX_MALDO Leucoanthocyanidin dioxygenase (EC 1.14.11.19) (LDOX) (Leucocyanidin oxygenase) (Leucoanthocyanidin hydroxylase) (Anthocyanidin synthase) - Malus domestica (Apple) (Malus sylvestris)moderately s…	0.99
17.5.1.1	hormone metabolism.ethylene.synthesis-degradation.1-aminocyclopropane-1-carboxylate synthase	gene13406-v1.0-hybrid	Transcript	highly similar to ( 550) AT5G51690 | Symbols: ACS12 | ACS12; 1-aminocyclopropane-1-carboxylate synthase/ L-aspartate:2-oxoglutarate aminotransferase/ aromatic-amino-acid:2-oxoglutarate aminotransferase | chr5:20999015-21000957 REVERSEmoderately similar to ( 389) 1A1C_MALDO 1-aminocyclopropane-1-carboxylate synthase (EC 4.4.1.14) (ACC synthase) (S-adenosyl-L-methionine methylthioadenosine-lyase) -…	0.402
17.5.2	hormone metabolism.ethylene.signal transduction	gene00975-v1.0-hybrid	Transcript	very weakly similar to (88.6) AT3G15210 | Symbols: ATERF-4, ERF4, RAP2.5, ATERF4 | ERF4 (ETHYLENE RESPONSIVE ELEMENT BINDING FACTOR 4); DNA binding / protein binding / transcription factor/ transcription repressor | chr3:5121472-5122140 FORWARDvery weakly similar to (87.8) ERF4_NICSY Ethylene-responsive transcription factor 4 (Ethylene-responsive element-binding factor 4 homolog) (EREBP-3) (NsERF…	-0.79
17.5.2	hormone metabolism.ethylene.signal transduction	gene03450-v1.0-hybrid	Transcript	weakly similar to ( 112) AT3G20310 | Symbols: ATERF-7, ATERF7, ERF7 | ERF7 (ETHYLINE RESPONSE FACTOR 7); DNA binding / protein binding / transcription factor/ transcription repressor | chr3:7085957-7086691 REVERSEweakly similar to ( 110) ERF3_TOBAC Ethylene-responsive transcription factor 3 (Ethylene-responsive element-binding factor 3 homolog) (EREBP-5) (NtERF5) - Nicotiana tabacum (Common tobac…	-0.403
17.5.2	hormone metabolism.ethylene.signal transduction	gene10841-v1.0-hybrid	Transcript	weakly similar to ( 183) AT4G17500 | Symbols: ATERF-1 | ATERF-1 (ETHYLENE RESPONSIVE ELEMENT BINDING FACTOR 1); DNA binding / transcription activator/ transcription factor | chr4:9759405-9760211 FORWARDweakly similar to ( 154) ERF2_NICSY Ethylene-responsive transcription factor 2 (Ethylene-responsive element-binding factor 2) (EREBP-2) (NsERF2) - Nicotiana sylvestris (Wood tobacco)weakly similar …	-0.352
17.5.2	hormone metabolism.ethylene.signal transduction	gene21106-v1.0-hybrid	Transcript	nearly identical (1181) AT1G66340 | Symbols: ETR1, EIN1, ETR | ETR1 (ETHYLENE RESPONSE 1); ethylene binding / protein histidine kinase/ two-component response regulator | chr1:24734698-24737366 FORWARDnearly identical (1328) ETR1_PRUPE Ethylene receptor (EC 2.7.13.3) - Prunus persica (Peach)highly similar to ( 884) loc_os03g49500 12003.m34910 protein ethylene receptor, putative, expressedPRK11107…	0.305
17.5.2	hormone metabolism.ethylene.signal transduction	gene29738-v1.0-hybrid	Transcript	very weakly similar to ( 100) AT5G44210 | Symbols: ERF9, ATERF9, ATERF-9 | ERF9 (ERF DOMAIN PROTEIN 9); DNA binding / transcription factor/ transcription repressor | chr5:17806742-17807344 FORWARDweakly similar to ( 101) ERF4_NICSY Ethylene-responsive transcription factor 4 (Ethylene-responsive element-binding factor 4 homolog) (EREBP-3) (NsERF3) - Nicotiana sylvestris (Wood tobacco)very weakly s…	-0.868
17.5.2	hormone metabolism.ethylene.signal transduction	gene29787-v1.0-hybrid	Transcript	weakly similar to ( 109) AT5G47220 | Symbols: ATERF2, ATERF-2, ERF2 | ERF2 (ETHYLENE RESPONSIVE ELEMENT BINDING FACTOR 2); DNA binding / transcription activator/ transcription factor | chr5:19172023-19172754 REVERSEvery weakly similar to (95.5) ERF2_NICSY Ethylene-responsive transcription factor 2 (Ethylene-responsive element-binding factor 2) (EREBP-2) (NsERF2) - Nicotiana sylvestris (Wood tobac…	-0.7
17.5.2	hormone metabolism.ethylene.signal transduction	gene32532-v1.0-hybrid	Transcript	highly similar to ( 857) AT3G23150 | Symbols: ETR2 | ETR2 (ethylene response 2); ethylene binding / glycogen synthase kinase 3/ protein histidine kinase/ receptor | chr3:8255156-8257560 FORWARDmoderately similar to ( 429) ETR1_TOBAC Ethylene receptor (EC 2.7.13.3) (NT-ETR1) - Nicotiana tabacum (Common tobacco)highly similar to ( 658) loc_os04g08740 12004.m35115 protein ethylene receptor, putative…	0.312
17.5.3	hormone metabolism.ethylene.induced-regulated-responsive-activated	gene02095-v1.0-hybrid	Transcript	weakly similar to ( 161) AT3G24500 | Symbols: MBF1C, ATMBF1C | MBF1C (MULTIPROTEIN BRIDGING FACTOR 1C); DNA binding / transcription coactivator/ transcription factor | chr3:8918755-8919201 FORWARDweakly similar to ( 127) loc_os06g39240 12006.m091727 protein endothelial differentiation-related factor 1, putative, expressed no original description	1325
17.5.3	hormone metabolism.ethylene.induced-regulated-responsive-activated	gene12110-v1.0-hybrid	Transcript	weakly similar to ( 182) AT1G09740 | Symbols: | ethylene-responsive protein, putative | chr1:3154603-3155834 FORWARDweakly similar to ( 188) loc_os02g52314 12002.m10262 protein ER6 protein, putative, expressed no original description	-0.347
17.5.3	hormone metabolism.ethylene.induced-regulated-responsive-activated	gene15770-v1.0-hybrid	Transcript	moderately similar to ( 216) AT3G58680 | Symbols: MBF1B, ATMBF1B | MBF1B (MULTIPROTEIN BRIDGING FACTOR 1B); DNA binding / transcription coactivator | chr3:21707367-21708625 FORWARDmoderately similar to ( 206) loc_os08g27850 12008.m080145 protein endothelial differentiation-related factor 1, putative, expressedMBF1 no original description	0.418
17.5.3	hormone metabolism.ethylene.induced-regulated-responsive-activated	gene22860-v1.0-hybrid	Transcript	weakly similar to ( 139) AT3G19500 | Symbols: | ethylene-responsive protein -related | chr3:6759289-6760893 REVERSEweakly similar to ( 120) loc_os04g41570 12004.m101563 protein ER33 protein, putative, expressed no original description	-0.305

## Sheet: Suppl Table S1
	Raw paired reads	Clean Paired Reads	Overall alignment rate	XLOCS > 0 FPKM	XLOCs > 0.3 FPKM
Green Achene	84700358	80309660	0.7932	23483	19250
White Achene	92055451	87122884	0.7606	21699	17994
Turning Achene	84113152	79309977	0.7515	21391	17947
Red Receptacle	94262079	90995202	0.7506	21967	17847
Green Receptacle	109749724	108073864	0.7887	22623	17918
White Receptacle	112229814	110481539	0.7856	22416	17353
Turning Receptacle	97529592	95929943	0.7893	21613	16521
Red Receptacle	128966419	126716881	0.7862	21799	16509
LEAF	98642098	95843730	0.7896	23208	19045
ROOT	95106503	92390137	0.7579	23326	19146
TOTAL	997355190	967173817	0.7753	28574	22908
Summary of the mapping of the RNA seq reads on the Fragaria vesca genome (Fvb_genome).

## Sheet: Suppl Table S2
Samp	Clean Paired reads	Overall alignment rate over F. × ananassa transcriptome	Overall alignment rate on
		(Only Contigs)	F, vesca genome
Green Achene	80309660	0.8167	0.7932
White Achene	87122884	0.7274	0.7606
Turning Achene	79309977	0.7055	0.7515
Red Achene	90995202	0.7207	0.7506
Green Receptacle	101777053	0.8031	0.7893
White Receptacle	122256420	0.8062	0.7856
Turning Receptacle	94827950	0.8131	0.7893
Red Receptacle	112860966	0.8238	0.7862
LEAF	95843730	0.8281	0.7896
ROOT	92390137	0.7814	0.7896

## Sheet: Suppl Table S3
List of primers			Primer concentration	Annealing (ºC)	qPCR cicles	cDNA (nM/μL)	μL used
FaERF71a	Fw (5'-3')	AGAGAAGGAAGCAGATGGGAAG	0.5 μM	62	30	100	1
	Rv (5'-3')	CCTCGGGTGTGTTGAAGGT
FaERF61	Fw (5'-3')	CGACCAAACCCGCCTAAAC	0.5 μM	62	30	100	1
	Rv (5'-3')	CCTCTGCCTCACTCCTCTGTAA
FaERF3	Fw (5'-3')	GACCTCCTTGGCTTGGACTAC	0.5 μM	62	30	100	1
	Rv (5'-3')	GTCTTCCCATCTGCTTCCTTC
FaActin	Fw (5'-3')	GGTATTGTGAGCAACTGGGATG	0.5 μM	62	30	100	1
	Rv (5'-3')	ACGATTAGCCTTGGGATTCAGG
FaGAPDH2	Fw (5'-3')	TTCATGGGCAGTGGAAGCAT	0.5 μM	62	30	100	1
	Rv (5'-3')	AGTTAACACCGCTGGACTCG
